# Supplementary material for: Metabolomics and Transcriptomics Analyses Explore the Genes Related to the Biosynthesis of Antioxidant Active Ingredient Isoquercetin
Source: Foods. 2026 Jan 8;15(2):218. doi: 10.3390/foods15020218 (PMC12839654; doi:10.3390/foods15020218)
Supplement: Supplementary file 1 [file foods-15-00218-s001.zip]

Archive with 12 entries (12 files):
- Figure S1.pdf
- Figure S2.pdf
- Figure S3.pdf
- Figure S4.pdf
- Figure S5.pdf
- Table S1.pdf
- Table S2.xls
- Table S3.pdf
- Table S4.pdf
- Table S5.pdf
- Table S6.xls
- Table S7.xls
