# Supplementary material for: Metabolomics and Transcriptomics Analyses Explore the Genes Related to the Biosynthesis of Antioxidant Active Ingredient Isoquercetin
Source: Foods. 2026 Jan 8;15(2):218. doi: 10.3390/foods15020218 (PMC12839654; doi:10.3390/foods15020218)
Supplement: Supplementary file 1 [file foods-15-00218-s001.zip › Table S2.xls]

## Sheet: Sheet1
Table S2 The transcriptome data of A. membranous stems and leaves during the six development stages
ID	FL-1	FL-2	FL-3	FB-1	FB-2	FB-3	F-1	F-2	F-3	GF-1	GF-2	GF-3	MF-1	MF-2	MF-3	W-1	W-2	W-3	MF vs W log2FoldChange	MF vs W pvalue	MF vs W regulated	F vs GF log2FoldChange	F vs GF pvalue	F vs GF regulated	FL vs F log2FoldChange	FL vs F pvalue	FL vs F regulated	F vs W log2FoldChange	F vs W pvalue	F vs W regulated	FL vs FB log2FoldChange	FL vs FB pvalue	FL vs FB regulated	FB vs W log2FoldChange	FB vs W pvalue	FB vs W regulated	FL vs MF log2FoldChange	FL vs MF pvalue	FL vs MF regulated	GF vs W log2FoldChange	GF vs W pvalue	GF vs W regulated	GF vs MF log2FoldChange	GF vs MF pvalue	GF vs MF regulated	FB vs F log2FoldChange	FB vs F pvalue	FB vs F regulated	FL vs GF log2FoldChange
Cluster-10022.0	0	0	0	0	0	0.02	0	0	0.02	0.02	0	0.02	0	0	0	0.95	0.69	1.24	8.11441	1.97647e-09	up							7.18277	1.64129e-07	up				7.2471	6.55157e-08	up				6.1347	3.69847e-07	up
Cluster-10061.10	0.61	0.42	0.4	0.8	0.85	0.52	1.15	0.79	0.48	0.61	0.31	0.8	0.81	1.42	1.31	2.28	1.29	0.76																			1.29832	0.0101376	up
Cluster-10061.12	0.72	0.8	1.13	0.52	2.13	0.78	0.7	0.19	0	0	0	1.26	0.15	0	0.09	1.44	0.59	0.87	3.64271	0.000125019	up																-3.42851	0.000153252	down
Cluster-10061.15	1.01	1.85	2.36	0	1.07	2.01	0.27	1.78	0	0.58	0.37	0.64	0	0	0.43	1.55	1.34	1.22																			-3.68071	0.0189774	down	1.36331	0.00111164	up							-1.59344
Cluster-10061.16	1.44	1.68	2.31	1.56	1.93	2.28	2.02	0.91	0.18	0.16	0.38	1.9	0	0	0	3.88	2.44	2.98	8.83514	6.02272e-12	up																-7.96441	4.91724e-09	down
Cluster-10061.6	0.69	0.67	1.02	1.08	0.84	1.26	1.15	1.39	0.24	0.12	0.61	1.18	1.63	1.94	1.62	1.1	0.61	1.27																			1.16622	0.00187767	up
Cluster-10061.7	11.6	11.3	12.65	9.84	11.08	10.16	11.54	14.4	15.39	19.48	16.13	14.69	25.52	26.95	26.58	13.23	12.55	10.7	-1.04999	5.8537e-16	down																1.17631	2.43219e-34	up
Cluster-10061.9	1.3	0.79	1.5	0.84	1.4	1.15	1.08	1.3	0.25	0.1	0.31	1.84	0	0.23	0.45	1.62	0.9	2.08	2.90535	0.0114979	up
Cluster-10071.0	0.7	0.48	1.47	0.42	1.76	1.16	0	0	0.21	0.31	0	0	0	0	0	2.4	1.77	2.91	7.86421	9.11751e-09	up							5.03601	0.00024656	up										4.41975	0.00246601	up
Cluster-10071.1	22.17	19.94	22.53	13.12	12.64	11.64	12.43	12.12	13.52	16.82	13.8	9.96	11.79	10.58	9.29	24.32	28.53	23.48	1.335	3.76834e-13	up													1.11195	6.81112e-13	up	-1.00287	1.47236e-10	down
Cluster-10071.10	4.15	3.05	4.19	2.5	2.61	3.69	2.05	2.72	4.26	3.44	2.76	1.94	3.02	2.02	3.02	7.06	7.07	6.4	1.4129	2.28403e-09	up							1.16393	0.001206	up				1.31106	3.25548e-08	up				1.33639	2.16626e-06	up
Cluster-10071.11	2.89	3.18	3.3	1.23	2.28	1.92	1.36	0.16	2.62	2.31	2.52	0.04	1.19	0.94	1.55	3.22	3.8	3.43	1.5835	4.29726e-09	up													1.03688	0.000830328	up	-1.34105	7.12928e-07	down
Cluster-10071.12	0.34	0.28	0.13	0.28	0.16	0.17	0.72	1.51	0.05	0.07	0.09	0.63	0.11	0.03	0.09	5.13	6.33	3.34	6.16187	7.2827e-31	up							2.6708	0.0087178	up				4.70855	6.43938e-27	up				4.19512	5.7872e-06	up
Cluster-10071.13	1.43	1.85	2.22	3.49	3.15	3.16	4.3	9.03	3.33	1.64	0.95	6.72	2.1	1.86	1.89	41.4	68.88	38.89	4.743	1.61765e-73	up				1.74663	0.000325355	up	3.13454	3.09321e-11	up				4.02316	2.91242e-54	up				3.96407	9.19392e-08	up
Cluster-10071.16	0.74	0.26	1.4	0	0	0.15	0	0	0	0.62	0	0	0	0.04	0.38	0	0	0							-9.09872	9.19302e-09	down
Cluster-10071.17	8.28	7.02	9.2	5.86	5.69	5.96	7.21	8.16	5.87	5.92	7.78	8.18	5.35	4.98	6.01	18.89	18.35	16.62	1.78666	1.3421e-52	up							1.31597	1.2712e-12	up				1.70757	1.34766e-61	up				1.28499	1.67617e-11	up
Cluster-10071.19	1.27	1.05	1.53	1	0.79	1.32	0.64	0.39	1.33	1.35	1.25	0.57	1.16	0.99	1.09	2.25	2.11	1.99	1.02939	1.11216e-06	up							1.4197	0.00836063	up				1.11747	8.94741e-05	up				1.00338	0.0143666	up
Cluster-10071.2	0.84	0.74	0.57	0.53	0.24	0.46	0.11	0.09	0.66	0.82	1.05	0.26	0.37	0.51	0	1.38	1.18	1.02																1.63862	0.000706239	up
Cluster-10071.6	5.64	5.11	5.24	7.36	6.35	5.31	11.65	15.15	6.02	4.86	6.22	13.34	4.8	4.54	5.72	100.29	84.92	91.87	4.26589	0	up				1.17805	0.00204326	up	3.04568	1.90507e-17	up				3.94626	2.80371e-164	up				3.47209	2.28251e-16	up
Cluster-10071.7	0.57	0.78	0.69	1.7	2	0.55	6.15	12.16	0.63	0.58	0.54	7.64	1.11	0.89	0.56	68	67.82	61.38	6.31899	8.00881e-158	up				3.36955	0.000190857	up	3.3412	6.61985e-05	up				5.62129	6.37737e-44	up				4.4369	5.74902e-06	up
Cluster-10071.8	13.02	11.68	13.68	8.02	6.01	8.4	7.29	7.91	7.67	7.4	8.86	8.33	6.78	8.18	6.28	14.02	14.2	14.7	1.07902	1.12011e-12	up													1.01966	3.96221e-09	up
Cluster-10071.9	1.52	1.71	2.47	1.19	0.92	1.57	0.74	0.51	1.83	2.04	1.08	0.73	1.19	0.97	1.1	2.48	2.91	1.54	1.16243	0.00109958	up													1.00724	0.0114155	up
Cluster-10080.0	0	0	0	2.97	3.67	3.35	0	0	7.98	7.32	7.41	0	0	0	0	0	0	0													7.90136	3.46549e-09	up	-7.73279	1.09941e-08	down				-8.29537	0.00677462	down	-8.40912	0.00559831	down				8.4839
Cluster-10081.0	0.03	0	0.07	0.09	0	0.09	0	0	1.96	1.73	1.41	0.04	0	0	0	0	0	0																						-7.43657	0.000827834	down	-7.54961	0.000621721	down				4.69756
Cluster-10087.0	0.02	0.03	0	0	0.03	0.1	0	0	0.05	0.05	0	0.03	0	0	0.03	1	0.9	1.54	6.82612	5.07002e-07	up							5.96133	6.19854e-06	up				4.94648	3.12276e-06	up				5.2396	1.56781e-06	up
Cluster-10093.0	0.11	0.15	0.61	0	0	0	0	0	20.51	28.99	21.22	0	0	0	0	3.1	3.84	3.56	8.15076	6.89574e-10	up													8.24425	6.05705e-10	up							-10.2723	0.000236866	down				5.91875
Cluster-10093.1	0	0.15	0.74	0	0	0	0	0	0.22	1.21	1.34	0	0	0	0	7.5	5.84	7.23	8.11932	6.66132e-10	up							7.18676	6.04703e-08	up				8.21296	5.87017e-10	up				3.54389	0.000281051	up
Cluster-10096.10	27.75	22.4	26.8	24.55	24.21	24.48	36.4	32.25	22.49	21.54	20.09	30.01	23.35	23.28	20.35	4.85	5.45	6.37	-1.98055	2.70797e-24	down							-2.50844	7.19314e-21	down				-2.09563	1.02106e-35	down				-2.14916	2.14636e-14	down
Cluster-10096.12	1.66	1.79	0.81	0.42	0.57	0.83	0.55	0.66	0.25	0.15	0.3	0.26	1.08	1.65	1.86	0.56	0	0.22	-2.50946	0.0282541	down																						2.62026	2.31455e-08	up				-2.47149
Cluster-10096.13	3.83	3.6	3.54	2.79	3.51	4.02	4.57	2.15	2.89	3.23	3.31	3.65	1.48	1.87	1.94	1.2	1.16	1.26										-1.41912	0.00120835	down				-1.42123	1.69887e-05	down	-1.04152	0.000190021	down	-1.49182	6.45776e-07	down	-1.0274	0.000417892	down
Cluster-10096.14	39.16	43.92	45.01	31.74	35.69	33.67	21.72	21.39	19.21	19.61	20.6	15.62	41.85	36.45	35.05	28.95	34.51	28.51																															-1.05785
Cluster-10096.15	2.47	2.62	1.96	5.35	8.54	4.03	3.33	0.53	1.42	1.03	1.61	2.86	0.76	0.84	0.55	2.77	3.34	3.73	2.26169	6.70202e-05	up										1.36892	0.0038451	up
Cluster-10096.16	1.84	2.25	3.69	9.54	10.39	10.32	0.88	0.64	0.91	0.74	1.41	0.6	1.01	1.21	0.78	2.21	2.15	1.16							-1.53561	0.00693362	down				1.99995	2.03139e-08	up	-2.38641	5.73695e-11	down	-1.33904	0.0184434	down							-3.51503	9.69906e-24	down
Cluster-10096.17	0.77	1.02	1.11	0	0	0	0	0	4.36	5.23	3.5	0	0	0	0	0	0	0																						-8.2966	0.00691788	down	-8.40883	0.00573103	down
Cluster-10096.18	21.02	13.35	18.17	20.41	31.61	29.82	11.49	12.34	11.13	15.87	6.07	18.23	5.17	3.28	5.01	10.01	6.44	6.94																-1.78958	0.00239495	down
Cluster-10096.9	3.92	2.26	1.82	1.01	4.57	3.27	3.65	2.62	2.53	2.15	1.39	5.48	0	0	0	0	0	0										-8.77526	2.03354e-11	down				-8.67136	5.37013e-09	down	-8.64426	1.5385e-10	down	-8.81409	3.28735e-08	down	-8.9405	1.90056e-08	down
Cluster-10097.0	4.85	4.75	9	2.11	0.85	0.95	0	0	1.1	0.45	2.02	0	0	0	0	0	0	0													-2.16879	0.000740022	down				-8.07858	4.95119e-09	down
Cluster-10100.0	0	0	0.03	0	0	0	0	0	0.07	0	0	0	0	0	0	0.85	0.91	1.33	7.90317	6.90836e-09	up							5.49042	1.57474e-05	up				7.99744	6.59776e-09	up				7.7564	5.74758e-08	up
Cluster-10103.11	0	0	0	0	0	0	0	0	0.2	0	0	0	15.49	37.53	1.97	0	0	0	-8.69798	7.24822e-07	down																8.86049	3.07411e-07	up				8.67209	8.96955e-06	up
Cluster-10103.2	0	0	0	0	0	4.15	7.17	0	16.26	26.72	9.17	0.37	17.14	30.93	47.54	0	0	0	-9.81144	3.57376e-14	down				8.0994	0.00879437	up	-7.92819	0.0120221	down							9.97625	1.16879e-14	up	-8.45902	0.00017999	down							8.65016
Cluster-10103.3	0	0	0	0.5	0	3.66	0	5.97	16.99	20.35	1.56	2.03	8.02	22.56	16.96	0	0	0	-8.13818	1.18138e-07	down				8.18766	0.00821078	up	-8.01131	0.01127	down							8.30366	5.36532e-08	up
Cluster-10103.4	0.02	0	0	0	0	5.15	0.07	0.09	13.26	20.16	5.08	0.53	20.29	31.33	34.05	0	0	0	-12.3161	2.56417e-24	down																11.5187	1.62591e-21	up	-10.6423	2.03444e-08	down							9.8722
Cluster-10103.7	0.05	0.02	0.68	0.11	0.02	0.22	0	10.86	22.47	22.71	0.52	3.38	2.52	6.41	23.18	0.11	0	0	-8.07839	4.9966e-06	down				5.63231	0.00439153	up	-8.26335	0.0195902	down							5.43854	0.000247456	up	-7.91069	7.53105e-06	down				6.7018	0.000259245	up	5.295
Cluster-10103.8	0.89	0.26	0.3	0.2	0.24	2.92	0.44	0.27	2.01	1.31	0.98	0.77	1.19	0.69	0.63	23.82	25.04	38.77	5.54819	8.14319e-60	up							5.3271	5.51625e-13	up				5.45121	4.07259e-13	up				4.96378	5.92103e-39	up
Cluster-10103.9	0	0	0	0	0	0	0.15	0	0	0	0.03	0	10.53	17.19	0.81	0	0	0	-10.9417	1.22658e-07	down																11.1041	7.82505e-08	up				9.95433	2.72051e-09	up
Cluster-10109.0	0	0.02	0	0	0.02	0.02	0	0	0.01	0	0	0.02	0	0.02	0	0.54	0.73	1.19	7.26826	8.80621e-08	up							7.29796	2.19266e-07	up				6.45039	1.09733e-07	up				7.12197	4.04192e-07	up
Cluster-10119.0	0	0	0	0	0	0.66	0	0	58.52	68.1	47.92	0	15.04	16.9	13.29	0	0	0	-11.1196	2.77783e-20	down																11.2834	7.53198e-21	up	-12.5096	0.00136498	down							12.6989
Cluster-10132.1	0.21	0.05	0	0.5	0.32	0.11	0	0	0.6	1.03	0.68	0	2.27	2.23	2.52	1.57	1.45	0.92																2.17762	0.00255402	up	4.89346	9.07878e-09	up
Cluster-10132.10	0.1	0.21	0.05	0.13	0.09	0.2	0	0	0	0	0	0	0.11	0	0.03	0.78	0.59	1.02	4.16647	1.03833e-05	up							8.57834	3.0958e-10	up				2.65882	6.62672e-07	up				8.40175	6.25795e-10	up
Cluster-10132.11	0.67	0.34	0.88	0.55	0.2	0.29	0.78	0.76	0.45	0.31	0.72	0.34	0.15	0.13	0.27	0.63	0.77	0.68	2.05044	0.000276929	up																-1.79953	0.0100302	down
Cluster-10132.3	0.38	0.45	0.27	0.31	0.22	0.09	0.11	0.22	0.25	0.45	0.13	0.12	0.39	0.23	0.26	1.21	1.04	1.43	2.1222	7.03898e-08	up							2.69381	1.10854e-07	up				2.63588	1.25348e-06	up				2.40409	0.000571653	up
Cluster-10132.4	0	0	0.29	0	0	0.3	0	0	0.07	0	0	0	0	0	0	3.09	3.87	3.85	9.42408	3.68201e-14	up							7.59756	1.24374e-11	up				5.45812	2.01635e-05	up				9.27687	2.35703e-13	up
Cluster-10132.5	0.58	0.42	0.81	1.17	0.51	0.64	0	0	1.21	1.48	1.11	0	1.66	1.13	1.86	3.97	3.94	4.85	1.52461	2.20341e-08	up													2.54007	1.42544e-10	up	1.40333	0.00140993	up
Cluster-10132.6	0.47	0.47	0.43	0.23	0.15	0.13	0	0	0.22	0.21	0.4	0	0.18	0.21	0.29	0.16	0.06	0.08													-1.46075	0.005714	down
Cluster-10142.3	1.23	1.03	0.73	1.43	1.49	2.33	0.47	0.47	0	0.46	0.6	0.58	3.77	4.06	6.79	2.08	0.42	0.59	-1.88703	0.0102019	down																1.9854	2.90197e-05	up				2.83275	4.75556e-08	up
Cluster-10142.4	6.8	4.84	4.52	9.13	6.37	8.02	0.49	0.52	0.52	0	0	0.05	28.57	29.98	16.84	8.58	5.63	5.07	-1.92066	1.32897e-06	down				-3.33732	3.34583e-08	down	3.69757	8.77831e-10	up							2.25874	7.16612e-09	up	8.2855	1.54817e-09	up	10.2062	3.94763e-15	up	-3.91977	3.76627e-12	down	-7.90974
Cluster-10142.5	0.41	0.08	0.39	0.29	0.09	0.3	0	0	0.15	0.11	0.45	0	0.4	0.53	0.74	1.09	1.41	0.95	1.14758	0.0217045	up							4.6746	0.00154701	up				2.45706	0.000260825	up
Cluster-10142.7	0.67	0.31	0.27	1.56	1.69	2.09	0.32	0	1.55	1.16	2.1	0.28	0	0.25	0.06	0.41	0.24	0.96													2.09121	0.000131594	up	-1.69298	0.00997883	down							-3.84117	0.0117793	down
Cluster-10142.8	0.61	0.13	0.11	3.32	3.15	3.28	0.05	0.1	5.99	8.46	4.76	0.05	0	0	0	0.67	0.36	1.21													3.65258	1.19281e-05	up	-2.07631	0.000340265	down							-8.92309	0.000116535	down				4.21696
Cluster-10144.0	0	0	0.02	0	0	0.61	0.03	0	0.66	1.49	0.45	0.01	1.22	2.2	2.29	0	0	0	-9.51095	9.15777e-14	down																8.71345	6.76916e-12	up	-8.02133	0.000868306	down							7.25093
Cluster-10144.2	0	0.02	0.04	0	0.02	0.04	2.2	0.63	4.34	8.58	0.08	1.13	1.94	4.91	4.24	0	0.02	0	-8.6552	3.40558e-09	down				5.87507	1.51699e-06	up	-8.55876	2.87831e-09	down							5.9686	2.73639e-07	up							5.42516	9.37391e-07	up
Cluster-10161.2	26.32	28.64	25.22	25.54	24.14	27.38	40.78	51.16	78.15	91.45	76.22	49.54	68.25	64.03	61.12	56.77	58.5	51.13							1.21501	2.24542e-05	up							1.19325	1.34907e-23	up	1.29102	2.02579e-28	up							1.2705	1.13243e-05	up	1.54692
Cluster-10161.3	0.82	0.27	1.75	1.32	0.34	0	0	0	0.4	0	0	0	6.43	4.99	2.92	4.57	14.48	9.1										6.22583	1.07976e-05	up				4.18277	0.000195926	up	2.42599	0.00127449	up	9.71635	1.09983e-11	up	8.66638	9.00434e-10	up
Cluster-10161.4	7.48	8.36	6.37	4.94	5.18	2.89	2.3	1.53	10.87	7.5	10.55	2.17	0.85	0.8	0.98	1.56	2.22	1.28	1.36686	0.000396332	up													-1.22821	0.00147895	down	-3.41411	3.42069e-33	down	-2.10621	0.00159556	down	-3.46978	1.67515e-07	down
Cluster-10161.5	0.28	0.09	0.1	0.07	0.19	0.1	0	0.02	0	0	0	0.05	1.8	1.69	1.98	0.52	0.74	0.96	-1.25141	0.00245137	down																3.52507	1.12754e-08	up				7.37474	9.58737e-09	up
Cluster-10170.1	5.61	3.29	3.28	2.04	3.06	2.88	1.14	0.49	12.4	9.93	7.65	1.15	2.94	3.32	3.65	0.3	0.34	0.32	-3.08842	4.99137e-24	down													-2.49106	3.81227e-13	down				-3.77214	7.20524e-06	down
Cluster-10177.0	0	0	0	0	0	0	0	0	0.05	0	0	0	5.62	10.37	0.54	0	0	0	-8.92128	2.20324e-07	down																9.08375	8.79046e-08	up				8.89555	3.28671e-06	up
Cluster-10194.1	1.3	2.8	3.69	0.05	0.13	0.2	0.06	0.16	0.05	0.05	0	0.12	2.31	1.69	2.09	0	0	0.01	-8.6068	3.42653e-12	down				-4.84288	9.00155e-11	down				-4.47318	2.84935e-10	down										5.26337	1.0542e-12	up				-5.52565
Cluster-10195.13	1	0.69	0.25	1.34	3.08	1.03	1.9	0.16	0.87	0.67	1.16	1.42	0.04	0	0	0.04	0	0										-6.51463	0.000115371	down				-7.27864	5.32314e-09	down	-5.51169	3.44914e-05	down	-6.67466	1.7003e-07	down	-6.32931	9.20578e-08	down
Cluster-10195.14	0.15	0.5	0.3	3.68	22.8	11.93	0	0	0	0	0	0	0	0	0	0	0	0													5.39949	3.03885e-13	up	-10.9987	5.29932e-15	down										-11.1225	7.024e-14	down
Cluster-10195.4	0	0	0.21	0	1.51	0.85	0	0	0	0.04	0	0	0	0	0	0	0	0																-7.8839	0.0029103	down
Cluster-10209.0	1.13	1.09	0.31	0.95	0.98	1.42	0	0	0.08	0	0	0	1.16	1.09	1.21	0.83	1.27	1.25	-1.42045	0.00460916	down				-4.79438	0.0022967	down							-1.45317	0.00666093	down							7.46061	1.38162e-07	up	-5.21645	6.14787e-05	down	-7.0377
Cluster-10212.11	0.21	0.01	0.08	0.16	0.24	0.17	0.05	0.08	0	0.06	0.04	0	0	0	0	1.36	0.74	0.84	9.07731	2.98705e-12	up							4.5256	5.22223e-06	up				2.46664	1.02474e-07	up				5.12373	2.29358e-08	up
Cluster-10212.12	0.53	0	0.42	0.13	0.4	0.51	0	0.2	0.1	0.34	0.06	0.11	0.15	0	0.2	0.06	0.01	0.05																-3.19397	0.00447113	down
Cluster-10212.14	0	0.05	0	0	0	0	0	0	0	0.02	0.04	0	0	0.04	0.1	1.28	0.82	1.34	4.84432	5.98956e-08	up							9.29335	1.05664e-12	up				9.3575	2.15721e-13	up				6.26473	1.31913e-12	up
Cluster-10212.15	0.16	0	0.31	1.54	1.77	1.13	0.98	0.7	0	0	0	1.03	0	0	0	0	0	0													3.35265	0.000425446	up	-7.63118	4.70708e-08	down
Cluster-10212.17	0.72	0.33	0.41	0.96	0.64	0.63	0.54	0.64	0.8	0.86	1.1	0.58	0.24	0.08	0.12	4.61	5.47	5.71	5.23168	2.25845e-30	up							2.98717	2.26023e-23	up				2.91013	6.32281e-22	up				2.6757	6.3338e-17	up	-2.59884	0.000434368	down
Cluster-10212.18	0.05	0	0	0.06	0.17	0.12	0	0	0	0	0	0.03	0.37	0.27	0.55	0.22	0.3	0.65																			4.62794	0.000144231	up				5.21481	8.44201e-05	up
Cluster-10212.4	0	0	0	0.02	0	0.04	0.03	0.03	0.02	0	0	0	0.06	0.04	0.03	0.3	0.47	0.57	3.53459	1.22678e-06	up							4.17257	3.28429e-07	up				4.7125	1.42308e-06	up				7.65423	2.43355e-07	up
Cluster-10212.5	0	0.58	0	0.37	0	0.04	0.21	0	0.56	0.31	0.66	0.07	0.02	0.31	0.02	0	0	0																						-7.72631	4.79641e-05	down
Cluster-10212.8	0.02	0	0.05	0.16	0.03	0	0	0	0	0	0	0	0.16	0.06	0.12	0.06	0.45	0.44										7.47953	0.000164369	up										7.30525	0.000232583	up
Cluster-1022.0	0	0	0	0	0	0	0	0	0	0	0	0	0.03	0	0	1.64	1.52	1.05	6.50477	2.52771e-06	up							7.49492	7.04069e-07	up				7.55954	1.486e-07	up				7.31893	1.13264e-06	up
Cluster-10230.0	5.3	5.93	2.82	8.09	4.85	6.99	0	0	24.25	37.04	31.32	0	5.46	4.8	7.81	13.97	12.73	12.74	1.25537	0.00137874	up													1.02066	0.0143034	up
Cluster-10238.0	0.06	0	0	0.03	0.04	0.14	0	0	0.11	0.04	0.05	0.04	0.03	0	0	2.3	2.96	3.15	7.67771	1.95354e-09	up							6.2268	2.10718e-08	up				5.54117	1.22211e-11	up				6.05733	3.80958e-10	up
Cluster-10242.0	0.8	0.58	0.73	0.02	0.01	0	0	0	0.13	0.21	0.19	0	1.17	0.97	1.35	0.04	0.04	0.04	-4.73348	1.42378e-19	down										-5.95669	8.41702e-12	down										3.0767	0.008932	up
Cluster-10242.2	0.51	1.21	0.43	1.22	0.53	0.3	0.27	0.34	2.67	3.91	2.73	0.29	0.26	0.35	0.62	0.58	0.29	0.27																						-2.6185	0.0110935	down	-2.59336	0.0103769	down
Cluster-10243.0	0.81	0.17	0.29	2.85	2.85	5.14	0	0	1.56	1.36	2.62	0	0	0	0	0	0	0													3.06865	9.50209e-05	up	-7.79208	3.40727e-08	down
Cluster-10247.0	0	0	0	0	0	0	0	0	0.05	0	0.14	0	6.42	13.4	0.9	0	0	0	-9.31212	1.49031e-08	down																9.47466	5.3134e-09	up				7.32656	1.02447e-05	up
Cluster-10257.3	0.27	0.22	0.12	0.26	0	0.28	0.16	0.4	0.22	0.21	0.16	0.12	0.67	0.65	0.5	0.36	0.53	0.7																			1.58009	0.00262995	up	1.69239	0.00308423	up	1.82196	0.000200602	up
Cluster-10257.4	0.62	0.98	2.02	0.21	0.17	0.33	0.54	0.41	0.5	0.51	0.13	0.77	1.35	0.46	1.54	0.43	1.23	0.44													-2.36705	0.000251172	down
Cluster-10257.5	0	0	0.06	0.16	0.34	0.13	0.38	0.41	0	0	0	0.18	0.22	0.47	0.6	0.15	0.06	0.04	-2.38476	0.00462925	down																4.6679	0.000619536	up
Cluster-10257.6	5.82	5.72	4.66	4.8	5.37	7.24	5.75	2.92	3.44	2.78	5.51	4.4	4.74	5.82	9.8	10.15	8.43	13.25										1.37788	0.00024614	up										1.34026	0.000303911	up
Cluster-10281.0	7.65	5.86	2.86	2.4	2.84	1.76	0	0	0.14	0.15	0	0	0	0	0	1.56	0	0.15							-6.57663	1.22201e-05	down										-7.52855	5.34829e-07	down										-6.38756
Cluster-10286.106	1.43	2.01	2.79	0.4	0.87	0	1.8	2.17	0.34	0.34	0.41	3.13	0	0	0	0	0	0										-7.37468	9.05994e-05	down							-7.89978	1.41526e-08	down
Cluster-10286.107	0.84	0	0.31	0	0.24	2.12	0.57	0.74	0.24	0.07	0.83	0.28	12.86	21.56	28.32	0.31	0	0	-7.54043	7.59138e-09	down																5.04906	2.66e-10	up				5.61146	6.93472e-10	up
Cluster-10286.11	0.46	0.26	0.47	0.14	0	0.15	0	0	0	0	0	0	0.25	0.2	0	0	0.23	0.12							-7.28404	2.68143e-06	down																						-7.096
Cluster-10286.111	7.96	9.52	9.01	12.62	11.48	11.92	3.85	4.08	7.86	8.53	7	3.07	6.58	4.52	6.37	3.95	5.25	6.24																-1.14371	2.03732e-06	down										-1.06606	0.00393072	down
Cluster-10286.113	2.63	2.6	2.26	2.55	1.87	2.69	3.43	2.4	1.72	1.73	1.54	2.76	2.97	2.71	3.34	1.67	0.32	1.08	-1.52022	0.0161374	down
Cluster-10286.114	2.3	2.06	2.3	1.58	1.29	1.38	3.84	0.83	0.52	0.4	0.5	2.16	3.21	3.93	2.09	0.91	0.49	0.58	-2.19463	2.66239e-06	down													-1.05727	0.0180695	down
Cluster-10286.120	68.5	65.98	89.14	22.24	6.37	10.9	16.42	23.35	46.75	40.61	39.67	14.9	29.78	28.92	45.03	39.67	27.88	19.54	3.49954	4.4552e-06	up							2.26371	2.09319e-06	up
Cluster-10286.121	35.6	41.92	19.35	17.7	30.05	29.9	11.94	7.89	26.75	32.17	22.24	6.29	33.79	35.85	37.48	0	0.87	0	-6.64243	6.32815e-07	down													-6.29909	7.93266e-06	down
Cluster-10286.124	0.97	0.68	1.16	1.27	0.69	1.13	0.64	0.6	1.43	1.77	0.23	0.7	4.63	4.22	4.21	3.92	4.06	4.45										2.22845	0.00015224	up				2.10702	1.63329e-05	up	2.3003	2.66917e-06	up	2.24069	0.00791729	up	2.23804	0.00738184	up
Cluster-10286.129	2.98	0.46	0	0.47	0.21	2.62	2.36	2.04	0.58	0.61	0.96	1.74	23.79	38.31	36.89	0.96	0	0.21	-6.35736	3.47637e-16	down																4.76086	4.3465e-07	up				4.84132	2.95826e-16	up
Cluster-10286.13	0	0.15	0	0.33	0.39	0.07	0.15	0.19	0.25	0.34	0.29	0.17	0.94	0.89	1.38	0.17	0	0.21	-3.01943	0.0020714	down																4.42482	0.00153208	up				1.95707	1.65742e-05	up
Cluster-10286.130	1.08	0.45	0.98	3.11	6.52	4.43	0	0.08	0	0	0.23	0	0.28	0	0	0.65	0.28	1													2.63909	1.44058e-05	up	-2.78936	4.80895e-05	down										-8.20123	1.40167e-08	down
Cluster-10286.20	0.62	1.06	0.87	0.04	0.31	0	1.4	1.96	0	0	0	2.96	1.25	1.41	0.95	0	0	0	-8.47589	7.33845e-11	down							-8.47477	0.00528051	down
Cluster-10286.21	0	0	0	0.65	0.43	0.71	0	0	0.68	0.84	0.3	0	0	0	0	0	0.19	0													7.7133	3.06764e-08	up
Cluster-10286.22	0.29	0.33	0.44	0.07	0.3	0.14	0.5	0.1	0.08	0.06	0.2	0.29	0.83	0.99	1.18	0.38	0.12	0.33	-1.82034	0.000285322	down																1.54421	2.73931e-06	up				2.37438	0.000457475	up
Cluster-10286.23	0.45	0.48	0.2	0.13	0	0	0	0	0.34	0.28	0.27	0	0	0	0	0	0	0																			-7.48523	5.5465e-07	down
Cluster-10286.27	0.88	0.6	0.66	0.27	0.31	0.47	0.57	0.52	0.53	0.55	0.64	0.7	0.28	0.65	0.57	0.31	0.21	0.2										-1.23385	0.00176254	down										-1.44262	0.000418915	down
Cluster-10286.3	4.38	4.3	4.6	4.46	4.57	4.13	1.93	1.91	5.22	4.91	4.84	2.46	5.2	5.29	6.02	1.16	1.31	1.8	-1.88753	7.32232e-18	down													-1.54369	3.40318e-11	down				-1.52095	7.12146e-05	down
Cluster-10286.30	0.8	0.94	1.08	0.6	0.97	0.62	0.86	1.09	0.56	0.84	0.54	1.12	0.53	0.79	0.81	0.17	0.14	0.14	-2.22866	2.42477e-08	down							-2.56201	3.87541e-08	down				-2.26037	9.37312e-08	down				-2.56172	2.77364e-07	down
Cluster-10286.39	0.22	0.62	0.51	0.43	0.45	0.43	1.75	1.93	0.56	0.34	0.63	2.05	1.6	1.86	1.42	0	0.05	0.02	-6.0786	2.48727e-10	down							-5.97153	6.99184e-07	down							1.9191	0.00026082	up							1.85441	0.0047915	up
Cluster-10286.4	0.3	0.16	0.56	0.31	0.25	0.2	0.07	0.1	0.18	0.13	0	0.1	0.71	0.82	0.78	0.11	0.3	0.03	-2.33433	0.00308394	down																1.21954	0.020599	up				3.2081	0.00291445	up
Cluster-10286.46	0.04	0.22	0.49	1.02	0.92	0.68	0	0	0.36	0.01	0.15	0	0.59	1.47	0.01	0	0	0.02																-6.42737	3.22471e-06	down
Cluster-10286.47	20.94	20.43	31.23	14.98	13.28	19.52	5.8	5.02	8.5	6.99	6.57	6.35	10.23	19.55	24.98	0.28	0.15	1.37	-4.89294	9.96968e-11	down				-1.78471	3.97526e-08	down	-3.49213	0.00010584	down				-4.70105	1.71092e-10	down				-3.50924	6.08199e-05	down	1.3812	0.00028006	up	-1.19194	0.000255342	down	-1.75155
Cluster-10286.50	4.88	7.67	9.42	6.16	4.65	3.86	0	0	0	0	0	0	3.52	5.2	7.63	0	0.2	0.31	-4.99502	2.1539e-10	down				-10.2836	1.47352e-15	down							-4.83903	5.28167e-10	down							9.7054	1.46327e-13	up	-9.70572	3.75478e-14	down	-10.0949
Cluster-10286.51	18.83	20.08	10.96	7.38	6.92	7.31	3.71	2.7	14.16	13.02	16.25	4.01	0.58	1.19	1.95	0.99	0.4	0.92										-3.20653	0.000102256	down	-1.1958	2.97282e-05	down	-3.17159	2.13689e-17	down	-3.79286	1.54935e-15	down	-3.85197	6.5883e-09	down	-3.25749	2.56486e-06	down
Cluster-10286.52	11.99	9.63	16.63	2.27	6.29	11.98	2.74	1.75	2.98	2.31	2.68	2.91	8.22	9.77	16.9	4.91	3.96	5.04	-1.24711	0.000101094	down				-2.23437	1.64605e-10	down																2.06869	2.37612e-08	up				-2.1611
Cluster-10286.53	0.24	2.25	2.53	0.98	2	0	0.44	0.61	0	0.05	0.15	0.31	0.23	0.7	0.23	0.4	0	0																															-3.39208
Cluster-10286.55	4.59	1.64	5.23	0.53	1.25	3.49	0.44	0.46	0.4	0.24	0.48	0	0.53	2.31	0.58	2.99	0	1.38							-3.04802	9.35492e-07	down										-1.73415	0.0242527	down										-3.96736
Cluster-10286.56	11.12	14.19	10.12	14.61	10.86	13.91	10.07	5.09	9.46	11.05	10.6	7.07	8.37	9.52	10.91	6.53	4.09	6.91																-1.0964	5.24991e-05	down
Cluster-10286.57	2.36	3.06	4.7	1.56	0.9	0.97	2.72	3.13	0.23	0.47	0.46	3.92	0.17	0.15	0.26	0	0	0										-9.97407	1.38946e-08	down	-1.55538	6.12325e-05	down	-9.0367	3.96334e-12	down	-4.14325	1.22229e-22	down	-9.67491	1.3939e-07	down	-3.22828	0.00179023	down
Cluster-10286.59	114.29	118.87	109.05	145.02	238.39	223.07	106.75	113.65	110.25	96.65	120.68	118.39	106.8	110.83	111.77	85.45	76.36	77.96																-1.30412	3.15661e-11	down
Cluster-10286.60	14.36	16.17	15.68	15.31	15.79	14.26	14.06	12.79	12.04	10.11	11.37	13.05	9.41	9.04	9.46	6.85	6.49	6.9																-1.08526	5.82973e-21	down
Cluster-10286.61	21.16	26.72	29.7	26.57	22.61	21.53	26.46	21.09	22.22	16.09	25.41	24.66	14.49	17.42	23.97	12	9.09	11.15										-1.13894	1.3156e-06	down				-1.08806	2.24325e-05	down
Cluster-10286.62	5.27	4.57	5.79	2.72	2.97	3.23	2.35	2.28	4.24	3.63	6.48	2.43	5.1	4.87	4.55	0.91	1.09	1.25	-2.10345	2.4691e-21	down							-1.47459	0.000219697	down				-1.37509	2.73481e-08	down				-1.94761	1.7647e-05	down
Cluster-10286.63	0.37	0.54	0.3	0	0.06	0	0.09	0.08	2.26	2.23	1.55	0.05	1.03	1.38	0.97	0	0	0	-7.91754	3.68598e-09	down																1.53954	0.00176091	up	-8.12906	0.000528937	down
Cluster-10286.64	0.04	0.11	0	0.21	0.43	0.08	6.6	7.19	0.26	0.2	0.11	8.79	0	0.08	0.08	0.04	0.08	0.02							6.66795	1.86916e-06	up	-6.7874	1.057e-07	down																4.45974	0.000135114	up
Cluster-10286.66	6.31	13.07	3.53	3.96	3.94	0.92	1.34	0.71	1.11	0.37	1.12	1.27	12.44	12.54	13.67	0	0.25	1.12	-4.65412	1.93402e-07	down																						3.9913	7.0776e-08	up
Cluster-10286.67	3.78	4.07	4.7	1.6	0.79	1.63	1.81	0	0	0	0.2	0.39	0.89	0	0	0.22	0.75	0.72													-1.63194	1.43535e-05	down																-4.35896
Cluster-10286.68	76.78	96.82	81.98	33.35	48.01	46.35	26.32	28.02	34.41	39.93	39.05	25.79	52.74	51.8	52.59	18.89	18.45	14.7	-1.50815	5.83394e-10	down				-1.37404	6.22159e-08	down							-1.25759	1.37166e-05	down													-1.25271
Cluster-10286.69	15.46	13.05	17.56	9.93	8.41	7.96	4.86	2.63	10.85	13.69	8.01	2.48	14.06	16.19	16.85	2.06	2.52	1.57	-2.90647	7.37046e-10	down													-2.12265	0.000119357	down
Cluster-10286.7	0.73	0.91	1.31	1.36	1.82	1.01	1.08	1.04	2.22	2.83	2.25	1.64	3.4	3.2	3.76	1.21	1.11	0.76	-1.69686	1.19353e-08	down																1.86088	9.71239e-09	up	-1.13979	0.00464156	down							1.33006
Cluster-10286.70	1.12	1.06	0.93	0.08	0.22	0.1	0.43	0.95	0	0	0	0.44	3.95	2.66	1.64	0	0	0	-7.86452	5.38126e-08	down																1.45609	0.0126632	up				4.17026	0.0111245	up
Cluster-10286.71	6.28	6.64	7.04	2.75	1.72	2.06	0.95	1.88	2.26	3.49	3.06	2.56	1.69	3.58	3.15	1.21	0.75	0							-1.84554	0.000109401	down				-1.59199	5.97705e-06	down				-1.26158	0.00154293	down										-1.03905
Cluster-10286.72	5.29	5.92	6.99	1.51	1.65	2.85	0.3	1.38	0.4	0.22	0.09	0.52	1.69	0.95	0.73	0.48	0.43	0							-3.00243	1.72322e-05	down				-1.59713	1.47112e-06	down	-2.70335	0.016057	down	-2.39172	1.05349e-09	down										-4.32576
Cluster-10286.73	8.79	12.16	8.1	6.94	6.21	4.52	1.16	3.54	8.25	12.39	10.49	0.32	12.67	10.19	11.35	3.51	1.79	1.5	-2.27103	1.71573e-08	down													-1.31605	0.00524014	down
Cluster-10286.75	16.14	17.87	15.69	8.14	14.42	10.95	4.59	4.38	0.56	1.04	0.54	3.84	6.13	5.99	4.55	3.03	3.45	3.15							-2.24603	0.00260223	down							-1.72217	7.85794e-09	down	-1.55173	8.29343e-14	down										-3.04045
Cluster-10286.76	2.22	1.93	2.71	0	0	0.32	0.3	1.17	5.47	6.03	5.84	0.45	4.68	5.79	5.04	1.74	0.63	0.24	-2.51677	0.000202108	down										-4.44627	0.0020413	down				1.20338	2.45848e-07	up
Cluster-10286.77	0	0	0	1.67	0.98	0.88	0	0	0	0.11	0	0	0	0	0.12	0	0	0													8.33479	8.28256e-10	up	-8.16788	2.98083e-09	down										-8.29334	7.09433e-09	down
Cluster-10286.78	5.9	7.12	1.92	0.5	0.69	0.22	1.38	2.14	0.99	1.33	0.46	1.51	13.83	7.76	10.31	0.16	0.27	0	-6.41103	1.42489e-20	down										-3.45434	1.38058e-06	down										3.19784	3.69445e-08	up				-2.05296
Cluster-10286.79	0.72	0.74	0.51	5.64	2.04	5.13	0	0	0	0	0	0	0	0.14	0	0	0	0													2.78019	1.74317e-06	up	-8.88469	1.52876e-10	down										-9.01366	6.07086e-10	down
Cluster-10286.8	0.08	0.13	0	0.27	0.24	0.32	0.62	0.48	0	0.07	0	0.58	0.78	0.91	0.14	0	0.08	0.21																			3.18101	0.010176	up
Cluster-10286.80	26.55	29.05	26.6	13.73	14.34	8.23	9.82	13.25	44.41	39.92	34.34	11.64	54.72	46.4	41.76	12.08	13.77	10.3	-1.91477	1.58738e-17	down										-1.16035	7.11356e-06	down							-1.21433	0.0151878	down
Cluster-10286.81	66.77	89.36	77.73	44.9	44.33	34.51	22.86	28.02	8.44	10.82	8.33	20.22	38.36	32.23	30.47	13.31	13.46	11.42	-1.33473	1.28714e-08	down				-1.83603	0.000203006	down							-1.63889	1.46852e-14	down	-1.19174	2.20223e-08	down				1.29207	0.00725252	up				-2.45277
Cluster-10286.82	15.09	14.47	14.44	7.04	7.44	7.82	3.54	3.23	2.22	1.27	0.98	3.21	8.98	6.93	6.2	2.95	3.93	2.3	-1.20413	0.000857989	down				-2.16026	7.79499e-17	down							-1.20344	0.000121616	down							1.92924	0.00203187	up	-1.18476	5.3978e-05	down	-2.86657
Cluster-10286.85	30.5	32.72	36.92	12.8	15	16.63	8.59	6.47	15.04	13.75	14.06	9.02	13.6	19.99	21.4	5.61	4.38	5.79	-1.66165	6.80629e-29	down				-1.62154	8.27784e-07	down				-1.08365	1.25696e-16	down	-1.46294	6.80672e-26	down				-1.22959	3.61831e-08	down							-1.2924
Cluster-10286.86	0.24	0.25	0.1	0.03	0.51	0.39	0	0	0	0	0	0	0	0	0.06	0	0	0																-7.02854	0.000488279	down										-7.1544	0.00124025	down
Cluster-10286.87	5.62	6.15	4.64	3.49	5.51	5.54	2.58	1.79	5.62	5.46	4.46	2.12	6.22	6.35	6.79	0.05	0.09	0	-7.27224	8.93326e-61	down							-6.3525	3.884e-11	down				-6.81155	9.50945e-30	down				-6.60875	3.56371e-14	down
Cluster-10286.89	40.4	39.96	36.25	24.58	35.73	31.12	13.63	10.47	13.48	11.58	11.67	13.47	21.78	21.48	22.04	0.83	2.4	1.74	-3.64869	3.60141e-18	down				-1.50386	6.72596e-17	down	-2.95019	1.05353e-08	down				-4.14666	1.23548e-21	down				-2.86801	5.97068e-08	down				-1.17122	1.34809e-06	down	-1.56996
Cluster-10286.9	1.16	0.88	1.18	1	0.91	1.08	0.49	0.31	0.29	0.34	0.18	0.48	1.21	1.06	1.83	0.61	0.46	0.56	-1.29861	0.00399035	down				-1.44632	0.00378468	down																1.99852	0.00136348	up	-1.34962	0.00662783	down	-1.58826
Cluster-10286.91	15.64	29.18	7.39	9.71	21.56	16.38	4.05	3.97	9.59	11.97	9.22	4.1	11.27	6.25	5.81	0.99	2.27	0.6	-2.52995	1.39255e-05	down							-2.20799	0.00155987	down				-3.53778	1.70684e-10	down				-2.69929	7.05938e-05	down				-1.31005	0.00955859	down
Cluster-10286.92	47.23	46.78	56.1	30.07	25.9	29.9	8.86	9.36	13.33	12.88	11.11	7.93	33.01	33.28	36.66	8	6.71	5.81	-2.26259	4.85818e-58	down				-2.12384	8.04746e-25	down							-1.9808	9.8486e-37	down							1.62016	9.05704e-18	up	-1.3145	4.52669e-10	down	-2.11105
Cluster-10286.93	10.6	11.4	6.62	15.13	7.79	8.24	2.88	3.07	19.31	17.5	19.03	3.61	10.74	10.87	12.68	0	0	0	-7.40855	7.45479e-08	down																			-7.57615	1.5453e-05	down
Cluster-10286.95	5.03	9.11	3.48	2.55	4.54	2.32	1.26	1.67	1.74	1.1	0.83	1.96	17.16	14.53	16.1	0.25	0	0.57	-5.7446	4.23371e-17	down				-1.80493	0.00529429	down										1.45829	0.00157647	up				3.56924	3.51717e-13	up				-2.08102
Cluster-10286.97	36.32	29.32	41.69	19.76	27.01	29.75	4.99	5.56	8.58	8.36	7.74	5.2	18.84	26.72	37.15	7.32	4.37	6.43	-1.56998	1.37471e-09	down				-1.93475	5.59376e-14	down							-1.58242	3.14534e-11	down							1.33119	1.17817e-06	up	-1.45475	6.48384e-07	down	-1.78863
Cluster-10286.98	0.18	0	0.1	0.2	0	0.14	1.08	1.11	0.11	0.16	0.13	0.87	3.22	2.5	2.53	0.04	0	0	-7.62079	2.28559e-09	down																4.97691	8.37814e-11	up				2.75789	0.00416391	up
Cluster-1029.0	0	0	0	0	0	0	0	0	0	0	0	0	2.08	3.43	1.01	0	0	0	-11.1156	2.46266e-17	down																11.2787	5.7672e-18	up				11.0896	5.39973e-16	up
Cluster-10300.0	0	0	0	0	0.04	0.07	0	0	0.02	0.02	0	0	0	0	0.02	1.02	0.88	3.01	7.94454	1.95227e-08	up							7.97638	8.12376e-08	up				5.7341	5.97827e-08	up				7.79958	1.52476e-07	up
Cluster-10316.0	0	0.13	0.05	1.33	0.17	0	0	0	5.94	5.98	4	0	0.03	0.05	0	0	0	0.04																						-7.69361	0.00228965	down	-6.94877	0.0013901	down				5.85724
Cluster-10345.0	0.06	0.29	0.19	0	0	0.04	0	0	0.76	0.33	0.77	0	2.12	2.92	2.09	0	0	0	-8.2323	3.7526e-10	down																3.79312	5.50643e-08	up
Cluster-10346.0	0	0	0	0	0	0.07	0	0	0.49	2	0.36	0	0.29	17.99	1.38	0	0	0	-10.0264	0.000110543	down																10.1894	8.5005e-05	up
Cluster-10352.0	0	0	0	0	0	0.07	0	0	0.03	0.03	0	0.03	0.05	0	0.04	0.87	1.1	1.84	5.39995	7.9742e-07	up							6.8544	2.00113e-06	up				5.9652	5.44687e-06	up				5.81116	4.7189e-06	up
Cluster-10361.10	0.84	0.53	0.64	0.31	0.21	0.52	0	0	0.58	0.6	0.01	0	0.23	0.27	0.31	1.04	1.47	1.42	2.4952	3.14013e-05	up													2.12311	0.00076974	up
Cluster-10361.2	1.81	2.07	0.66	0.58	0.75	0.59	0.22	0.19	0	0	0.28	0.27	0.5	0.07	0.15	0	0	0							-3.36867	0.00567444	down										-2.63661	0.00273765	down
Cluster-10361.6	3.54	4.05	1.92	1.58	1.91	1.54	0.42	0.43	4.34	3.71	3.19	0.25	0	0	0.01	0	0	0.19																-4.72588	0.000238191	down	-9.85708	1.71845e-14	down	-5.30654	0.00330203	down	-9.49432	1.44881e-07	down
Cluster-10361.9	2.59	2.36	2.07	2.23	1.1	1.32	0.9	0.59	1.62	1.38	1.96	0.74	0.4	1.29	0.79	0.86	0.42	0.73																-1.15162	0.0226016	down	-1.49488	0.00228372	down
Cluster-10370.10	0	0.39	0	0.41	0.43	0.6	0.36	0.6	0.12	0	0.25	0.18	0.79	0.55	1.45	3.89	3.01	3.05	1.91539	1.63165e-06	up							3.21064	1.29301e-06	up				2.90056	3.21146e-23	up				4.59542	1.37338e-05	up
Cluster-10370.11	1.23	0.29	1.5	1.93	0.23	0	0.2	0	0.11	0.03	0	0	0.88	0.51	0.12	0	0	0	-7.62664	6.65367e-06	down																						5.84301	0.000430639	up				-6.73495
Cluster-10370.4	3.3	3.49	2.72	0	1.8	0.87	0.76	0.23	0.61	1.16	2.65	0.31	0.97	0.41	1.05	4.9	4.7	4.63	2.63265	2.04416e-12	up				-2.46353	4.56696e-07	down	3.14621	1.02188e-11	up							-1.96589	1.37086e-06	down	1.8081	0.0127813	up
Cluster-10370.6	0.59	0.23	0.26	1.58	0.57	1.18	0	0	1.49	1.75	1.11	0	0	0	0	0	0.21	0.06																-3.63889	0.00103315	down							-8.07616	0.00938575	down
Cluster-10370.9	3.44	2.74	2.95	7.62	1.56	0.83	1.97	1.46	0.84	0.08	0.46	1.09	4.94	4.5	6.78	7.12	5.66	7.11										2.70873	2.88693e-06	up										4.37719	5.30217e-09	up	3.75003	3.88268e-06	up				-3.0891
Cluster-10374.3	43.4	45.86	61.84	42.05	32.59	37.54	29.96	42.23	7.06	10.42	5.8	38.21	37.48	36.69	30.5	21.03	21.79	11.75
Cluster-10374.4	43	42.47	43.46	49.28	45.07	41.71	27.16	35.91	39.63	44.04	51.12	38.61	34.83	36.88	28.75	20.44	24.81	18.84										-1.02683	4.67671e-05	down				-1.27628	2.75189e-12	down				-1.32972	8.21156e-11	down
Cluster-10379.1	11.28	10.71	11.58	12.02	13.04	15.32	4.45	4.43	25.92	27.88	25.38	3.64	20.13	19.35	15.52	30.22	29.82	33.85																1.30327	2.03686e-24	up
Cluster-10379.10	4.62	1.48	0.65	2.66	1.6	3.08	0.13	0.17	0.72	0.91	0.29	0.12	2.15	1.17	2.1	4.95	4.42	5.14	3.68243	9.21413e-91	up				-2.56331	2.65879e-07	down	4.70676	3.08756e-102	up				2.02128	3.33925e-28	up	-1.55627	0.000346933	down	4.1867	1.07729e-30	up				-2.65724	1.5077e-17	down	-2.03782
Cluster-10379.2	1.71	0.86	1.51	0.81	0.88	1.22	0.38	0.33	0.83	0.9	0.77	0.38	2.01	2.3	1.73	0.57	0.34	0.48	-2.07272	9.19566e-14	down																						1.51044	0.000129242	up
Cluster-10379.4	0	0	0	0	0	0	0	0	0.03	0	0.37	0	0	0	0	2.51	2.58	3.73	11.4233	4.73031e-21	up							8.59731	3.86157e-25	up				11.5176	2.77601e-21	up				4.64748	0.013296	up
Cluster-10379.7	0	0	0	0	0	0	0.04	0	0	0	0	0.01	0.35	0.03	0.21	0	0	0	-7.90715	9.74626e-06	down																8.07111	4.86493e-06	up				6.02379	0.000718902	up
Cluster-10379.8	0.56	0.33	0.81	0.3	0.15	0.65	0.16	0.14	0.46	0.82	0.5	0.1	0.87	0.9	0.72	1.51	1.24	1.88										2.61116	3.44421e-05	up				2.18288	0.000296369	up
Cluster-10379.9	2.45	5.84	0.8	0.35	0.14	2.79	0	0	6.19	1.77	1.46	0	0	0	0	13.7	6.42	24.72	10.9429	5.3475e-19	up													4.41822	2.87051e-25	up							-8.75956	0.00326962	down
Cluster-10403.0	0	0	0	0	0	0	0	0	13.4	16.67	15.37	0	0	0	0	0	0	0																						-9.32666	0.00132168	down	-9.44003	0.00105016	down				9.5154
Cluster-10419.1	3.85	4.68	5.23	7.32	1.08	2.12	0	0	1.33	1.3	2.28	0	2.82	2.95	3.01	0	0.06	0	-6.96239	8.41354e-08	down													-7.24283	5.3374e-06	down
Cluster-10419.5	4.5	5.16	7.19	4.35	0.36	1.17	0	0	0.03	0.25	0.28	0	4.18	4.86	5.2	0.51	0.38	0.37	-3.51465	1.34962e-18	down				-9.57864	8.32574e-14	down																4.89749	5.99274e-11	up				-5.08322
Cluster-10421.0	0.64	0.62	0.33	0.34	0.07	0	0	0	0.17	0.37	0.3	0	0.72	0.64	0.89	1.83	1.71	2.25	1.46482	2.12892e-11	up							5.05076	0.00336822	up				3.90951	0.000438518	up				3.09303	0.0153495	up
Cluster-10425.0	0	0	0	0	0	0	0	0	4.09	4.7	3.92	0	0	0	0	0	0	0																						-7.8491	0.0128513	down	-7.96211	0.010818	down				8.03808
Cluster-10447.0	0.92	0.56	0.85	0	0	0	0	0	3.1	4.16	3.94	0	0	0	0	0	0	0																						-7.94033	0.0112734	down	-8.05388	0.00945538	down
Cluster-10447.1	1.39	1.9	0.94	0.07	0	0.03	0	0	4.93	5.76	4.86	0	0	0	0	0	0	0													-5.30951	1.30957e-08	down				-8.31548	9.66754e-10	down	-9.57847	0.000858607	down	-9.69164	0.000675987	down
Cluster-10447.2	0.03	0.65	0.21	0	0	0	6.46	5.48	0	0	0	4.21	0	0	0	0	0	0										-9.0674	0.00202579	down																9.31113	0.00136001	up
Cluster-10454.1	4.02	4.22	4.85	4.06	3.75	5.59	9.68	5.64	6.37	6.02	5.49	7.04	1.81	1.68	1.85	2.94	3.4	3.41										-1.16873	9.95755e-05	down							-1.27119	4.6071e-08	down				-1.87757	1.90974e-13	down
Cluster-10456.0	1.11	0.48	1.44	2.4	1.13	1.32	0	0	0.02	0.05	0.03	0.03	0.04	0.12	0	4.89	4.65	3.67	6.43728	5.2782e-20	up				-6.70388	8.07312e-06	down	8.93548	7.54617e-13	up				1.51504	0.000209185	up	-4.20349	7.51209e-05	down	6.87767	2.74073e-17	up				-7.39078	1.42835e-07	down	-4.64184
Cluster-10471.1	22.99	20.1	19.78	16.8	11.95	13.86	36.63	43.1	84.87	98.24	87.78	44.24	114.26	112.3	112.09	153.16	125.04	107.55							1.54609	0.000759123	up	1.17795	0.00639164	up				3.20131	1.7701e-37	up	2.42694	3.60191e-33	up							2.04946	2.64218e-05	up	1.8848
Cluster-10471.2	7.61	9.32	7.81	9.39	6.87	7.19	15.48	22.79	26.24	37.12	24.1	20.31	39.7	35.66	27.3	44.9	50.4	30.88							1.52342	1.09513e-05	up							2.4871	3.91818e-15	up	2.10272	3.63388e-14	up							1.56899	2.12307e-05	up	1.81918
Cluster-10485.1	0.55	0.38	0.73	0.21	0.29	0.45	0.15	0.06	0.9	0.68	0.86	0.05	0.62	0.73	0.94	0.29	0.23	0.17	-1.81215	5.69384e-06	down
Cluster-10485.3	0.74	0.64	0.9	1.08	0.43	1.22	0.35	1.24	2.19	2.24	2.89	1.75	1.71	1.92	2.24	0.73	0.22	0.3	-2.73664	9.57174e-12	down							-1.96012	0.0100155	down				-1.43515	0.019979	down	1.12986	0.000143814	up	-2.61009	4.42613e-06	down
Cluster-10490.10	0.19	0	0	0.99	1.69	0.64	0	0.91	1.71	1.16	0.73	0	0	0	0	2.28	1.89	1.79	8.22751	3.38768e-10	up
Cluster-10490.11	2.39	2.15	1.87	1.52	1.26	2.07	1.7	1.53	0	0	0.31	2.09	2.11	2.22	1.88	0	0	0	-8.35237	8.76804e-11	down							-7.50765	0.0202362	down				-7.98185	4.11646e-09	down
Cluster-10490.6	0.86	1.79	0.76	0.32	0.25	0.51	0.72	0	0.15	0.14	0	0.78	3.92	2.51	4.89	2.12	1.34	1.28	-1.20669	0.0188278	down																1.78785	0.00340358	up				3.65302	0.00549864	up
Cluster-10490.7	2.79	0.59	0.61	2.32	2.97	3.8	0	0	5.12	3.42	3.32	0	6.77	5.93	7.87	2.86	5.93	10.07																1.19808	0.000994706	up	2.14893	3.76885e-06	up
Cluster-10490.9	1.88	2.7	1.87	1.99	2.63	0.67	1.26	0.8	1.17	1.57	1.62	1.4	3.11	3.08	2.3	1.03	0.9	0.52	-1.75775	9.90607e-05	down
Cluster-10503.1	2.1	1.4	1.78	2.28	1.91	2.98	0	0	0.21	0.3	0.48	0	0	0	0	2.55	1.97	3.47	9.70583	1.24078e-14	up				-4.60576	0.00428871	down	5.29281	0.000701288	up							-9.02495	1.18033e-12	down	3.4231	0.00370898	up				-5.0574	0.00126699	down
Cluster-10514.0	0	0	0	2.18	3.51	2.09	0	0	6.32	7.69	4.69	0	0	0	0	0	0	0													7.92927	7.98616e-09	up	-7.76117	2.60415e-08	down				-8.46293	0.00547363	down	-8.57478	0.00451051	down				8.65257
Cluster-10522.0	0.3	0.59	0.33	0.03	0	0.02	0	0	0.89	1.03	0.91	0.02	0.41	0.51	0.65	0	0	0																						-7.55905	0.00140184	down
Cluster-10529.0	0.65	0.78	0.48	0.41	0.41	0.81	0	0	0.24	0.23	0.34	0	0.21	0.28	0.19	1.92	1.85	1.33	3.07195	4.94663e-12	up							4.47045	0.0076845	up				1.81358	9.26509e-05	up				3.32562	0.00308586	up
Cluster-10529.2	0.09	0.75	0	0.39	0.34	0.29	1.73	1.82	0	0	0	1.02	0	0.16	0.04	0	0	0										-7.77591	0.0142022	down
Cluster-10529.4	3.53	2.52	2.79	6.49	5.88	2.42	4.9	5.22	2.85	2.61	2.29	7.19	2.87	3.8	4.01	0.25	0.22	0.99										-3.19752	0.000779918	down				-3.64053	2.69275e-05	down
Cluster-10529.5	0.39	0.36	0.98	1.74	2.32	0.58	4.21	2.69	0.37	0.09	0.51	2.88	0.52	0.28	0.45	0.22	0.12	0.14										-4.04494	0.00039146	down				-3.28804	0.000459625	down
Cluster-10532.2	2.84	2.33	1.92	0.86	1.67	0.83	0.22	0	0.28	0.52	0.33	0.13	3.06	3.35	2.84	0.29	0.13	0.12	-3.80965	1.76431e-07	down				-3.69824	0.000167721	down																3.10704	4.14628e-06	up				-2.80302
Cluster-10534.0	0	0.02	0	0	0	0	0	0	0.02	0.02	0	0	0	0	0	2.22	2.93	4.14	9.72554	1.81805e-14	up							8.79315	1.05869e-11	up				9.82	1.37176e-14	up				8.61723	2.62365e-11	up
Cluster-10535.0	4.31	3.25	2.92	9.88	6.04	8.11	0	0	3.36	2.29	8.46	0	0	0	0	0	0	0													1.21415	0.000498069	up	-9.40196	1.23572e-13	down	-8.30877	3.01303e-10	down	-8.23629	0.0086612	down	-8.35465	0.00721038	down
Cluster-10539.10	2.09	2.15	2.17	1.27	0.73	1.03	1.27	0.97	1.19	0.76	0.96	0.7	0.26	0.09	0.21	2.36	2.23	2.11	3.6477	7.68463e-20	up										-1.0793	6.49665e-05	down	1.23299	9.33975e-06	up	-3.49787	2.04654e-18	down	1.47118	8.33294e-13	up	-2.1881	3.31436e-05	down				-1.29071
Cluster-10539.11	0.24	0.16	0.17	0.64	0.78	0.34	0.72	1.02	0.18	0.09	0.25	1.01	0.89	0.95	0.82	0.65	0.66	0.73							1.89848	0.0101112	up				1.62913	0.000301763	up				2.24472	8.3098e-15	up
Cluster-10539.13	1.28	0.71	1.18	1.13	1.28	1.06	1.03	1	0.78	0.87	0.77	1.09	0.58	0.67	0.94	1.92	1.26	1.61	1.20201	9.14995e-06	up
Cluster-10539.16	0	0.51	0.99	0	0	0	0	0	0	0.66	0.39	0	0	0	0	0	0	0							-8.2266	0.00813356	down				-8.30607	0.000856383	down				-8.21655	0.000907382	down	-7.65124	0.0171532	down
Cluster-10539.17	3.43	4.73	3.07	3.96	5.39	3.3	3.2	2.87	4.48	4.48	4.98	4.06	6.39	6.21	6.74	1.18	1.12	0.97	-2.49955	1.6197e-28	down							-1.71153	4.40251e-07	down				-1.869	1.86823e-08	down				-2.04973	2.48731e-16	down
Cluster-10539.18	0.51	0.27	0.3	0.37	0.27	0.68	0.57	0.4	0.19	0.5	0.2	0.25	0.19	0.26	0.18	0.61	0.41	0.81	1.62811	0.00178608	up
Cluster-10539.19	0.02	0.03	0.1	0.08	0.14	0.13	0.54	1.24	0.07	0.24	0.07	0.69	0.87	0.37	0.54	0.1	0	0.14	-2.8622	0.00571594	down				3.90725	0.00284024	up										3.75945	1.11491e-05	up
Cluster-10539.8	0.1	0.04	0	0	0.1	0.23	0.27	0.23	0.26	0.31	0.34	0.04	0.31	0.47	0.43	0.21	0.2	0.08																			3.14419	0.00122981	up
Cluster-10539.9	0.88	0.35	0	0.8	0.69	0.76	0.73	0.47	0.73	0	0.25	0.65	0.58	0.38	0.57	1.28	0.9	1.42	1.29859	0.000116073	up
Cluster-10569.0	7.75	1.17	14.96	2.61	6.66	2.48	1.44	0.46	0.92	0.86	0.78	0.59	0.24	0.12	0.06	0.4	0.36	0.17							-2.38424	0.0100652	down							-3.44173	2.72758e-07	down	-5.22004	2.28038e-07	down							-1.71793	0.00841141	down	-2.73317
Cluster-10569.2	38.36	8.14	72.12	37.74	13.37	4.6	6.81	1.42	8.77	4.97	8.03	4.79	0	0	0	0	0.29	0.55							-2.67157	0.00593381	down							-6.42033	6.06166e-07	down	-9.96817	1.93382e-11	down										-2.71249
Cluster-10569.3	3.37	7.14	4.28	9.04	22.86	15.51	16.01	11.96	2.93	1.37	1.35	15.96	2.37	0.62	3.31	1.9	2.18	4.31													1.76133	0.00157601	up	-2.4691	6.12611e-05	down
Cluster-10569.4	3.34	1.27	6.32	5.95	4.61	2.27	0.71	0.42	1.27	0.82	0	0	0.31	0	0.18	0.27	0.15	0.14																-4.90305	1.59511e-07	down	-4.35391	7.48679e-05	down							-2.366	0.00116172	down
Cluster-10569.5	36.15	16.09	69.09	37.34	29.55	15.95	26.48	14.34	9.03	5.35	6.9	22.12	1.12	0.53	1.44	1.5	1.68	2.15										-3.2309	5.37678e-09	down				-3.88992	1.28635e-17	down	-5.27413	1.79006e-17	down	-2.69565	0.000455363	down	-3.58236	2.10793e-05	down
Cluster-10570.0	0.25	0.08	0.15	0.01	0.09	0	0	0	5.08	4.39	3.57	0	0.65	0.66	1.03	0.45	0.18	0.29	-1.27433	0.0124132	down																2.27494	9.50757e-05	up
Cluster-10576.10	0.11	0	0	0	0	0	0	0	3.2	2.07	1.71	0	0.79	1.24	0.96	0	0	0	-7.58123	4.19714e-08	down																4.75475	3.7279e-05	up	-7.97109	0.0108479	down
Cluster-10576.13	0	0	0	0.66	0.11	0	0.51	0.05	1.31	1	1.04	0.95	0	0	0.41	0	0	0							8.62288	2.01164e-05	up	-8.45113	3.79198e-05	down										-9.12756	3.49614e-13	down							9.32319
Cluster-10576.15	1.14	1.03	1.04	0.39	0.5	0.5	0.59	0.39	0.8	0.65	0.61	0.66	0.87	1.01	0.94	0.28	0.57	0.65													-1.22371	4.35901e-06	down
Cluster-10576.6	4.84	3.65	3.49	2.46	1.51	2.07	1.05	2.33	5.29	4.49	2.95	0.4	1.04	0.44	0.78	3.15	2.65	1.63	1.81801	0.00517158	up																-2.41771	1.28973e-05	down
Cluster-10576.8	3.66	3.89	3.31	3.53	2.04	2.89	0.19	1.05	0.1	0	0.28	0.72	2.51	2.59	2.23	3.68	3.6	2.56							-2.86752	0.00140142	down	2.84215	0.0017955	up										3.27474	0.0155013	up				-2.5072	0.00705493	down
Cluster-10576.9	2.88	1.31	0.92	0.85	2.05	0.69	1.68	2.75	1.94	2.94	1.37	2.48	1.15	0.75	0.45	1.16	0.33	0.88										-1.49001	0.0179377	down										-1.56418	0.0200297	down	-1.60097	0.00914137	down
Cluster-10580.0	5.17	5.1	6.09	2.78	1.07	3.45	0	0	2.36	2.83	3.18	0	0	0	0	0	0	0																			-7.58702	3.72383e-08	down
Cluster-10583.7	0.51	0.45	0.24	0.29	0.59	0.63	0.58	0.59	0.86	0.77	0.84	0.71	0.51	0.48	0.48	2.13	2.23	1.74	1.67261	8.98003e-11	up							1.17691	0.000504575	up				1.98579	4.67265e-08	up				1.05469	9.1513e-05	up
Cluster-10583.8	4.79	5.82	6	4.22	3.77	3.52	4.75	6.14	3.14	2.98	3.57	6.52	1.79	1.31	1.84	4.59	3.2	3.88	1.18839	9.04497e-05	up																-1.53833	3.44622e-08	down				-1.48495	0.00336574	down
Cluster-10583.9	0.29	0.25	0.29	0.39	0.51	0.36	0.4	0.54	0.74	1.01	0.6	0.77	0.42	0.47	0.72	1.78	1.84	1.06	1.67636	0.000604768	up							1.46608	0.00445289	up				2.01497	4.95852e-05	up
Cluster-10616.0	5.93	5.51	5.82	2.28	3.4	5.24	0	0	4.89	3.22	12.17	0	8.57	11.8	14.05	0	0	0	-7.92464	2.64183e-09	down
Cluster-10617.0	1.14	0.9	1.46	1.19	0.76	2.32	0	0	0.02	0.08	0	0	17.12	19.72	17.11	0	0	0	-12.0567	4.61625e-24	down				-7.25067	6.5237e-08	down							-8.37924	5.59208e-09	down	3.98034	7.90623e-77	up				9.19318	6.29801e-34	up	-7.54819	2.27658e-07	down	-5.2627
Cluster-10627.1	1.2	1.91	1.29	1.44	2.09	1.86	0.44	0.53	1.53	2.13	1.58	0.33	0.88	0.82	0.9	1.88	2.36	2.4	1.42002	4.19004e-05	up
Cluster-10633.0	0.02	0	0	0	0	0.1	0	0	0.03	0.14	0.16	0.03	0.02	0	0.04	1.16	0.96	2.13	6.21565	3.89878e-07	up							7.11096	6.45466e-07	up				5.59043	8.2244e-06	up				3.72492	1.05231e-05	up
Cluster-10653.0	0.62	0.72	0.3	0.01	0.17	0.17	0	0	0.45	0.24	0.69	0	0	0	0	0	0	0																			-7.67459	1.45437e-07	down
Cluster-10667.0	0	0.11	0	0.07	0.2	0.46	0	0	0.19	0.48	0.42	0	0.15	0	0.25	6.98	6.11	11.66	6.01482	3.25877e-11	up							7.01339	1.25937e-08	up				5.22894	4.65541e-11	up				4.85846	5.89496e-08	up
Cluster-10672.0	3.15	4.61	7.32	0.94	0.21	0.48	0	0	0	0	0	0	0	0	0	0	0	0							-8.55357	1.9779e-09	down				-3.12842	1.11638e-05	down				-8.54295	3.56411e-10	down										-8.36508
Cluster-10672.2	0.04	0	0	0	0	0	0	0	2.94	2.54	1.83	0	0	0	0	0	0	0																						-8.53805	0.00478456	down	-8.65061	0.00392432	down				7.11239
Cluster-10672.3	0.36	0.45	1.12	0	0	0	0	0	1.12	1.45	0.84	0	0	0	0	0	0	0																						-8.07383	0.00967591	down	-8.18559	0.00809629	down
Cluster-10672.6	3.82	6.22	5.14	0.52	0.16	0.29	0	0	0	0	0	0	0	0	0	0	0	0							-11.1731	2.40894e-19	down				-3.9609	1.48638e-17	down				-11.163	7.63933e-20	down										-10.9839
Cluster-1068.0	0	0	0	0	0	0	0	0	0	0	0	0	7.5	3.94	0.1	0	0	0	-7.94177	0.000130007	down																8.10392	7.06504e-05	up				7.91711	0.000759918	up
Cluster-10687.0	0.34	0.17	0.55	0.15	0.24	0.13	0	0	0.07	0.04	0.05	0	3.92	3.26	3.57	0.06	0.14	0.14	-5.10844	5.20655e-14	down																3.33305	1.54318e-10	up				6.89659	6.51963e-10	up
Cluster-10724.17	3.04	2.66	2.8	8.74	0.87	0.49	0	0	2.37	1.61	5.19	0	11.09	8.35	10.09	1.46	1.17	0.59	-4.27069	2.62148e-11	down																1.94638	2.40636e-06	up
Cluster-10724.3	0.87	0.47	0.68	0.97	0.06	0.09	0	0	0.58	0.51	0.5	0	1.82	1.47	2.42	2.16	2.04	3.08																2.73618	0.0118131	up	1.73849	0.00310891	up	2.87389	0.0106458	up
Cluster-10724.4	0.09	0	0	0	0.11	0	0	0	0	0	0.02	0	0	0	0.37	3.72	6.32	4.85	5.60598	5.6524e-07	up							8.88686	6.09848e-11	up				7.99066	9.09725e-10	up				8.71173	1.38454e-10	up
Cluster-10724.7	0.29	0.39	0.38	0.68	0.11	0.08	0	0	0.3	0.59	0.89	0	0.75	0.67	1.25	0.86	0.5	1.12																			1.37532	0.00416269	up
Cluster-10735.10	0	0	0	0	0.11	0	0	0	0.2	0	0	0	1.04	0.95	1.02	1.67	2.83	2.36	1.25985	0.000125035	up							5.17266	0.00118087	up				6.31274	1.40086e-09	up	8.48371	4.48487e-11	up	9.55495	1.70465e-13	up	8.29334	2.40112e-10	up
Cluster-10735.11	4.92	5.38	5.92	5.82	5.19	5.07	1.61	1.48	2.74	3.18	3.55	1.48	7.27	6.09	5.6	19.11	24.63	17.06	1.74658	2.77311e-15	up				-1.35396	2.89741e-05	down	3.36849	9.18514e-24	up				2.0055	9.89822e-23	up				2.9023	2.79899e-14	up	1.15802	0.00279044	up	-1.34173	3.68071e-05	down
Cluster-10735.12	0.1	0.11	0.11	0.11	0.05	0.08	0	0	0.11	0.02	0.03	0.05	0.25	0.16	0.21	0.44	0.85	0.46	1.60476	0.00538219	up							4.1038	0.0151224	up				2.9933	2.02652e-05	up				4.60985	1.76149e-06	up
Cluster-10735.3	0.3	0.07	0.58	0.27	0.57	0.72	0.13	0.08	0.45	0.15	0.28	0.09	0.18	0.35	0.1	0.97	0.86	0.49	2.00661	0.00317476	up																			2.26609	0.00103166	up
Cluster-10735.5	1.32	1.56	0.98	1.14	0.61	1.13	0	0	1.18	1.3	0.62	0	2.45	2.78	2.32	3.44	5.01	4.32																2.24478	1.6859e-10	up
Cluster-10735.6	0.76	0.81	0.53	0.58	0.53	0.58	0.1	0.17	0.22	0.43	0.2	0.04	0.14	0.49	0	0.74	0.22	0.76							-2.03766	0.000867945	down																			-1.72099	0.0042822	down
Cluster-10735.7	1.32	0.73	0.5	0.11	1.65	1.23	1.43	1.08	0.73	0.42	1.21	0.99	1.09	1.82	1.21	8.86	8.63	8.97	2.77047	1.95976e-28	up							3.0088	7.58078e-24	up				3.25493	3.93514e-05	up				3.34594	3.84262e-14	up
Cluster-10735.8	10.41	12.49	12.64	10.33	9.13	11.45	3.47	3.82	7.69	7.79	6.07	3.39	13.71	15.12	15.72	23.18	27.4	26.98							-1.12475	0.00369026	down	2.35234	3.89828e-10	up				1.41274	1.84893e-19	up				2.1758	9.38756e-11	up	1.30976	7.41777e-05	up
Cluster-10735.9	2.13	1.38	2.98	1.52	1.83	1.77	1.06	1.35	2.09	2.29	1.71	0.89	3.06	3.23	2.25	4.44	4.42	4.88										1.59015	2.62422e-06	up				1.51434	3.2883e-18	up				1.49082	0.000143016	up
Cluster-1074.0	0	0	0	0	0	0	0	0	0	0	0	0	2.82	2.61	0.02	0	0	0	-8.89999	1.05547e-05	down																9.06219	4.78432e-06	up				8.87498	0.000112036	up
Cluster-10769.0	6.64	4.47	8.95	2.03	3.31	1.42	0.26	0.07	0.62	0.53	0.54	0.47	0.02	0.18	0.06	0	0.17	0.23							-4.22756	1.21151e-08	down				-1.69587	6.56287e-06	down	-4.48231	1.62968e-06	down	-7.59159	1.8898e-20	down							-2.52017	0.0027	down	-3.5306
Cluster-1077.0	0	0	0	0	0	0	0	0	0	0	0	0	8.69	16.5	0	0	0	0	-8.12653	0.00108965	down																8.28884	0.000587569	up				8.10088	0.00853156	up
Cluster-10771.0	3.6	2.61	5.6	0	0	0	0	0	0	0	0	0	0	0	0	0	0	0							-8.04489	3.24594e-08	down				-8.12504	4.39173e-09	down				-8.03471	7.1689e-09	down										-7.85688
Cluster-10771.1	10.09	12.14	11.18	9.83	13.87	11.24	13.57	10.98	10.48	10.93	11.19	14.52	8.51	7.9	8.72	5.8	6.21	5.61										-1.02067	2.26399e-08	down										-1.06619	4.76809e-06	down
Cluster-10776.0	0.2	0.35	0.51	0.13	0	0.1	0	0	0.24	0.28	0.11	0	0.98	0.83	1.09	0	0	0	-7.84478	5.57342e-09	down																2.03273	0.000239595	up				3.86554	0.0001724	up
Cluster-10789.0	0.71	0.8	1.39	2.23	2.43	1.94	0	0	2.88	4.16	2.34	0	0.73	0.79	1.04	2.61	3.8	2.08	1.91049	7.48832e-06	up										1.17466	0.00389429	up
Cluster-10798.0	0	0	0	1.78	3.37	1.6	0	0	7.92	9.12	5.79	0	0	0	0	0	0	0													8.67901	1.26402e-10	up	-8.51108	4.65704e-10	down				-9.71052	0.000703303	down	-9.82258	0.000552372	down				9.90002
Cluster-10804.1	0	0	0.23	0.44	0.02	0.23	1.23	0.87	0.06	0	0	1.48	0	0	0	0	0	0										-7.19277	0.00141805	down
Cluster-10805.0	0.49	0.45	0.49	0.96	0.76	0.83	0.02	0	0.42	0.48	0.37	0	0	0	0	0.05	0.06	0.02																-4.32438	5.57925e-08	down
Cluster-10807.0	0.39	0.27	0.71	0.32	0.11	0.29	0	0	0.49	0.53	1.02	0	1.62	1.51	1.61	0.08	0.31	0.1	-3.19985	1.00957e-05	down																1.83483	0.00101926	up
Cluster-10809.0	0.12	0	0.17	0.38	0.13	0.36	0	0	4.26	4.49	3.34	0	0	0	0	7.98	7.88	9.41	11.7461	7.52388e-23	up													4.98804	5.94705e-44	up							-9.97403	0.00040957	down
Cluster-10810.0	0.46	0	0.47	0	0	0	0	0	6.06	8.88	9.87	0	0	0	0	0	0	0																						-8.27831	0.0069448	down	-8.39238	0.00574123	down
Cluster-10811.0	0.05	0.13	0.14	0	0	0	0	0	0.05	0	0	0	0.03	0.1	0	3.13	2.33	2.68	7.27787	1.90682e-08	up							7.30696	3.29786e-08	up				8.33304	2.67837e-10	up				8.09223	2.06064e-09	up
Cluster-10811.1	3.53	3.06	17.31	0.05	0	0	0	0	2.25	1.11	2.49	0	0.02	0	0	10.43	11.95	12.09	10.0183	2.27092e-16	up										-8.50951	1.38199e-08	down	9.15008	7.02473e-14	up	-9.3796	8.67995e-10	down	3.33364	0.00660764	up
Cluster-10811.2	1.14	1.5	0.16	3.35	8.05	4.05	0	0	0	0	0	0	0.6	0.56	0.52	1.87	2.81	3.13	2.34464	0.000151785	up							7.58542	5.35853e-07	up	2.49665	0.00522947	up							7.40984	8.82413e-07	up				-8.47035	8.05603e-09	down
Cluster-10811.4	0.28	0.33	0.31	2.01	3.21	2.87	2.99	2.85	8.15	8.84	7.08	1.26	0	0.06	0	3.2	2.73	2.14	7.22446	3.68236e-08	up				4.04969	2.6287e-08	up				3.14755	4.24744e-08	up										-8.27302	1.14608e-07	down				4.29642
Cluster-10818.0	0.11	0	0.04	0	0	0.38	0	0	0.17	0.2	0.05	0.11	0.06	0	0	5.51	3.18	8.46	7.9917	1.2212e-11	up							6.63934	6.17254e-08	up				5.64122	2.28928e-05	up				5.51311	5.41894e-13	up
Cluster-10826.0	1.99	4.62	1.47	1.19	0.77	0.62	0	0	0.11	0.17	0.48	0.12	0.62	0.36	0.43	1	0.91	0.5							-6.53486	5.98594e-07	down				-1.75213	0.00349843	down				-2.47383	0.000112923	down										-3.58849
Cluster-10830.0	0.26	0	0.14	0.05	0.12	0.25	0	0	1.19	1.41	2.05	0	0	0.05	0.03	0.03	0.03	0.02																						-5.50073	0.00369872	down	-5.48104	0.0111927	down
Cluster-10856.0	1.04	0.72	0.57	0.5	0.57	0.74	0	0	0.23	0.27	0.21	0	7.26	8.31	8.94	0.19	0.23	0.08	-6.52084	6.28079e-20	down																2.8089	6.69699e-21	up				4.8698	1.66645e-08	up
Cluster-10858.0	0.08	0.24	0.69	0.08	0.36	0.03	0	0	3.2	1.27	2.02	0	0	0	0	0	0	0																						-7.77911	0.0143005	down	-7.89479	0.0120531	down
Cluster-10862.0	2.8	2.91	3.18	0.97	2.94	2.08	0	0	3.43	3.62	4.25	0	2.38	1.79	2.86	0.18	0.2	0.51	-2.87093	4.06441e-05	down													-2.63814	0.00188513	down
Cluster-10872.0	0.2	0.23	0.64	0.02	0.14	0	0	0	0.09	0.07	0.14	0	0.26	0.1	0.08	0.57	1.26	0.85	2.6065	0.000187675	up							5.01379	0.000784454	up				4.19925	0.000103869	up				3.80023	0.0004411	up
Cluster-10879.0	0.16	0.12	0.11	0	0.07	0.03	0	0	2.13	2.4	1.68	0	0	0	0	0	0	0																						-8.24432	0.00742638	down	-8.35678	0.00616188	down
Cluster-10882.0	0	0.18	0.31	0	0	0	0	0	2.97	2.78	2.58	0	3.32	4.26	4.98	0	0	0	-7.87663	3.08362e-09	down																5.14544	3.74445e-08	up
Cluster-10889.0	7.74	7.17	9	4.61	3.26	1.74	0	0	5.04	5.7	5.04	0	4.31	4.93	3.12	0.45	0.41	0
Cluster-10904.1	1.02	1.23	1.46	0.09	0.2	0.31	0	0	0	0.07	0.12	0.04	12	9.8	9.61	0	0	0	-9.87947	9.25263e-16	down																3.1665	6.06154e-21	up				8.00586	1.83335e-13	up
Cluster-10904.11	0	0	0	0.04	0.45	0.12	1.26	1.51	0.06	0	0	2.13	0	0	0	0.09	0	0.05							9.0685	4.1204e-06	up	-4.59154	0.00218419	down
Cluster-10904.16	0.12	0	0	0.63	1.01	0.24	3.52	4.45	0.05	0.08	0	4.09	0	0	0.2	0	0.16	0.04							6.32315	0.00116382	up	-5.45253	0.00145029	down	4.04499	0.00557882	up	-3.23837	0.0117708	down
Cluster-10904.18	0	0.06	0.11	0.25	1.05	0.14	0.84	0.84	0	0	0	0.82	0.36	0	0	0	0	0										-7.63616	0.0171097	down
Cluster-10904.3	0.49	0.39	0.49	0.55	0.69	0.57	0.07	0.08	1.39	1.26	1.19	0.24	0.64	0.43	0.83	0.3	0.08	0.16	-1.80392	0.0101861	down													-1.72538	0.0102833	down				-2.37584	0.0106298	down
Cluster-10904.4	0.43	0.82	1.22	1.8	0.9	0.91	0.28	0.1	2.38	1.69	1.48	0.27	1.55	1.39	1.48	2.23	2.18	1.42
Cluster-10914.8	0.51	1.31	0.99	2.34	1.81	3.44	0	0	1.95	1.63	1.24	0	1.64	1.25	1.2	0.09	0.09	0													1.69953	0.00216677	up	-6.09539	3.41983e-07	down
Cluster-10917.0	0	0	0	0	0	0.03	0	0	0.02	0.02	0	0	0.03	0.03	0.03	1.49	1.3	1.77	6.23893	7.57183e-11	up							7.71188	2.73251e-09	up				7.77639	1.19277e-09	up				7.53548	5.67815e-09	up
Cluster-10917.1	0	0	0	0	0	0	0	0	0.1	0.11	0	0	0.46	0.18	0.3	0.88	1.51	2.36	2.5006	0.000987478	up							5.96002	2.77596e-05	up				7.88194	1.1713e-07	up				5.29265	0.000119853	up
Cluster-10920.0	0.54	0.34	0.68	0.28	0.32	0.55	0.17	0.29	0.78	1.55	1.39	0.15	0.73	0.61	1.06	0.04	0.02	0.05	-4.19619	1.67009e-07	down
Cluster-10931.0	0.27	0.33	0.99	1.7	2.04	1.51	0.16	0	1.52	0.42	0.96	0.06	0.27	0.03	0	2.24	2.72	1.25	5.64635	2.23406e-09	up
Cluster-10935.1	0.67	0.7	0.53	0.53	0.32	0.38	0.29	0.09	1.1	1.02	1.15	0.18	0.05	0.03	0.21	0.03	0	0																						-6.11067	0.000415287	down	-3.12365	0.00939377	down
Cluster-10935.3	10.03	4.37	10.23	3.83	7.97	13.77	0	0	20.22	19.64	15.86	0	0.07	0	0	0.49	1.02	1.34																-3.03149	1.25049e-05	down	-8.10661	5.31168e-10	down				-8.6429	0.000445793	down
Cluster-10942.0	2.97	4.42	4.35	4.71	3.65	6.8	0.28	0.1	2.56	5.84	4.28	0	27.75	28.06	26.59	0.11	0	0.1	-8.49513	7.87153e-16	down													-6.07668	4.54589e-07	down	2.84133	2.52677e-24	up	-5.50619	0.0126835	down
Cluster-10959.10	0.2	0.1	0.07	0.26	0.71	0.96	0	0.04	0.49	0.24	0.98	0	3.44	4.42	3.54	0.23	0.55	0.26	-3.40035	2.08646e-16	down										2.45781	0.00158083	up				5.00707	1.49314e-30	up
Cluster-10959.14	1.66	1.78	1.95	0.94	1.03	0.94	1.26	1.21	2.23	2.35	2.1	1.13	1.09	1.14	1.34	1.36	1.18	1.25																			-1.27527	5.63401e-08	down				-1.41053	0.000176951	down
Cluster-10959.5	1.55	1.12	1.86	0.58	0.88	1.33	1.11	0.97	1.47	2.08	2.76	0.5	2.61	2.46	3.77	2.96	1.56	3.01										1.05155	0.0142661	up				1.53036	0.00184823	up
Cluster-10959.7	0.78	0.63	0.79	0.58	0.56	0.35	0.59	0.77	0.47	0.32	0.92	0.24	3.67	3.16	5.5	1.88	1.37	1.82	-1.21694	1.29445e-05	down							1.44418	2.02041e-05	up				1.84728	1.87985e-08	up	2.50356	7.42956e-18	up	1.8076	0.00336971	up	3.02569	4.27641e-07	up
Cluster-10959.8	1.52	1.62	0.98	1.5	1.82	2.19	1.21	1.11	0.61	0.15	1.1	0.47	5.4	6.34	6.15	2	1.73	1.09	-1.83109	8.63808e-08	down																2.13214	9.81697e-11	up				3.43572	6.65794e-06	up
Cluster-10959.9	1.16	0.79	0.98	1.77	3.36	1	0.66	1.6	1.33	2.85	2.69	1.43	0	1.9	1.73	5.27	2.28	5.65																															4.63412
Cluster-10964.0	0.18	0.19	0.22	0.07	1.41	0.53	0	0	2.14	3.06	3.06	0	0	0	0	0	0	0																						-8.08971	0.00912998	down	-8.20353	0.00760605	down
Cluster-10964.1	0.73	0.8	1.82	2.08	3.16	2.85	2.46	3.41	3.98	5.12	5.38	3.07	1.35	0.84	0.93	2.58	3.3	2	1.39201	0.00159573	up										1.76599	5.04662e-06	up
Cluster-10983.1	1.91	1.12	1.45	4.94	2.59	2.59	0.4	0.2	0.41	0.38	0.35	0.45	0.39	0.72	0.27	4.57	5.52	4.04	3.45102	1.63085e-14	up				-2.0453	0.000123897	down	3.82311	7.83643e-20	up	1.20283	0.0057551	up				-1.68196	0.00335431	down	3.64709	1.72778e-21	up				-3.24179	4.46067e-09	down	-1.85303
Cluster-10983.2	1.55	1.59	1.38	2.3	1.32	1.95	0.88	0.83	0.57	0.47	0.53	0.59	0.72	0.16	0.58	4.56	4.79	5.33	3.40184	1.87281e-09	up							2.68637	1.04092e-13	up				1.4718	1.18382e-05	up	-1.61147	0.0237348	down	3.24516	4.15523e-18	up							-1.41304
Cluster-10983.3	33.66	14.72	71.92	106.05	60.65	53.05	0	0.1	0.03	0.11	0.12	0	13.99	15.83	12.64	72.04	65.44	60.51	2.28705	1.38928e-56	up				-10.0656	3.54257e-23	down	10.9306	2.44628e-49	up							-1.47397	0.00265598	down	9.9572	4.40729e-68	up	7.67261	8.54179e-36	up	-10.9671	8.81729e-40	down	-9.1184
Cluster-10983.4	197.09	137.53	200.03	243.37	211.95	182.36	195.79	158.6	135.61	126.68	136.19	165.3	71.46	69	92.11	526.91	502.84	664.54	2.93823	5.86988e-88	up							1.75242	5.8836e-19	up				1.50735	6.91935e-23	up	-1.17562	8.39839e-12	down	1.98282	1.1816e-22	up
Cluster-10983.5	0.79	0.68	0.69	1.91	0.91	1.2	0.42	0.28	0.09	0.47	0.28	0.24	0.36	0.08	0.09	1.86	1.24	1.87	3.31116	4.15695e-06	up							3.07924	5.06037e-06	up							-1.95223	0.0160973	down	2.71709	1.66322e-07	up				-2.60258	0.000891094	down
Cluster-10983.6	0.58	0.66	0.31	1.41	0.38	0	0.48	0	0.13	0.15	0	0.12	0	0	0.11	3.79	2.97	5.06	7.76278	1.66455e-09	up							4.3869	7.5805e-05	up				2.78206	0.0165473	up				5.43838	3.42106e-10	up
Cluster-10983.8	0.39	0.11	0.27	0.39	0.27	0	0.71	0.3	0.06	0.06	0.27	0.34	0.08	0.13	0.39	2.77	2.94	4.22	4.08886	3.21454e-08	up							3.16686	0.000373657	up				3.90328	5.07087e-06	up				3.93872	7.90096e-07	up
Cluster-10983.9	3.46	4.77	4.82	7.31	3.05	8.97	0.35	1.15	3.64	2.39	5.83	2.38	2.4	0.29	2.65	1.8	1.84	2.8																-2.04904	0.00199612	down										-1.84181	0.00808811	down
Cluster-10992.0	0.26	0.23	0.25	0.14	0.19	0.28	0	0	2	1.88	1.63	0	0	0	0	1.26	0.94	1.04	8.00736	1.84746e-09	up													2.52834	3.20847e-06	up							-8.07834	0.00914806	down
Cluster-10994.1	0.81	0.46	1.05	0.88	0.96	0.74	0.69	0.34	0.67	0.61	0.62	0.57	0.44	0.37	0.45	0.29	0.23	0.4																-1.39826	0.00243631	down
Cluster-10997.11	0.41	0.17	0.52	0.7	2.9	2.63	0.95	0.57	1.25	2.15	3.14	0.85	1.78	2.07	2.14	6.32	6.22	6.41	1.78689	1.72885e-06	up							2.83581	4.19931e-08	up				1.73242	0.00656279	up				1.745	0.00216838	up
Cluster-10997.13	3.46	4.56	5.92	2.2	1.27	2.37	0	0	9.47	6.56	5.81	0	0	0	0	0.68	0.76	1.38																			-7.69955	3.4517e-08	down
Cluster-10997.14	2.36	3.18	1.09	4.05	2.27	3.06	5.42	4.79	0.52	0.64	0.63	6.68	6.94	7.03	7.83	0.37	0	0	-5.85612	6.8747e-09	down							-4.92745	0.00597784	down							1.71926	0.000868286	up
Cluster-10997.7	2.4	2.51	6.8	2.92	1.68	2.4	8.16	5.72	9.71	9.57	9.23	6.57	3.51	2.13	3.59	0.69	0.35	0.1										-4.42327	6.47223e-09	down										-4.45621	7.61291e-10	down	-1.49931	0.000240325	down	1.85861	8.52194e-05	up
Cluster-11017.1	1.22	0.78	1.64	0.68	0.48	0.63	0	0.02	3.76	4.11	4.9	0	0	0	0	0	0	0																			-8.51092	4.3561e-10	down	-9.74725	0.000635937	down	-9.86186	0.000496901	down
Cluster-11019.11	0.13	0	0	0.13	0	0	0	0	0	0.96	0.72	0	0	0	0	0	0	0																						-7.93026	0.0115324	down	-8.04302	0.00968774	down
Cluster-11019.5	0	0.21	0	0.08	0	0.04	0	0	1.58	0.96	1	0	0	0	0	0	0	0																						-8.25063	0.00723272	down	-8.36463	0.00598616	down
Cluster-11020.0	0.7	1.25	0.56	1.5	1.25	2.16	0	0	2.61	2.01	2.24	0	0	0	0	0.05	0.05	0																						-5.45801	0.0135179	down
Cluster-11022.0	19.13	18.99	22.28	4.69	2.1	4.77	0	0	5.03	5.99	5.7	0	11.09	9.08	17.92	0	0	0	-11.7111	1.89151e-21	down										-2.37407	5.61711e-13	down	-9.98447	1.76929e-14	down				-10.0566	0.000361986	down
Cluster-11024.1	2.99	2.37	2.27	2.07	1.76	2.49	1.47	1.87	0.84	1.28	2.04	2.29	5.57	3.86	3.88	0	0.18	0	-6.74524	6.54061e-07	down
Cluster-11024.9	1.05	0.59	0.44	0.64	0.07	1.02	0.22	0.56	2.31	2.92	2.85	0.31	4.16	3.35	3.98	0.08	0.06	0	-6.60162	3.61796e-09	down																2.4377	1.6765e-06	up	-5.69446	0.000258604	down
Cluster-11030.0	4.31	3.43	1.18	10.55	0.94	4.98	0	0	24.79	23.69	13.87	0	16.85	16.49	21.06	6.39	3.33	1.33	-2.20375	0.0013307	down																2.53616	0.000140051	up
Cluster-11034.0	3.5	1.99	1.89	3.49	0	1.63	0	0	0.67	0.72	2.43	0	9.38	19.51	17.85	0	0.39	1.44	-4.45792	1.01995e-05	down																2.59355	7.77612e-05	up				4.09688	0.00010118	up
Cluster-11039.0	2.91	3.85	3.89	0.15	0.14	0	0	0	9.87	10.39	8.37	0	0	0	0	1.13	1.21	0.54													-5.03843	3.85202e-09	down				-8.07117	1.39727e-09	down				-8.92455	0.00251947	down
Cluster-11039.1	0	0.09	0	0	0	0.09	0	0.08	0.08	0	0	0.08	11.27	10.44	10.45	0	0.18	0	-7.48849	4.81376e-12	down																8.55248	4.03065e-12	up				8.36229	1.69147e-11	up
Cluster-1104.0	0	0	0	0	0	0	0	0	0	0	0	0	1.32	2.59	0	0	0	0	-8.441	0.0005661	down																						8.41528	0.00543923	up
Cluster-11043.2	0.58	0.37	0.7	1.13	1.27	1.49	2.41	1.93	0.28	0.24	0.2	3.09	0.21	0.22	0.27	1.67	0.78	1.93	2.72755	3.47037e-07	up										1.25475	0.0022677	up
Cluster-11043.3	2.68	1.89	2.4	0.94	0.6	1.23	0.01	0	3.56	3.48	4.3	0	4.17	4.72	6.38	2.9	2.01	3.16													-1.24062	0.00134548	down	1.67862	1.65764e-05	up	1.15595	9.96237e-06	up
Cluster-11043.4	0.18	0	0	0.07	0.14	0	0	0	0.56	0.24	0.43	0	0.29	0.48	0.83	0	0	0.13	-3.72587	0.0123809	down
Cluster-11043.5	0.09	0.17	0.17	0.07	0	0.16	0	0.09	0.09	0.04	0.1	0	0.46	0.55	0.35	0	0	0.29																			1.75998	0.00280748	up				3.55909	0.000738779	up
Cluster-11043.6	0.62	0.65	0.83	1.45	2.47	2.02	3.78	2.66	0	0	0	4.04	0	0	0	3.01	1.51	2.96	9.69894	3.92273e-14	up										1.514	3.87226e-05	up				-7.78288	1.1358e-08	down
Cluster-11043.7	6.3	3.87	4.99	1.89	1.11	2.86	0.06	0.15	6.47	6.11	5.69	0	7.93	9.24	11.18	5.83	5.21	5.76													-1.42638	0.00169739	down	1.57503	0.000166416	up
Cluster-11043.8	9.66	7.28	8.48	7.21	3.76	6.51	0.86	0.59	7.25	7.1	7.58	0.36	6.6	8.31	9.74	0.43	0.39	0.74	-3.91831	1.49829e-35	down													-3.41626	2.43691e-16	down				-3.26387	0.00124145	down
Cluster-11044.0	0.09	0.06	0	0.09	0.12	0.35	0	0	0.06	0.06	0	0.18	0.05	0.07	0.07	4.77	4.15	6.03	6.43104	7.3844e-12	up							7.92511	8.33472e-10	up				4.90158	6.27834e-13	up				5.87139	8.94529e-11	up
Cluster-11061.0	6.59	6.58	8.71	2.77	3.13	4.62	0	0	3.52	4.61	3.95	0	6.53	6.89	7.86	5.27	4.85	6.53													-1.01532	0.00175092	down
Cluster-11063.0	0.06	0.04	0.04	0	0.04	0.33	0	0	0.27	0.13	0.19	0.11	0.08	0.04	0.04	5.32	4.62	7.43	6.67749	6.51177e-19	up							5.99346	1.08445e-05	up				5.72621	1.30733e-08	up				5.36281	5.00506e-20	up
Cluster-11070.2	0.63	0.54	0.69	0.37	0.2	0.3	0	0	0.19	0.11	0	0	1.75	2.01	1.63	0.58	0.27	0.4	-2.04845	0.000386511	down																1.60675	0.0013002	up				5.65109	8.8e-06	up
Cluster-11070.6	2.75	2.57	2.25	1.25	0.82	1.15	0	0	0.83	0.78	1.76	0	1.86	1.6	2.79	2.7	1.27	1.59													-1.22723	0.000399805	down
Cluster-11074.0	0.07	0.05	0.05	0.06	0.04	0	0	0	2.07	2.32	1.72	0.04	0	0.05	0	0	0	0																						-7.29922	0.00222843	down	-6.45053	0.0020237	down				4.68324
Cluster-11080.1	0.92	1.16	0.54	3.93	4.54	4.32	16.9	7.73	0	0	0	20.44	11.93	12.27	15.04	1.95	1.37	0.21	-3.37613	2.53804e-06	down																3.91566	1.34402e-10	up
Cluster-11080.10	2.06	1.7	1.7	0.22	0.12	0.29	0.67	0.78	3.75	4.79	5.74	0.59	5.04	2.12	3.13	0	0	0	-7.86417	4.24786e-08	down																			-7.92654	4.49716e-05	down
Cluster-11080.15	2.92	0.95	1.03	3.48	7.42	10.26	0	0	2.06	1.45	4.4	0.22	8.07	12.4	11.03	5.56	6.13	2.62	-1.04345	0.0217291	down										2.14192	0.00273589	up				2.71826	3.77115e-06	up				2.41977	0.0144969	up
Cluster-11080.16	1.14	0.79	1.35	0.21	1.38	1.23	0.1	0.06	0.42	1.22	1.35	0	3.63	2.02	4.41	3.49	3.96	3.27										4.33188	7.60939e-08	up				2.05548	0.00540014	up	1.63267	0.0017401	up
Cluster-11080.2	0.4	0.42	0.24	1.93	6.03	4.03	8.44	6.38	0	0	0	16.25	6.38	8.56	10.13	1.09	0.83	0.57	-3.20077	8.08229e-07	down																4.65686	3.90179e-08	up
Cluster-11080.3	0.45	0.13	0	0.48	0.91	0.51	2.29	2.02	0.25	0.04	0.23	2.93	1.62	1.63	1.49	0.36	0.09	0.33	-2.53494	0.000128327	down							-2.57205	0.0227665	down							3.04923	0.0028104	up
Cluster-11080.5	0	0	0	0	0	1.43	9.78	8.36	0	0	0.12	4.97	5.2	0	0	0	0	0							9.65339	0.000661516	up	-9.46219	0.00103564	down
Cluster-11080.6	1.81	0.92	2.24	2.51	0.92	1.11	0	0	0	0	0	0.17	0	4.51	5.59	20.64	19.69	19.24							-7.48991	9.27922e-07	down	11.1192	2.29557e-20	up				3.52471	1.80238e-16	up				8.51035	1.29675e-22	up							-4.85906
Cluster-11080.8	0	0.25	0.27	3.21	8.07	5.29	0	0	0	0	0	0	4.76	3.69	5	0	0	0	-8.30261	1.59409e-10	down										5.26283	9.7358e-09	up	-8.61222	3.66798e-10	down	4.9648	3.52617e-09	up				8.2761	4.83394e-10	up	-8.73752	1.03739e-09	down
Cluster-11080.9	4.86	8.67	7.02	21.1	5.5	4.25	26.48	26.54	6.01	3.29	10.76	31.65	6.79	5.7	9.29	0	0	0										-7.23883	6.35782e-05	down
Cluster-11100.1	0.01	0	0	0	0	0.22	0.03	0	2.2	2.13	0.29	0.05	3.77	4.85	5.75	0	0	0	-10.2946	4.06793e-17	down																9.49719	8.00083e-15	up
Cluster-11100.3	0.02	0	0.05	0.05	0	0	1.07	3.63	9.38	6.31	1.5	1.51	5.36	8.14	13	0.03	0	0	-8.35308	1.75064e-08	down				7.62237	6.45128e-12	up	-8.76283	4.12797e-10	down							7.19825	2.02227e-09	up	-8.14056	9.85927e-06	down				7.87856	1.451e-09	up	7.00618
Cluster-11101.0	0.38	0.39	0.83	0.11	0.12	0.24	0	0	0.3	0.16	0.56	0	0.67	0.8	0.85	2.59	1.87	2.85	1.71862	2.29078e-11	up							4.5624	0.0118887	up	-1.76414	0.00439434	down	4.06247	6.83327e-24	up				3.3818	0.00993732	up
Cluster-11123.1	0.55	0.43	0.56	0.43	0.59	0.19	1.02	0.72	0.33	0.28	0.56	1.08	0.23	0	0.56	1.78	2.15	1.73	3.00481	0.00284849	up							1.46074	0.0104512	up				2.33991	3.50868e-05	up				1.56532	0.020467	up
Cluster-11123.2	0.3	0	0.12	0.26	0.11	0.36	0	0	0.46	0.5	0.38	0	0.81	1.09	1.18	0	0	0	-7.59204	2.9387e-08	down																2.83455	0.00659091	up
Cluster-11135.0	0.15	0	0	0	0	0.07	0	0	0.18	0.12	0	0.07	0	0	0.15	3.36	3.52	6.01	6.67855	2.09467e-08	up							6.13414	3.23709e-07	up				7.67927	7.04678e-09	up				5.9943	1.18324e-08	up
Cluster-11142.0	0	0	0	0	0	0.02	0	0	0.33	0.39	0.03	0	0.29	0.84	0.73	0	0	0	-7.26885	2.1561e-06	down																7.43326	1.19866e-06	up
Cluster-11149.0	1.99	2.19	1.22	0.17	0.28	0.48	0	0	4.93	6.38	3.49	0	0	0	0	1.75	3.57	2.6	8.33104	1.21556e-09	up										-2.54905	0.000178075	down	3.20305	1.8664e-06	up	-7.6827	5.51744e-08	down				-8.59366	0.00444516	down
Cluster-1115.0	0	0	0	0	0	0	0	0	0	0	0	0	1.17	1.52	0.08	0	0	0	-7.68911	4.32473e-05	down																7.85152	2.30805e-05	up				7.66359	0.000264727	up
Cluster-11161.0	0.18	0	0	0.68	1.8	1.31	0	0	0	0	0	0	0	0	0	0	0	0													4.25916	0.00138819	up	-7.2919	1.88062e-06	down										-7.41786	5.00007e-06	down
Cluster-11161.18	7.1	4.37	6.59	4.69	2.29	2.62	2.94	2.99	5.96	7.38	7.44	3.68	2.42	1.62	2.51	7.13	10.42	10.48	2.21975	1.23436e-05	up													1.61863	0.00283886	up	-1.45892	0.00826533	down				-1.5049	0.00995062	down
Cluster-11161.20	1.66	1.99	2.95	1.93	0.53	0	1.26	2.04	2.59	2.79	2.41	2.24	1.09	0.81	0.49	3.05	4.96	3.7	2.3762	1.48123e-05	up																-1.44696	0.0179645	down				-1.69139	0.00247955	down
Cluster-11161.31	4.31	4.28	4.03	4.6	3.7	4.81	1.41	1.65	8.87	7.3	5.13	1.46	1.45	1.49	1.31	6.22	6.68	7.85	2.42019	4.11468e-08	up																-1.60876	0.00109257	down
Cluster-11161.33	3.57	3.26	2.31	4.31	4.72	4.58	0.84	0.95	2.3	2.8	1.36	1.04	1.92	2.53	3.55	11.17	9.96	13.13	2.24367	3.71346e-11	up							2.94008	1.11283e-08	up				1.42765	1.24342e-08	up				2.61362	3.33772e-07	up				-1.49474	0.00898053	down
Cluster-11161.36	2.64	1.66	2.13	2.03	3.2	4.75	0	0	0	1.07	0	0.08	2.1	0.98	1.22	3.79	6.31	6.39	2.11801	0.00308942	up							7.54522	9.96378e-07	up										4.07869	0.00847593	up
Cluster-11161.38	3.29	2.17	2.26	1.67	1.47	1.32	1.06	0.62	2.87	2.57	4.4	1.08	0.87	0.73	1.51	0.8	0.58	0.49																-1.24736	0.0153066	down	-1.33337	0.00536665	down	-2.13314	0.00274783	down
Cluster-11161.43	7.73	9.46	8.21	9.21	7.66	8.04	3.38	1.99	8.56	7.42	5.7	2.83	5.95	8.97	7.94	10.81	13.77	18.58	1.04602	0.0199549	up																			1.59554	0.00834231	up
Cluster-11161.5	16.68	11.69	10.82	15.91	15.59	12.89	4.25	4.72	22.38	23.96	25.47	5.26	9.03	8.86	6.03	24.72	28.19	39.64	2.03596	2.29858e-06	up													1.0182	0.00503549	up
Cluster-11161.6	3.79	3.48	3.12	1.29	0.68	0.61	1.35	1.7	5.58	4.49	5.76	2.21	1	1.1	0.84	7.63	6.65	9.64	3.14607	1.56316e-09	up													3.22213	1.89848e-08	up
Cluster-11164.0	6.59	2.87	3.79	8.35	4.06	7.33	0.41	0.1	3	0.8	0.6	0.7	0.03	0.15	0	2.03	0.07	0.06																-5.40911	1.95422e-12	down	-5.82593	1.38752e-12	down										-2.06958
Cluster-11167.0	0.81	0.95	1.45	0.03	0.09	0.04	0	0	0.05	0.05	0.02	0.02	0.07	0.06	0.12	0.02	0	0							-5.92732	7.3369e-07	down				-4.40696	2.697e-09	down				-3.69466	9.41357e-09	down										-5.0215
Cluster-11169.0	2.92	1.12	1.56	0.78	2.79	2.4	0	0	1.94	2.15	2.2	0	0	0	0	2.13	1.36	0.63
Cluster-11173.2	0.05	0.07	0	0.05	0.13	0.15	0.06	0	0.12	0.12	0.35	0.07	0.14	0.08	0	5.27	4.24	7.51	6.11671	7.31984e-12	up							6.51706	1.15342e-10	up				5.83196	6.06018e-13	up				5.0898	7.35703e-11	up
Cluster-11185.1	1.41	1.14	0.94	1.19	1.24	1.63	0.2	0.2	1.79	1.57	1.42	0.12	2.57	4.34	4.08	1.14	1.27	1.46	-1.35344	0.000203183	down																1.55525	4.84412e-05	up
Cluster-11186.0	0.36	0.3	0.66	0.62	1.04	0.96	0	0	0.04	0.11	0.05	0	1.62	1.47	1.13	0.04	0.22	0.08	-3.56472	2.29704e-05	down																1.73561	0.00423829	up				4.60082	1.06814e-05	up
Cluster-11203.10	31.67	34.95	31.84	24.85	18.06	23.46	21.87	10.08	42.55	37.32	40.84	9.78	24.43	35.92	28.96	15.01	11.08	13.97	-1.08235	3.03551e-06	down
Cluster-11203.11	7.73	8.11	8.82	8.76	0.91	2.09	0	0.19	0.19	0	0	0	11.55	11.13	8.85	0.12	0.15	0	-7.20411	1.55814e-19	down				-5.94657	5.13198e-19	down							-5.7483	9.99948e-06	down							10.039	7.18607e-16	up	-4.86028	0.000396141	down	-9.62939
Cluster-11203.12	1.19	0.91	1	0.81	2.29	4.1	0.57	2.71	0.71	0.82	1.44	1.56	0.25	0.42	0.39	0.38	0	0																-4.33741	0.00416521	down
Cluster-11203.13	6.11	6.89	7.74	4.08	7.71	4.91	4.51	3.38	7.99	6.91	7.52	2.46	2.45	2.78	2.56	0	0	0	-8.05059	7.41414e-10	down							-9.18635	3.39057e-11	down				-9.15276	1.90087e-12	down	-1.40291	1.69504e-07	down	-9.21698	1.40799e-10	down
Cluster-11203.14	4.78	2.84	4.06	3.85	1.34	1.71	0	0	0.22	0.45	1.24	0	4.72	4.36	2.52	0	0.25	0	-5.4764	1.34875e-06	down				-5.65758	6.54854e-06	down							-4.69859	0.000725309	down										-4.91211	0.00137512	down
Cluster-11203.15	0.05	1.03	0	0.46	4.58	2.44	9.49	4.71	1.29	2.28	2.01	7.74	0	0	0	2.38	3.03	2.68	8.38322	1.29094e-10	up																						-8.98224	3.39639e-08	down
Cluster-11203.16	1.45	1.85	4.5	2.06	1.37	0.63	0.61	1.02	0.09	0	0	0.77	0.4	0.82	0.48	7.77	5.01	4.27	3.49187	7.10679e-12	up							3.30113	0.000113745	up				2.12946	0.000141149	up	-2.24933	0.00173403	down	4.46233	0.00840787	up
Cluster-11203.2	30.22	31.71	23.23	22.94	21.01	22.28	16.75	11.15	19.13	18.1	16.05	11.66	24.11	19.74	16.45	13.74	11.5	10.74
Cluster-11203.4	491.48	491.93	659.35	603.92	771.02	626.2	737.68	661.13	564.44	446.87	596.61	674.8	337.32	326.35	249.86	95.36	96.49	86.84	-1.65022	5.44586e-26	down							-2.84037	2.23408e-91	down				-2.75956	8.2789e-108	down				-2.6354	2.88739e-37	down
Cluster-11203.5	0	0	0	0	2.01	1.32	0	0	1.58	0	0	0	0	1.1	0	0	0	0													8.41602	0.000632265	up	-8.24446	0.00141536	down
Cluster-11203.6	2.17	4.63	2.02	1.39	1.88	2.82	1.73	1.25	1.48	2.93	2.26	1.2	14.27	13.63	11.76	2.88	2.61	0.93	-2.56117	1.20163e-09	down																2.18891	1.49719e-09	up				2.58035	4.1013e-13	up
Cluster-11203.7	4	1.39	1.98	2.21	2.62	1.03	0	0	7.82	7.03	3.46	0	0	0.33	0	0	0	0																-9.30864	3.59597e-12	down	-4.46402	0.00275793	down	-10.2155	0.000296986	down
Cluster-11203.8	0	0	0.92	2.6	0	1.07	0	0	3.04	1.78	2.36	0	0	0	0	0	0	0																-8.65903	0.000545718	down				-8.88544	0.0027564	down	-9.00043	0.00222516	down
Cluster-11203.9	0.57	0.54	0.4	0.05	0.13	0.24	0.05	0.07	13.29	10.89	13.86	0.04	0.41	0.39	0.75	0.31	0.35	0.54													-1.8714	0.00494473	down	1.61922	0.0235029	up				-3.2439	0.0109577	down
Cluster-11209.0	2.62	3.35	3.64	2.27	1.2	0.97	0	0	0.57	0.93	0.93	0.02	8.79	13.08	8.16	4.45	5.22	4.35	-1.03046	0.00013663	down							4.60309	0.00931399	up				1.7331	2.83099e-05	up	1.66766	6.43044e-09	up	2.92664	0.00491245	up	3.96402	6.84159e-05	up
Cluster-11218.10	1.35	1.54	1.9	1.45	1.31	1.09	1.28	2.22	0.8	0.58	0.73	1.23	1.71	1.2	1.92	2.07	2.4	2.7																1.00334	0.00578368	up				1.65399	0.00892386	up
Cluster-11218.5	0.96	0.96	0.63	0.53	0	0.47	0	0	0.75	1.17	0.56	0	0.35	0.44	0.21	0	0	0																			-1.35462	0.0101423	down
Cluster-11231.0	0	0	0	1.24	1.28	0	0	0	0	0	0	0	29.74	36.29	15.98	0	0	0	-7.20052	3.90085e-06	down																7.36361	2.17615e-06	up				7.17448	2.01316e-05	up
Cluster-11242.0	0.92	1.14	1.26	0.14	0.36	0.49	0	0	0.35	0.18	0.85	0	1.23	0.98	1.09	0.03	0.03	0	-5.98814	2.43559e-07	down										-1.75396	0.00459164	down
Cluster-11251.0	1.9	2.55	2.77	0.33	0.83	0.65	0	0	2.44	2.88	2.34	0	0	0	0	0	0	0													-2.00481	0.000931933	down				-7.66369	3.14041e-08	down
Cluster-11263.0	46.12	54.05	51.15	51.82	54.17	50.07	54.13	71.98	68.16	71.39	62.37	68.59	187.43	140.18	119.63	29.53	37.31	27.44	-2.20766	1.84479e-22	down							-1.08846	1.1336e-06	down							1.59647	1.52414e-16	up	-1.13797	1.72155e-09	down	1.07109	2.16986e-06	up
Cluster-11275.0	0.07	0.03	0	0	0	0.33	0	0	0.19	0.08	0.04	0	0	0	0	2.65	0.82	5.75	9.22814	1.04745e-09	up							5.59608	0.000591218	up				4.91168	0.0018035	up				6.27613	5.60926e-07	up
Cluster-11292.0	4.84	5.93	7.78	1.07	1.3	1.8	0.24	0.17	0.64	2.27	3.5	0.55	1.96	1.24	1.15	0.21	0.23	0.17	-2.58681	1.11169e-05	down				-3.85659	3.49263e-11	down				-2.41342	5.53209e-13	down	-2.48001	2.24019e-05	down	-2.30478	4.67807e-11	down	-3.22379	0.00130801	down
Cluster-11300.10	2.15	1.8	2.27	1.95	1.49	1.48	1.16	0.89	1.22	1.13	1.28	0.76	0.81	0.95	0.73	0.84	0.92	1.37																			-1.25445	8.21494e-07	down
Cluster-11300.6	0.47	0.57	0.68	0.78	0.69	0.6	0.07	0.09	0.5	0.74	0.81	0.22	0.63	0.91	0.63	1.06	0.92	1.24										2.30066	0.0125573	up
Cluster-11300.7	0.16	0.1	0.23	0.17	0.38	0.42	0.05	0.04	0.06	0	0.1	0.08	0.11	0.16	0.27	0.32	0.13	0.74																												-2.66345	0.000587707	down
Cluster-11300.8	0	0.12	0.06	0.47	0.18	0	0	0	0.1	0.04	0.09	0	0.07	0.18	0.1	0.9	1.18	0.94	3.25068	4.82797e-10	up							5.00226	0.000868785	up										4.79695	3.80736e-08	up
Cluster-1131.0	0	0	0	0	0	0	0	0	0	0	0	0	1.04	1.12	0.21	0	0	0	-7.23604	2.01973e-05	down																7.39878	1.12389e-05	up				7.21028	0.000109132	up
Cluster-11310.1	1.8	1.58	1.69	1.52	2.09	2.64	1.62	2.61	0.47	0.57	0.32	1.14	0.87	0.66	0.59	1.22	1.27	1.05																			-1.22805	0.00275702	down
Cluster-11310.3	10.6	12.17	15.92	16.2	27.96	16.69	21.63	20.05	4.61	5.32	7.53	23.73	7.32	6.51	9.83	26.66	20.63	20.32	1.59588	1.35969e-12	up
Cluster-11310.5	26.62	26.63	29.96	27.49	24.92	28.28	15.67	17.25	23.37	27.09	25.27	18.38	47.13	44.29	45.2	34.1	30.55	31.68
Cluster-11310.6	7.55	8.46	4.86	9.05	7.79	7.78	1.4	0.37	6.29	4.34	6.09	0.68	0.75	0.76	1.04	0.4	0.11	0.54																-4.1898	7.00335e-15	down	-2.81982	5.30851e-10	down	-3.0838	0.00206923	down
Cluster-11310.8	2.84	2.42	2.82	2.89	3.08	3.08	1.01	0.34	1.85	1.23	3.32	1.15	0.53	1.11	0.94	0.19	0.19	0.26																-3.76124	8.16597e-07	down
Cluster-11312.0	0.7	0.59	0.33	0.2	0.78	0.55	0	0	0.12	0.23	0.1	0	1.04	1.43	0.86	0.08	0.02	0.03	-4.62357	4.98091e-10	down													-3.45057	0.000675285	down							3.29087	0.00434832	up
Cluster-11316.2	1.92	3.35	1.62	2.19	0.59	1.36	0	0	2.31	2.69	1.89	0	2.92	2.67	4.38	3.79	4.03	4.85																1.66201	0.00626046	up
Cluster-11319.0	0.31	0	0.13	0.38	2.24	0.92	0	0	0.45	0.07	0.58	0	0.6	0.79	0.39	1.4	2.01	1.24	1.46264	0.00810019	up
Cluster-11344.0	0.35	1.13	0.38	0.28	0.24	0.18	0	0	0.1	0	0.1	0	0.76	1.25	1.1	0	0.03	0.03	-5.73652	1.7544e-06	down																						5.02214	0.000224473	up
Cluster-11345.0	0.77	1.13	0.48	1.57	0.91	1.04	0	0	1.99	2.05	1.21	0	0	0	0	0	0.03	0																-6.57996	2.06669e-06	down				-6.51443	0.0126181	down
Cluster-11346.0	0.36	1.18	0.55	3.17	1.3	6.88	0	0	0.68	0.95	0.5	0	0.21	0	0.22	0.3	0.5	0.45													2.48797	0.0060904	up	-3.11695	0.00063074	down
Cluster-11351.0	0.05	0.02	0	0	0	0.08	0	0	0.02	0.02	0.06	0.02	0.02	0	0.03	2.03	1.8	3.1	7.35202	6.76191e-11	up							8.25129	2.62235e-10	up				6.78934	3.70394e-11	up				6.17494	2.42744e-12	up
Cluster-1136.0	0	0	0	0	0	0	0	0	0	0	0	0	3.87	3.82	0	0	0	0	-9.32147	0.0170535	down																9.48365	0.0152217	up				9.2967	0.00124704	up
Cluster-11371.0	0	0	0	0	0	0.75	0	0	0	0	0	0	7.03	8.35	7.34	0	0	0	-8.79823	2.92107e-12	down																8.96214	1.23405e-12	up				8.772	7.26827e-12	up
Cluster-11372.0	2.07	1.21	2.64	4.83	3.67	5.61	0	0	1.93	2.62	2.1	0	0.1	0	0	1	1.38	1.64																-1.7355	0.00210541	down
Cluster-11379.0	0	0.02	0	0	0	0.03	0	0	0.02	0.02	0.06	0	0.02	0	0	0.62	1.05	1.23	6.9139	4.74639e-07	up							6.94269	1.02427e-06	up				7.00814	4.10716e-07	up				5.26845	2.99867e-06	up
Cluster-11380.3	4.61	2.57	4.3	2.33	1.78	1.87	1.76	1.17	3.04	1.78	2.45	1.08	2.43	3.91	3.14	4.79	5.62	4.5																						1.23755	0.012637	up
Cluster-11380.4	11.53	10.38	6.92	6.02	2.08	4.45	1.39	3.19	2.54	2.41	0.88	2.9	3.68	3.78	3.11	3.89	5.27	5.83							-1.98592	6.1251e-10	down	1.91123	1.33515e-06	up										2.42843	4.979e-06	up	2.12918	3.50589e-05	up	-1.05514	0.00601022	down	-2.49031
Cluster-11380.5	2.54	2.7	2.92	1.33	1.1	1.27	0.4	0.6	2.45	2.67	2.31	0.48	2.37	2.52	2.86	3.47	3.04	3.44													-1.03417	5.84052e-05	down	1.75844	3.01641e-16	up
Cluster-11382.0	0.04	0.02	0.01	0.01	0.01	0.04	0	0	0.01	0.01	0.01	0.02	2.83	2.87	4.09	0.03	0.04	0.06	-6.02845	1.55164e-46	down																7.38589	5.14383e-39	up				8.32625	5.24439e-26	up
Cluster-11383.0	0.04	0	0.04	0	0.01	0.01	0	0	1.73	1.88	1.51	0	0	0	0	0	0	0																						-9.87479	0.000508795	down	-9.9878	0.000396332	down				5.38942
Cluster-11409.0	1.31	1.67	0.47	0	0	0	0	0	8.91	7.24	7.51	0	0	0	0	0	0	0																						-7.51173	0.019994	down
Cluster-11414.0	0.09	0	0	0	0	0	0	0	8.22	9.07	6.76	0	0	0	0	0	0	0.11																						-6.90695	0.00727091	down	-7.98111	0.0106265	down				7.09625
Cluster-11423.0	0.93	1.61	0.42	0.82	0.54	0.41	0	0	0.41	0.5	0.47	0	0.62	0.56	0.52	4.39	5.15	3.99	3.05557	3.94124e-14	up							5.01652	0.00119219	up				2.98107	2.92753e-11	up				3.86075	0.000147062	up
Cluster-11427.0	0.28	0.5	0.32	1.11	1.35	1.83	0	0	1.68	1.54	2.21	0	1.15	1.24	1.92	1	0.69	0.55													1.98647	0.000367721	up				2.00194	0.000365237	up
Cluster-11435.0	5.25	3.83	4.02	7.09	3.78	4.12	1.14	0.27	4.31	3.7	4.2	0.69	0.97	1.2	0.89	11.18	9.11	13.39	3.37072	3.94431e-33	up							2.46939	0.00552134	up				1.06497	0.00179112	up	-2.03839	1.2496e-09	down	1.82303	0.00740731	up
Cluster-11435.1	4.01	5.3	3.92	7.38	8.06	4.36	4.44	1.55	3.49	2.72	4.5	3.23	3.46	2.17	1.78	0.44	0.61	0.65	-2.06574	1.3516e-05	down							-2.49643	9.39708e-06	down				-3.45684	2.15887e-17	down				-2.60935	1.51715e-10	down
Cluster-11435.2	13.82	18.06	13.44	53.63	37.15	27.38	21.53	7.84	34.97	40.33	41.11	13.87	9.32	5.02	6.05	3.24	3.74	3.85										-2.59587	9.13207e-06	down	1.40229	2.96378e-06	up	-3.38371	3.67783e-26	down	-1.13048	0.000808327	down	-3.1147	4.40125e-11	down	-2.25892	1.04881e-05	down
Cluster-1144.0	0	0	0	0	0	0	0	0	0	0	0	0	1.39	1.88	0.09	0	0	0	-7.14169	0.000304119	down																7.30411	0.000182774	up				7.11613	0.00129399	up
Cluster-11442.0	5.24	1.47	3.78	2	0.64	1.67	0	0	2.46	4.02	15.6	0	0	0	0	0.92	0.75	0.88	7.72598	1.22688e-08	up																-9.67827	1.0807e-12	down				-10.6324	0.000159881	down
Cluster-11443.0	1.21	1.09	1.15	0.47	0.6	0.81	0	0	0.7	0.72	0.64	0	0.01	0	0	1.69	1.23	1.51	9.05829	1.29782e-13	up													1.3277	1.96765e-05	up	-8.61461	2.08986e-12	down				-7.34229	0.00368436	down
Cluster-11447.0	1.19	0.81	0.48	0	0	0.42	0	0	22.66	19.55	53.97	0	0	0	0	0	0	0																						-8.08654	0.00978011	down	-8.20349	0.008157	down				4.70729
Cluster-11448.0	0	0	0	0.02	0.04	0.03	0	0	0.72	0.67	0.58	0	0	0	0.02	0	0	0																									-6.38385	0.0141297	down
Cluster-11456.0	0	0	0	0.07	0.09	0.14	0	0	0	0	0	0	0.99	1.69	2.38	0	0	0	-7.68862	7.10328e-08	down																7.85339	3.66481e-08	up				7.66225	3.60719e-07	up
Cluster-11475.0	0.56	0.74	0.27	0.8	0.23	0.86	0	0	0.82	1.06	0.64	0	0.58	0.55	1.01	0	0	0																-7.33992	5.48576e-06	down
Cluster-11478.0	0.14	0.1	0.14	0.19	0	0.05	0.26	0.19	0.21	0.25	0.27	0.12	1.68	1.6	1.44	0.14	0.05	0.07	-4.17002	1.73045e-11	down																3.73583	1.37859e-12	up				2.91159	8.43111e-09	up
Cluster-11478.1	0.5	0.08	0.15	1.07	0.15	0.08	0	0	2.13	2.08	1.72	0	0	0.29	0.22	0	0	0.06																						-6.78366	0.00848	down
Cluster-11478.2	1.74	1.28	1.49	1.03	0.83	1.25	0.3	0.3	0.41	0.36	0.6	0.45	1.3	1.4	1.98	0.2	0	0.12	-3.91435	9.51349e-07	down				-2.0991	1.37845e-06	down							-3.21033	0.000687808	down							1.69729	0.000187793	up	-1.4325	0.00493428	down	-1.62179
Cluster-11488.0	0	0	0	0.12	0	0.55	0	0	0.3	0.15	0	0	0	0	0	4.86	7.24	12.94	8.18791	1.01859e-08	up							6.36138	4.04986e-06	up				5.38522	7.57494e-07	up				7.08028	1.16594e-06	up
Cluster-11489.0	4.01	1.8	0	0	0	1.74	0	0	442.75	482.19	343.41	0	5.93	0	5.04	0	0	0																						-9.36972	0.00133437	down	-5.977	0.00383888	down				6.88383
Cluster-11505.0	0	0	0	0	0	0	0	0	0.07	0	0.1	0	8.83	15.22	0.97	0	0	0	-9.1397	4.33605e-08	down																9.30219	1.61805e-08	up				8.15221	2.46573e-06	up
Cluster-11567.0	0.19	0.27	0.05	0	0	0	0	0	1.49	1.67	1.39	0	0	0	0	0	0	0																						-7.85255	0.0127709	down	-7.96568	0.0107467	down
Cluster-11578.2	34.19	29.32	22.52	21.55	15.93	30.11	5.46	4.71	14.71	16.61	18.42	5.57	27.42	25.21	26.11	15.62	13.64	19							-1.66201	0.00269273	down
Cluster-11590.0	1.83	1.86	2.08	6.3	3.89	5.77	0	0	3.53	4.75	2.99	0	1.58	0.58	2.48	0.33	0.22	0.3													1.49293	0.000894299	up	-4.11678	1.58491e-08	down
Cluster-11593.10	1.69	1.34	3.73	0.76	2.07	1.42	2.67	1.2	17.54	12.29	12.43	0.46	8.93	10.47	8.56	0.17	0.14	0.07	-3.46032	1.99188e-20	down							-2.49585	0.00384857	down				-2.11319	9.5745e-05	down	1.68718	1.84578e-14	up	-3.42926	5.93633e-07	down							1.68428
Cluster-11593.3	0.11	0.1	0.25	0.13	0.28	0.11	0.09	0.07	0.42	0.59	0.79	0.14	0.76	0.89	0.24	0	0.06	0	-5.09813	0.00015759	down																2.11627	0.00254343	up	-4.81068	0.00469645	down
Cluster-11593.5	2.06	2.28	2.29	1.76	1.81	2.46	1.03	0.97	1.32	1.72	1.94	1.25	0.81	0.97	1.24	3.82	3.42	3.59	1.91703	2.98318e-23	up							1.67725	7.85099e-20	up							-1.12322	1.95944e-07	down	1.1358	1.58108e-08	up
Cluster-11593.7	0.86	0.62	0.41	3.71	1.56	2.94	0.75	0.62	2.01	2.13	1.89	0.62	1.98	2.18	2.99	0.29	1.24	2.17	-2.22756	1.19801e-07	down													-1.59579	0.00324818	down	1.76196	1.52829e-05	up	-1.83449	0.00891659	down
Cluster-11593.8	0.08	0.15	0	0.14	0.01	0.01	0.06	0	0.4	0.25	0	0	0.16	0.24	0.69	0	0	0.06	-4.10654	0.00689356	down
Cluster-11595.0	0.73	1.63	1.04	1.4	0.22	0.5	0	0	1.61	1.29	1.08	0	2.01	3.27	2.43	3.94	4.9	3.48																2.5804	0.000888424	up
Cluster-11597.13	0.67	0.18	0.58	0.42	0.8	0.28	1.06	0.72	0.5	0.41	0.64	1.61	0.83	0.5	1.02	0.15	0	0.15	-2.97204	0.00340698	down							-3.01602	0.0105709	down										-3.24944	0.0114296	down
Cluster-11597.14	1.28	1.21	1.11	1.09	0.9	1.06	0.67	1.1	1.46	1.93	1.53	0.7	3.49	2.94	3.47	1.76	1.54	1.33	-1.03646	1.66551e-06	down																1.4845	4.10141e-13	up				1.1986	0.00563483	up
Cluster-11597.3	1.15	1.36	1.54	1.63	1.2	1.67	1.46	1.3	0.9	1.11	1.19	0.72	1.61	1.57	1.5	0.35	0.17	0.23	-2.59131	9.49979e-14	down							-2.31967	2.71509e-07	down				-2.51572	1.49991e-10	down				-2.02854	7.68745e-06	down
Cluster-11597.4	0.61	0.43	0.49	0.61	0.68	0.44	0.72	0.59	1.16	0.84	1.06	0.63	0.84	0.99	1.3	2.06	1.48	1.83										1.10022	0.00287639	up				1.71083	2.27301e-09	up	1.05915	0.00102912	up	1.08345	0.000217322	up
Cluster-11597.8	0.39	0.7	0.43	0.56	0.95	0.52	0.32	0	0	0.12	0.43	0.21	0.24	0.37	0.53	0.15	0.13	0.05	-1.77597	0.010242	down													-2.59359	4.1082e-05	down
Cluster-11601.2	0.73	0.59	0.94	0.36	0.16	0.15	0.03	0.02	0.42	0.36	0.36	0.02	0.4	0.38	0.29	0	0.12	0.09													-1.77609	0.00310777	down				-1.08241	0.0170014	down
Cluster-1161.0	0	0	0	0	0	0	0	0	0	0	0	0	2.32	2.35	0.15	0	0	0	-7.59921	5.24584e-05	down																7.76161	2.84268e-05	up				7.57383	0.000306712	up
Cluster-11610.0	46.44	64.75	22.98	7.32	7.32	13.42	0	0	123.48	138.68	102.68	0	94.36	123.96	86.45	0	0	0	-9.24467	3.85899e-13	down										-2.16696	0.00137086	down							-8.77233	0.0034413	down
Cluster-11612.0	0.12	0.18	0.21	0.41	0.83	0.61	0	0	2.17	1.76	1.52	0	0.04	0.07	0.03	0	0.01	0.01													1.84033	0.000685586	up	-6.18788	2.76077e-07	down				-7.08677	0.00111817	down	-4.62991	0.00638987	down
Cluster-11624.0	0.09	0.12	0	0	0	0.93	0	0	0.32	0.36	0.45	0	0	0	0	2.6	2.7	3.39	8.72929	7.80653e-12	up							4.73057	0.00253563	up										3.47044	0.000977702	up
Cluster-11627.0	0.34	0.38	0.18	0.08	0.16	0.27	0	0	0.76	1.02	0.82	0.03	0.95	1.17	1.24	0	0	0	-7.7594	7.1656e-09	down																1.90078	0.000335425	up
Cluster-11635.0	0.07	0	0.04	0.55	0.29	0.52	0	0	0.66	0.84	0.63	0	0	0	0	2.41	2.01	2.2	8.59624	1.58896e-11	up													2.3493	1.47102e-07	up
Cluster-11638.3	1.03	0.47	0.68	0.87	0.51	0.89	0.38	0.14	0.27	0.48	1.11	0.12	0.37	0.48	1.29	0.57	0.85	0.68										1.4002	0.00443552	up																-1.40993	0.00692582	down
Cluster-11638.6	0.19	1.19	0.53	0.5	0.97	0.68	0.95	0.29	0.93	0.49	0.44	0.36	0.16	0.24	0.47	0.11	0	0.45
Cluster-11638.7	0.66	0.74	0.61	0.43	0.29	0.39	0.4	0.2	0.14	0	0.18	0.93	0.2	0.3	0.11	0.19	0.08	0.4																			-1.7344	0.000168106	down
Cluster-11648.0	0.05	0.01	0.03	0	0.01	0.18	0	0	0.07	0.06	0.05	0.01	0.01	0	0.04	1.82	1.69	3.05	7.06317	1.58561e-16	up							6.49867	1.07368e-07	up				5.24066	6.623e-06	up				5.75626	9.67152e-17	up
Cluster-11650.0	0.25	0.18	0.07	0.07	0.05	0.07	0	0	0.17	0.26	0.2	0	0.76	0.79	1.5	0.05	0.1	0.05	-4.08867	2.30662e-09	down																2.64038	4.32472e-05	up
Cluster-11650.1	0.7	0.99	0.18	0.2	0.14	0.12	0	0	0.72	0.69	0.92	0	2.77	2.36	3	0.09	0	0.16	-5.02021	1.10181e-10	down																2.16415	0.00198426	up
Cluster-11660.0	5.51	6.9	4.61	6.34	10.26	9.29	0	0	0.2	0.21	0.15	0	6.66	8.34	9.45	1.08	0.82	1.28	-2.84287	4.55854e-10	down				-6.25971	4.7669e-07	down							-2.9551	2.44631e-09	down							6.04873	4.58491e-10	up	-6.88395	8.40065e-09	down	-5.501
Cluster-11679.0	1.79	2.35	3.17	1.63	1.36	2.13	2.04	1.76	0.62	0.42	0.52	2.2	2.21	2.52	2.31	0.88	1.05	1.25	-1.07113	0.0152165	down
Cluster-11679.5	2.71	1.49	3.86	1.79	2.47	4.08	8.12	9.12	1.17	1.65	0.81	10.8	3.67	4.31	3.42	5.5	6.66	5.62																1.21776	0.016625	up
Cluster-11682.0	0	0	0	0	0	0	0	0	1.72	3.36	0	0	3.03	9.99	3.57	0	0	0	-9.76211	1.72729e-12	down																9.9256	5.32419e-13	up
Cluster-11682.1	0	0.03	0	0	0	0.04	0	0	1.5	2.01	0	0	0.89	6.54	3.03	0	0	0	-9.07631	3.10575e-09	down																8.27824	2.46795e-08	up
Cluster-11684.11	1.66	1.9	1.7	1.06	1.07	1.73	0.6	0.39	1.13	1.08	0.72	0.55	1.37	1.66	1.81	0.65	1.14	0.17	-2.29047	2.00227e-05	down													-2.16551	0.000197793	down
Cluster-11685.0	0.27	0.46	0.41	3.44	0.89	0.61	0	0.13	7.3	8.29	6.21	0.14	0	0.16	0	0	0	0																						-9.41989	4.23448e-05	down	-8.57107	4.23513e-05	down				3.88628
Cluster-11691.0	0	0	0	0	0	0	0	0	12.05	7.36	30.79	0	0	0	0	0	0	0																						-8.1707	0.00957382	down	-8.28917	0.00799287	down				8.35646
Cluster-11705.0	0	0	0	0	0	0	0	0	6.28	5.21	5.15	0	0	0.07	0	0	0	0																						-8.18025	0.00801899	down	-7.33218	0.00372573	down				8.36881
Cluster-11711.1	0.37	0.51	0.51	0.27	0.47	0.77	0	0	0.04	0	0.08	0	0.44	0.7	0.82	0	0.07	0	-4.87956	9.16779e-05	down																						4.78918	0.000788525	up
Cluster-11715.0	2.33	1.94	2.88	0.81	0.24	0.6	0	0	2.08	2.09	1.32	0	0	0	0	0	0	0													-2.07016	0.000672705	down				-8.04792	1.85059e-09	down
Cluster-11728.0	0.46	0.41	0.31	0.34	0.42	0.32	0	0	0.25	0.22	0.13	0	0.57	1.06	0.89	0	0	0	-8.14564	1.52204e-09	down																1.10767	0.0161479	up
Cluster-11749.0	5.69	5.12	4.08	0.55	0.77	1.96	0	0	24.93	28.32	23.2	0	0	0	0	0	0	0																						-8.30417	0.00679252	down	-8.4167	0.00562187	down
Cluster-11770.0	0	0.03	0	0	0	0.06	0	0	0.02	0.07	0.03	0.05	0	0	0.03	0.72	1.26	2	7.26796	1.82996e-07	up							7.29758	5.10807e-07	up				6.4095	9.41681e-07	up				4.67237	3.65849e-07	up
Cluster-11776.0	8.65	4	5.45	2.38	0.52	1.25	0	0	13.51	7.36	16.48	0	14.09	14.12	13.84	6.14	5.25	16.78													-2.10769	0.000314043	down	2.82918	1.9504e-05	up	1.23919	2.32767e-05	up
Cluster-11778.101	1.46	2.6	1.3	2.68	6.05	3.03	2.41	3.06	1.09	0.82	2.45	2.74	2.4	2.19	3.75	8.81	5.94	6.75	1.49678	0.000737717	up							1.69091	0.00484616	up										1.9313	0.00279672	up
Cluster-11778.115	2.16	1.49	2.45	3.62	3.02	3.52	6.54	4.56	3.93	3.43	4	4.78	3.1	3.71	5.08	5.28	4.72	4.49							1.44008	0.0024242	up
Cluster-11778.119	7.28	5.53	7.45	3.6	4.75	4.45	5.35	5.56	6.41	6.46	4.83	5.8	7.16	6.37	6.97	8.69	7.6	9.79																1.11963	6.4274e-05	up
Cluster-11778.125	24.05	12.88	9.98	5.13	1.05	3.93	0	0	0	0	0	0	0.16	0	0	85.91	80.1	107.61	10.3114	1.11686e-17	up				-8.63858	2.34596e-09	down	11.3024	1.509e-20	up	-2.13991	0.0032811	down	4.77854	8.47073e-22	up	-7.66829	1.56589e-08	down	11.1263	5.62354e-20	up							-8.44996
Cluster-11778.127	1.14	0.95	0.79	0.89	0.9	0.61	0.39	0.35	1.24	1.41	1.92	0.54	1.58	1.33	1.66	0.05	0	0.04	-5.55694	3.29734e-06	down
Cluster-11778.129	12.85	11.02	7.91	4.35	1.25	0.65	0	0	0	0	0	0	0.44	0	0	35.67	40.59	45.95	7.61132	3.37641e-09	up							8.60178	1.47113e-10	up				4.23649	3.04048e-08	up				8.42606	3.15602e-10	up
Cluster-11778.130	0.14	0	0.2	0.09	0.2	0.41	0.12	0.19	0.26	0	0	0	0.14	0.63	0	3.5	4.06	4.83	4.10976	2.29312e-05	up							4.49376	1.1351e-14	up				4.38937	6.77284e-11	up				8.87808	6.44637e-12	up
Cluster-11778.131	4.79	6.96	1.81	3.29	6.31	5.24	0.06	1.19	6.76	3.22	2.04	1.2	0.15	1.57	0.1	1.64	2.15	3.42																			-4.51875	1.47662e-08	down				-3.81669	0.00216097	down
Cluster-11778.14	8.67	8.16	8.62	11.15	9.88	8.49	10.98	11.88	7.25	7.8	6.28	12.03	10.79	10.67	10.42	19.48	20.86	21.06	1.01935	1.95375e-23	up							1.00201	4.97463e-05	up				1.13263	1.135e-14	up				1.20746	0.000203955	up
Cluster-11778.141	1.17	0.69	1.88	3.78	0.59	0.81	0.03	0	0.06	0	0.08	0.03	1.88	1.8	1.59	0.07	0.07	0.03	-4.96949	4.96723e-10	down				-5.8793	3.13686e-05	down																5.66197	1.89438e-08	up				-5.05345
Cluster-11778.148	0.06	0.22	0.14	0.13	0.21	0.36	0.42	0	0.38	0.22	0.29	0	0.24	0.13	1.11	4.53	7.47	6.83	3.54907	1.98946e-05	up							4.18748	2.46059e-05	up				4.96964	9.58991e-11	up				5.23517	2.07587e-08	up
Cluster-11778.15	5.28	4.43	2.48	1.55	3.21	2.9	6.07	7.62	6.66	6.69	8.52	6.03	8.67	7.4	9.66	1.33	0.95	1.12	-2.78168	1.07304e-10	down							-2.5917	3.50766e-08	down							1.0681	0.00748346	up	-2.53074	7.79898e-08	down				1.52139	0.00171761	up
Cluster-11778.157	6.04	6.2	6.49	11.25	10.14	7.8	11.85	12.55	15.17	8.72	14.35	10.65	12.44	8.01	9.74	15.81	16.41	10.38							1.24471	0.00390151	up
Cluster-11778.158	3.43	2.05	3.23	2.88	6.17	4.06	1.88	3.25	3.9	2.53	3.51	2.97	5.04	2.43	3.58	5.74	10.19	8.85	1.16947	0.0138329	up							1.31508	0.0081675	up										1.17672	0.0143309	up
Cluster-11778.161	0.2	0.2	1.77	1.08	1.3	0.22	0.28	2.38	1.71	0.99	0.25	0.32	0.1	0.22	0.6	5.65	6.35	6.03	4.02277	3.69352e-09	up							3.26554	5.53876e-09	up				4.43828	3.68071e-13	up				3.93028	3.12897e-12	up
Cluster-11778.177	3.34	3.57	2.47	3.57	0.88	1.54	0.6	0.09	2.36	3.23	3.49	0.18	0.12	0.1	0.11	1.54	1.64	1.51																			-5.09051	3.95856e-07	down
Cluster-11778.178	1.22	0.71	0	1.97	4.89	5.17	0	0	4.24	1.49	4.55	0.23	2.69	4.74	2.13	11.81	12.59	8.32	1.92291	0.0027479	up													1.58733	0.0131645	up				2.86241	0.00124523	up
Cluster-11778.181	1.34	0.88	1.23	0.41	0.8	1.03	0.4	0.75	0.38	0.45	0.25	0.47	0.97	1.36	2.23	2.45	2.61	2.94										2.48965	1.37174e-05	up				2.00139	0.000205355	up				2.86659	6.32237e-07	up
Cluster-11778.186	9.23	10.35	10.6	8.17	8.89	8.91	9.93	8.35	6.6	6.79	9.33	10.1	5.91	5.55	7.14	15.67	11.34	11.91	1.14559	4.97768e-07	up
Cluster-11778.187	3.01	3.71	4.8	2.22	2.29	1.47	2.51	2.42	2.57	1.79	1.34	3.14	2.18	2.12	1.61	0.7	0.66	0.73
Cluster-11778.19	8.34	7.37	8.82	10.24	9.49	10.03	11.95	11.61	7.39	7.11	6.43	12.22	10.11	11.78	11.22	20.66	15.42	23.02																1.06267	4.96281e-08	up				1.1792	0.00186869	up
Cluster-11778.195	0.13	0	0.2	0	0.33	0.37	0.15	0.32	0.15	0.16	0.48	0.17	0.62	0.19	0.41	5.53	6.86	7.45	4.02455	1.6991e-07	up							4.98515	9.9598e-08	up				5.01167	3.32506e-07	up				4.80715	2.7087e-07	up
Cluster-11778.201	0	0	0	0.21	0.22	0.37	1.32	1.74	0	0	0	1.9	0	0	0	0	0	0							7.92794	0.0110085	up	-7.73514	0.0151518	down
Cluster-11778.202	0.88	1.05	1.25	0.66	0.67	0.56	0.6	0.59	0.66	0.32	0.47	0.34	1.2	1.16	0.86	0.46	0.83	0.3																									1.45531	0.000323957	up				-1.37665
Cluster-11778.204	9.39	6.51	4.58	2.01	0.54	1.81	0	0.09	0	0	0	0	0	0	0	42.87	49.68	45.29	11.5947	3.70797e-22	up				-7.78919	9.9e-09	down	10.6613	8.44062e-19	up	-2.19045	0.00085664	down	5.03884	1.41907e-30	up	-8.7415	6.10531e-11	down	11.4473	2.11457e-21	up							-8.56173
Cluster-11778.206	2.21	0.06	0	1.04	0	0.2	0.42	0	0.05	0.98	0	0.4	0.54	0.93	0.14	4.93	7.81	8.1	5.19816	1.54592e-16	up							6.40926	7.70472e-13	up				5.89102	6.84862e-15	up				5.66106	3.41994e-13	up
Cluster-11778.25	6.39	6.55	5.86	3.93	3.19	4.77	4.8	6.26	2.46	2.7	3.41	4.63	6.25	6.34	6.93	8.38	8.33	8.34																1.14679	0.0128769	up				1.31437	0.0120862	up
Cluster-11778.40	3.16	4	3.91	35.09	44.2	31.89	7.33	9.17	173.88	156.89	113.29	10.6	5.55	2.58	4.9	1.42	2.61	3.62													3.41756	5.64703e-18	up	-3.7898	1.16123e-14	down				-5.01252	5.19643e-07	down	-4.35761	5.09112e-06	down				4.6469
Cluster-11778.45	4.89	3.64	1.95	4.54	2.91	5.21	7.35	7.49	6.4	4.78	5.65	4.3	4.88	8.61	11.51	11.25	10.52	9.64																1.334	0.00657855	up				1.19268	0.00541668	up
Cluster-11778.46	2.53	1.89	1.8	4.48	5.44	4.92	2.91	4.71	4.22	2.15	3.25	3.67	3.88	4.27	2.23	9.71	6.8	7.55	1.2678	0.00231368	up										1.28712	0.000996174	up							1.42703	0.000387879	up
Cluster-11778.50	1.13	0.57	1.34	1.12	1.09	0.98	0	0.05	0	0	0	0.05	1.52	2.47	2.57	1.8	1.31	1.33																									7.00332	2.30259e-07	up
Cluster-11778.59	2.91	3.01	1.95	2.77	3.03	3.49	1.78	2.08	1.24	1.56	0.79	1.41	2.58	3.08	1.46	2.09	2.38	1.39
Cluster-11778.63	7.96	8.85	8.05	9.26	8.98	8.34	10.01	10.15	10.26	9.28	11.41	8.95	12.17	14.85	16.59	7.36	4.04	7.71	-1.07314	0.000779035	down
Cluster-11778.69	1.96	2.14	2.91	3.53	2.89	3.52	4.52	4.34	3.47	4.49	3.8	3.78	3.75	3.99	3.38	2.47	2.86	3.03							1.11998	0.000123084	up																						1.0719
Cluster-11778.74	2.21	2.58	3.44	2.91	2.72	2.09	1.67	2.16	3	2.78	2.22	1.82	5.02	4.07	4.34	1.14	0.71	1.03	-2.22264	2.8498e-06	down
Cluster-11778.77	8.57	5.67	9.24	0.8	3.02	3.27	0.73	0	5.51	4.72	3.72	0.18	0.57	1.87	0.43	0.48	0.82	0.62													-1.73831	0.00631826	down				-3.11022	9.92382e-06	down
Cluster-11778.80	3.34	4.41	4.22	3.62	3.11	2.58	4.47	3.66	5.11	4.56	4.14	3.61	1.41	1.3	1.36	2.55	2.26	2.01										-1.12425	3.35286e-06	down							-1.58624	2.24424e-08	down				-1.71601	1.41985e-11	down
Cluster-11778.84	2.99	3.09	3.52	1.23	0.62	0.77	2.86	2.58	1.16	1.65	1.71	1.93	1.04	1.41	0.98	1.87	2.14	2													-1.86876	6.56416e-05	down	1.29652	0.0130336	up	-1.48428	0.00016406	down
Cluster-11778.87	3.43	2.68	3.43	2.99	2.32	2.66	1.72	2.33	2.56	2.25	2.47	1.53	4.65	3.89	4.77	4.77	3.73	4.37																						1.17456	6.07271e-05	up	1.14292	0.000104418	up
Cluster-11778.89	0	0	0.21	1	2.54	0	0	0	0	0	2.63	0	0.06	0	0	1.92	0.66	0																												-8.06303	0.00964322	down
Cluster-11778.93	2.72	3.17	4	5.06	0.9	3.73	5.39	5.94	8.93	7.86	6.13	4.67	0.58	0.63	0.45	0.08	1.26	1.18							1.1757	0.000466082	up	-3.05337	0.00145764	down							-2.5374	1.84414e-11	down	-2.90328	0.00259227	down	-3.54682	4.44333e-22	down				1.04336
Cluster-11778.94	8.47	8.44	6.79	5.55	6.43	5.47	6.78	6.07	6.74	5.25	4.89	7.49	7.89	9.87	7.29	12.08	13.32	10.96																1.12836	2.82743e-05	up				1.04586	0.00454465	up
Cluster-11778.98	14.79	11.15	17.22	8.35	8.48	10.3	10.5	16.2	13.34	9.9	7.88	16.3	18.06	16.71	17.58	20.47	22.32	24.71																1.48033	0.000281417	up				1.27391	0.00578171	up
Cluster-11793.0	0.59	0	0.29	0	0	0	0	0	4.29	5.26	4.78	0	0	0	0	0	0	0																						-8.07798	0.00930656	down	-8.19135	0.00776068	down
Cluster-11813.13	0.54	0.2	0.4	0.75	0.52	0.82	0.18	0	0.42	0.23	0.5	0.6	0.72	0.8	0.57	0.96	1.18	0.64
Cluster-11813.16	1.54	0.59	1.48	3.46	4.85	3.7	1.22	1.07	1.38	0.84	1.94	1.46	1.58	1.11	1.34	7.38	7.04	7.11	2.49302	7.68675e-13	up							2.53397	4.56828e-14	up	1.7674	0.000725009	up							2.3827	2.6842e-08	up				-1.59676	0.000101655	down
Cluster-11813.18	1.08	0.46	0.58	0.9	0.33	0.73	1.21	0.85	0.87	1.24	1.13	1.77	0.48	0.74	0.71	2.57	1.91	2.48	1.92847	4.57829e-11	up							1.23109	1.38989e-05	up				1.91748	1.48233e-05	up							-1.19481	0.00305222	down
Cluster-11813.19	2.07	1.87	1.46	1.69	1.52	1.68	0.98	0.6	1.52	1.58	1.32	0.87	1.86	2.22	1.77	0.83	0.51	0.57	-1.5627	1.28064e-06	down													-1.28102	6.85909e-05	down
Cluster-11813.2	0.08	0.32	0.27	0.07	0.01	0	0	0.09	0.45	0.6	0.91	0.26	0.02	0.12	0.11	0.64	0.25	0.58	2.75571	0.00134181	up													4.36243	0.000100125	up							-3.01134	0.00163346	down
Cluster-11813.4	0.49	0.86	1.02	1.3	1.56	0.96	0.75	0.58	1.26	0.76	0.33	0.55	1.34	1.14	1.11	0.22	1.18	0																									1.05769	0.0126893	up
Cluster-11813.7	7.28	8.72	8.91	11.94	13.82	12.25	9.58	12	7.54	8.33	7.22	9.5	13.29	11.56	6.25	14.74	19.98	13.33
Cluster-11813.9	6.77	6.16	8.2	9.87	10.2	13.38	0.58	0.72	7.48	5.98	9.39	0.46	6.1	9.1	7.41	19.79	17.32	25.29	1.52516	2.43457e-14	up							2.80926	0.00256135	up										1.99108	0.0199376	up
Cluster-11818.12	1.8	1.67	2.17	1.31	1.85	1.2	1.98	1.93	4.01	4.7	4.17	1.87	2.11	2.85	2.56	0	0	0	-8.26176	1.95054e-10	down							-8.42621	6.64788e-09	down										-8.86133	2.69095e-10	down
Cluster-11818.13	3.45	4.52	4.09	1.08	0.32	0.81	0	0	0	0	0	0	4.32	5.56	3.55	1.11	0.63	0.98	-2.26583	2.15113e-09	down				-9.59762	2.11087e-14	down	7.53066	7.28984e-07	up	-2.44086	1.38237e-06	down							7.35372	1.15239e-06	up	9.62293	4.71505e-14	up				-9.40854
Cluster-11823.11	0.7	0.66	0.45	1.09	0.7	0.76	1.22	1.86	0.89	1.21	1.08	1.89	0.38	0.42	0.52	0	0.06	0.05										-5.2796	2.7578e-07	down										-5.33084	9.81599e-08	down	-1.7871	0.000588831	down				1.35466
Cluster-11823.2	2.05	1.54	0.52	1.6	1.99	1.43	0.96	1.37	0.43	0.39	0.61	1	1.69	1.93	2.43	0.65	0.74	0.97	-1.27944	0.0086671	down																						1.53667	0.0143005	up
Cluster-11823.7	1.5	1.47	1.9	1.28	1.45	1.52	2.44	2.41	2.89	2.37	3.11	2.1	1.3	1.78	1.57	1.2	1.49	1.18										-1.02644	0.000293281	down																1.00057	7.17856e-05	up
Cluster-11823.8	0	0	0.19	0.34	0.45	0.71	0.59	0.71	2.14	2.33	1.95	1.08	0	0	0	0	0	0										-8.56913	8.65989e-08	down										-9.20186	8.83157e-12	down	-9.31974	3.49241e-12	down				5.0021
Cluster-11825.0	0.16	0.32	0.17	0.77	0.56	1.16	0	0	0	0	0	0	1.37	1.03	1.53	0	0	0	-8.63806	1.70587e-11	down										1.95859	0.00113108	up	-7.94439	1.49108e-08	down	2.65155	1.00777e-07	up				8.61153	5.48318e-11	up	-8.07402	3.98186e-08	down
Cluster-11825.1	0.06	0.22	0.07	0.36	0.11	0.36	0	0	2.25	2.3	2.27	0	0	0	0	1.7	1.58	1.73	9.28665	6.00581e-14	up													2.69199	2.35438e-07	up							-9.1294	0.00177832	down
Cluster-11827.0	0	0	0	0	0	0	0	0	9.4	7.46	7.6	0	0	0	0	0	0	0																						-7.93417	0.0113614	down	-8.04789	0.0095295	down				8.12272
Cluster-11830.1	6.06	6.06	3.63	3.43	1	1.36	1.71	2.19	1.26	1.55	0.71	1.03	2.16	2.48	3.81	6.09	6.2	7.62	1.38116	0.00108481	up				-1.4858	0.00817865	down	1.92125	5.83677e-05	up				1.92655	0.00174593	up				2.66362	1.34991e-06	up							-2.2222
Cluster-11844.0	0.87	0.84	0.44	4.17	4.55	4	0	0	1.14	1.27	0.69	0	1.98	1.01	1.33	0	0	0													2.62206	1.29238e-09	up	-8.77795	3.54112e-12	down
Cluster-11844.1	2.51	2.42	3.05	0.11	0	0.43	0	0.06	0	0.11	0.34	0	1.67	0.99	0.57	0	0	0							-6.95437	1.92907e-07	down				-4.06462	3.50716e-05	down																-4.25623
Cluster-11851.0	3.55	2.65	1.7	2.71	3.82	7.76	0	0	0.28	0.64	0.26	0	10.92	8.58	5.38	6.96	8.9	8.07							-4.78391	0.00159091	down	6.49445	1.26599e-07	up							1.6911	0.000158339	up	4.83137	3.83937e-06	up	4.8341	8.31202e-06	up	-5.64914	0.000105038	down
Cluster-11851.1	0.67	1.3	0.2	1.21	0.88	1.48	0	0	0.17	0	0	0	1.73	1.66	1.73	2.05	3.03	2.5										5.5398	1.2043e-05	up				1.19475	0.00653611	up				8.22149	1.88274e-09	up	7.56464	6.05389e-08	up
Cluster-11851.3	1.56	4.54	1.55	6.45	1.71	0.89	0.11	0	3.37	2.49	4.42	0	0	0	0.29	2.19	2.22	0.92	4.59109	0.000823386	up																-5.03244	0.00017311	down
Cluster-11861.0	0.15	0.31	0.08	0.41	0.23	0.74	0	0	1.91	3.52	2.16	0	0.02	0	0	0	0	0																						-8.23113	0.00767417	down	-7.38142	0.00359915	down
Cluster-11867.0	0.01	0	0	0	0.02	0	0	0	0.02	0.02	0	0	0.01	0.02	0	0.56	0.74	0.65	5.91763	5.87142e-07	up							6.81624	6.65485e-07	up				6.8814	3.28194e-07	up				6.64057	1.18871e-06	up
Cluster-11872.0	0	0	0	0	0	0	0	0	0.02	0	0	0.04	0	0	0	0.74	1.33	0.97	8.20952	1.50238e-09	up							7.27521	1.27394e-07	up				8.30282	1.35783e-09	up				6.21199	1.19521e-06	up
Cluster-11881.1	0.23	0	0.23	0.07	0	0.55	0	0	0.27	0.09	0	0	0	0	0.12	5.81	5.22	7.83	7.55404	4.63526e-09	up							6.10346	8.99937e-08	up				5.08778	2.40157e-07	up				7.40722	1.81173e-08	up
Cluster-11884.1	3.27	3.39	2.7	0.06	0	0.77	0	0	6.34	3.86	10.09	0	8.1	12.81	9.85	15.41	12.79	13.32													-3.56495	0.00379608	down	5.82964	3.10158e-08	up	1.73648	7.62688e-10	up
Cluster-11884.2	0.57	0	0.2	0.23	0.1	0.18	0	0	0.37	0	0.29	0	1.21	0.39	1.3	0.72	1.02	1.18																2.69519	3.96376e-06	up
Cluster-11884.5	25.52	36.81	17.82	6.13	14.32	13.34	0	0	0.45	0.19	0.35	0	8.2	6.58	8.14	0.87	0.46	0.42	-3.69995	2.40646e-11	down				-7.31991	3.73621e-12	down				-1.22515	0.00697935	down	-4.27084	4.15869e-11	down	-1.80255	9.64243e-07	down				5.68073	1.05752e-10	up	-6.08551	1.96172e-06	down	-7.45065
Cluster-1189.0	0	0	0	0	0	0	0	0	0	0	0	0	1.59	1.85	0.26	0	0	0	-7.5899	8.28683e-06	down																7.75254	4.27233e-06	up				7.56424	5.49875e-05	up
Cluster-1190.0	0	0	0	0	0	0	0	0	0	0	0	0	1.2	1.09	0.03	0	0	0	-7.24324	0.000552642	down																7.40552	0.00033596	up				7.218	0.00227962	up
Cluster-11914.100	1.55	2.17	2.08	1.02	1.99	0.74	6.22	10.18	0.41	0.21	0.22	7.69	0.31	0.06	0.14	0.38	0.53	0.66										-3.45015	0.00262336	down
Cluster-11914.107	3.32	3.34	2.4	2.34	1.95	1.96	2.65	3.23	1.96	1.95	1.67	2.99	3.69	3.94	3.67	1.21	0.69	0.88	-1.95926	6.34412e-11	down							-1.52492	0.000245928	down				-1.08991	0.00219236	down				-1.26529	0.0067577	down
Cluster-11914.112	0.78	0.39	0.53	0.59	0.82	0.7	0.88	0.99	0.37	0	0.4	0.95	0.41	0.21	0.63	0.85	1.05	1.06	1.34896	0.0187484	up
Cluster-11914.12	0	0.61	0	0	0	0.02	0	0	3.76	4.29	4.65	0	0	0	0	0	0	0																						-7.79677	0.014319	down	-7.90819	0.0121206	down
Cluster-11914.121	1.12	1.29	1.04	1.1	1.77	0.76	4.57	5.16	0.39	0.42	0.55	4.61	2.85	2.25	1.29	0.48	0.81	0.3	-1.98497	0.0024905	down							-2.73414	0.0100099	down
Cluster-11914.124	0.4	0.53	0.47	0.64	0.32	0.15	0.47	0.31	0.08	0.04	0.06	0.23	0.18	0.21	0.16	1.27	1.99	1.61	3.24832	1.77906e-06	up							2.46849	0.00211731	up				2.23141	0.00269508	up				3.86299	4.06419e-05	up
Cluster-11914.138	0.43	0.39	0.86	0.17	0.28	0.66	4.49	4.46	0.02	0	0	5.97	0.16	0.19	0.41	0.14	0.23	0										-4.997	0.0185498	down
Cluster-11914.14	0.06	0.05	0.11	0.04	0.07	0.03	0.04	0.02	1.72	1.97	1.75	0	0	0	0.03	0	0	0																						-7.99872	0.0104086	down	-7.15037	0.00489038	down
Cluster-11914.144	0	0.08	0.3	0.2	0.22	0.23	0.56	0.93	0	0	0.11	0.64	0	0	0.16	1.36	1.91	2.32	5.36308	5.56592e-06	up													3.30432	3.92663e-07	up
Cluster-11914.145	0.51	0.36	0.39	0.19	0.33	0.16	1.87	2.99	0.3	0.12	0.34	2.5	0.08	0.35	0.51	0.24	0	0.54																												3.18369	0.00299258	up
Cluster-11914.147	3.11	2.26	2.49	1.93	3.26	4.23	4.54	6.16	2.99	3.1	3.95	5.53	4.69	6.16	4.87	1.74	1.62	1.25	-1.56992	7.58699e-08	down				1.30318	0.00276779	up	-1.49184	0.000119578	down							1.3569	7.3938e-05	up	-1.3719	0.00238723	down
Cluster-11914.159	1.63	0.5	1.51	1.49	1.56	1.1	6.21	6.71	0.21	0.15	0.22	6.95	0.12	0.36	0.58	0.34	0.33	0.6										-3.37012	0.0197313	down
Cluster-11914.168	7.17	5.54	9.54	8.27	4.74	7.45	0	0	0	0.15	0.23	0	2.8	6.03	7.29	2.88	1.9	1.89							-7.90908	2.47304e-08	down							-1.58118	0.00343902	down							5.40635	3.6927e-05	up	-7.8496	8.85752e-08	down	-5.87035
Cluster-11914.17	1.05	1.24	0.35	1.66	2.72	3.2	1.19	0.93	1.03	1.15	0.89	0.65	0	0	0	0	0	0																-7.78706	3.41486e-08	down
Cluster-11914.176	6.56	1.32	3.04	2.33	2.75	1.57	3.17	4.93	4.13	2.67	3.67	3.12	3.51	3.55	5.53	6.82	4.67	2.41							2.29381	9.81949e-09	up										2.28747	1.08996e-15	up							1.85908	0.00327817	up	1.90389
Cluster-11914.187	0.85	0.2	0.6	1.37	1.56	0.99	3.72	4.55	0.24	0.38	0.38	4.85	0.46	0.62	0.88	1.1	0.69	0.81
Cluster-11914.188	3.96	3.13	3.98	3.84	2.74	4.24	0	0	0	0	0	0	0	0.1	0	0.06	0.15	0.04							-8.74897	1.42815e-11	down							-5.41282	3.66173e-11	down	-6.87788	1.02909e-09	down							-8.7297	6.94992e-11	down	-8.56051
Cluster-11914.2	1.32	0.96	0.64	0.15	0.22	0.1	0.62	0.25	0.41	0.23	0.4	0.31	0.1	0	0	1.02	0.64	0.47	4.44788	0.000560826	up										-2.63556	9.85109e-06	down	2.24409	0.000571477	up	-4.82282	4.22807e-05	down										-1.55507
Cluster-11914.204	0	0	0	0.62	0	0	1.15	0.31	0	0	0	2.09	0.53	0	0	5.02	4.77	1.26
Cluster-11914.205	0.17	0.05	0.72	0.48	1.01	0.59	0	0	0	0	0	0	0	0	0	0	0	0																-9.30832	1.29376e-12	down										-9.43294	2.87457e-12	down
Cluster-11914.210	0.86	0.49	1.17	0.89	1.14	1.16	0.32	0.31	0.31	0.37	0.36	0.2	0.47	0.36	0.58	0.4	0.52	0.5							-1.299	0.0029564	down							-1.08236	5.06125e-05	down										-1.63668	3.35141e-10	down	-1.32995
Cluster-11914.214	13.53	13.28	13.75	8.15	7.03	6.38	2.35	2.58	3.48	3.67	6.06	2.7	10.76	12.33	10.82	3.14	2.88	2.36	-1.74424	6.00481e-26	down				-2.20683	2.98421e-10	down							-1.2546	1.77775e-11	down							1.39213	0.000209223	up	-1.40435	0.000165402	down	-1.6693
Cluster-11914.216	4.12	4.85	4.47	4.14	5.36	3.94	2.81	3.22	2.04	1.72	3.18	2.27	4.48	3.28	3.91	5.23	7.19	5.97										1.22969	0.000680908	up										1.46548	0.000137467	up
Cluster-11914.222	1.67	1.74	0.99	0.61	0.47	0.37	0.81	0.66	2.04	1.92	1.39	0.75	1.08	1.29	1.53	0.65	0.41	0.7	-1.08758	0.00238408	down										-1.60043	0.000160117	down							-1.22248	0.018773	down
Cluster-11914.223	0.73	0	0.67	0.87	0.25	0.86	0.19	0.23	0.09	0.32	0.33	0	1.13	1.19	1.75	2.03	1.27	2.31										3.53784	3.27031e-08	up				1.5796	0.0116972	up				3.226	0.0038329	up
Cluster-11914.224	0.43	0.45	0.55	0.27	0.31	0.43	0.26	0.25	0.86	0.65	1.1	0.46	0.33	0.76	0.39	0.15	0.11	0.22																						-2.22467	0.000379872	down
Cluster-11914.232	0.78	0.73	0.7	1.08	1.59	1.19	1.24	1.31	0.8	1.02	0.94	1.44	0.26	0.27	0.36	0.13	0.02	0.06										-4.11833	1.51482e-07	down				-4.21329	4.23695e-09	down	-1.3098	0.00703605	down	-4.12789	1.00519e-07	down	-2.02811	4.66274e-05	down
Cluster-11914.235	0.19	0.17	0.66	0.11	0.32	0	0.09	0.13	0.47	0.3	0	0	0.34	0.25	0	4.08	4	4.33	4.591	3.15474e-08	up							4.33879	5.49253e-07	up				5.22743	3.60638e-08	up				5.45102	2.34991e-06	up
Cluster-11914.241	3.2	3.05	5.25	1.81	3.17	3.5	1.36	1.19	0.51	0	1.07	1.1	1.37	0.3	1.29	1.21	1.27	0.58							-1.77451	0.00273851	down							-1.41409	0.012771	down	-1.96326	0.00332474	down
Cluster-11914.242	0.45	0.21	0.75	0.24	0.08	0.4	0.37	0.29	0.23	0.39	0.2	0.21	0.34	0.03	0.32	2.24	1.55	1.6	3.08681	0.000783554	up							2.66591	1.46508e-06	up				3.08571	6.222e-06	up				2.87827	5.63438e-06	up
Cluster-11914.243	0.82	0.29	0.34	0.51	0.28	1.2	0.94	0.95	0.45	0.36	0.28	1.04	3.82	3.97	3.8	0.01	0.32	0.24	-4.37961	1.72927e-09	down																3.0045	9.15897e-09	up				2.74945	8.09009e-05	up
Cluster-11914.247	0.51	0.82	0.72	1.04	1.67	1.16	0.88	0.7	0.8	1.02	0.51	1.01	0.36	0.45	0.51	0.07	0.04	0.15										-3.32193	4.3277e-06	down				-3.91339	9.02638e-09	down				-3.40415	3.74007e-05	down
Cluster-11914.248	2.71	1.26	1.95	1.37	3.22	2.35	2.36	1.53	0.43	0.65	0.91	1.52	0.48	1.03	0.19	2.64	3.41	2.64	2.43394	7.17746e-05	up																-1.78146	0.00825512	down	1.4931	0.0013375	up
Cluster-11914.250	2.84	4.3	1.68	1.32	1.2	1.71	1	1.95	1.31	0.75	0.59	1.62	0.82	0.53	0	1.9	0	1.05																			-2.69255	0.0160653	down
Cluster-11914.252	4.68	3.11	5.88	2.5	5.04	5.92	0.24	0.63	0.58	1.38	1.06	0.7	0.99	0.33	1.21	0	1.27	0							-3.12987	4.60329e-09	down										-2.42966	3.61821e-06	down							-3.10757	1.71472e-07	down	-2.01091
Cluster-11914.254	2.52	0.84	3.01	1.46	2.47	1.5	2.77	2.2	1.84	1.76	3.79	1.85	0.95	1.52	0.98	2.03	2.8	2.56	1.1909	0.00247309	up
Cluster-11914.257	3.26	2.62	4.05	2.09	5.23	4.74	0.4	2.11	0.33	0.75	0	0.87	0.46	0.87	1.55	0.34	0.12	0																-4.87305	4.90266e-07	down	-1.83637	0.000938506	down
Cluster-11914.264	561.52	775.23	651.99	563.49	517.28	539.35	556.92	525.19	790.87	810.06	814.35	559.59	611.38	611.07	676.79	285.4	329.4	314.1										-1.0074	0.00426073	down
Cluster-11914.268	4.88	3.12	8.5	3.33	5.94	2.72	1.59	3.93	3.38	6.07	2.76	5.18	16.08	22.37	13.95	0.96	0.43	0.8	-4.47546	3.67156e-07	down																1.70729	0.00512755	up				1.86121	0.00485814	up
Cluster-11914.269	101.44	132.71	98.29	127.74	125.48	129.93	111.11	116.18	153.19	133	151.34	109.08	156.58	142.66	135.08	54.46	57.84	55.14	-1.29306	3.89865e-16	down							-1.21193	7.23815e-09	down				-1.13181	1.29306e-23	down				-1.17661	2.586e-16	down
Cluster-11914.271	135.69	182.58	89.52	129.83	121.59	119.86	120.62	122.77	173.65	129.32	183.35	93.44	114.7	108.11	142.05	60.98	74.93	56.97										-1.11427	0.0156706	down
Cluster-11914.273	351.09	392.58	244.2	110.34	134.55	115.19	211.4	277.09	226.97	243.65	298.71	232.42	186.28	139.12	103.9	60.29	72.34	81.53										-1.76878	8.95896e-13	down	-1.40945	2.1366e-10	down				-1.17799	0.000205669	down	-1.76771	2.39407e-21	down				1.10407	1.3031e-07	up
Cluster-11914.275	43.49	48.57	38.81	25.8	21.01	24.36	15.17	17.73	34.57	34.73	35.63	16.5	28.16	25.3	22.6	17.02	19.95	21.82
Cluster-11914.276	513.05	638.28	398.95	270.02	323.7	313.12	323.12	467.3	633.68	613.73	656.51	359.23	404.95	294.99	302.79	545.98	616.76	573.54																1.0169	5.55664e-19	up
Cluster-11914.277	29.25	31.35	21.46	10.25	12.67	13.32	14.21	25.8	16.99	19.67	22.09	19.73	22.02	13.59	10.92	2.8	5.44	8.24	-1.44169	0.0106026	down							-1.83593	0.00140168	down	-1.14962	2.2584e-05	down							-1.85963	0.000163199	down
Cluster-11914.281	8.06	5.33	4.05	1.42	0.38	2.21	0	0.02	6.89	6.23	7.38	0	8.07	5.26	2.58	0	0	0	-10.4296	3.39788e-15	down										-2.11319	0.000741367	down	-8.40567	7.61249e-08	down				-10.23	0.000263208	down
Cluster-11914.284	2.94	5.8	3.02	2.4	3.76	1.09	6.37	8.91	0	0	0	6.16	0.49	0.39	1.07	1.89	2.48	2.48	1.92523	7.50084e-05	up																-2.61965	8.75765e-07	down
Cluster-11914.286	50.93	76.03	24.88	15.01	17.95	3.97	95.21	115.5	8.72	9.09	4.63	105.88	22.55	24.72	17.7	6.78	7.62	6.06	-1.60094	4.93456e-11	down							-3.45457	2.38848e-05	down	-2.03381	0.000496254	down				-1.21085	0.00264339	down	-2.60245	0.0175809	down				2.71597	0.00333698	up
Cluster-11914.287	82.73	64.79	64.36	28.24	21.74	35.01	0.26	0.26	67.74	74.96	113.99	0.11	37.16	28.64	31.42	6.97	10.01	18.88	-1.37575	0.000350938	down										-1.29961	4.98378e-09	down	-1.17286	0.00473548	down	-1.10189	4.93671e-10	down
Cluster-11914.298	0.37	0.37	0.38	0.41	0.21	0.24	2.29	3.37	0.29	0.35	0.23	3.25	0.14	0.11	0	0	0.19	0							2.59092	0.0105564	up	-5.24959	0.00304327	down																3.03292	0.00494599	up
Cluster-11914.299	20.59	17.51	18.79	24.94	20.73	16.89	24.49	23.15	14.65	15.46	12.92	26.02	10.06	8.45	12.3	3.66	2.61	1.85	-1.86232	1.84605e-06	down							-2.98944	1.73156e-12	down				-2.90625	3.51681e-15	down				-2.76346	9.49878e-08	down
Cluster-11914.300	2.18	2.04	2.02	1.47	2.33	2.58	2.56	2.89	0.4	0.28	0.51	2.4	0.64	0.88	1.11	0.12	0.08	0.09	-3.30542	6.32472e-07	down							-4.57951	2.82244e-06	down				-4.59062	3.59713e-14	down	-1.25457	0.000159414	down
Cluster-11914.302	0.07	0.05	0.1	0.14	0.05	0.09	0.02	0.06	0.08	0.07	0.04	0.06	0.61	0.45	0.56	0	0.01	0.01	-6.13965	1.07523e-07	down																3.07364	6.58603e-08	up				3.23087	5.38743e-08	up
Cluster-11914.304	49.93	58.43	49.85	54.91	53.56	55.54	52.74	63.82	56.88	56.58	40.08	60.79	61.38	46.92	40.53	18.98	25.52	20.67	-1.11293	4.87111e-06	down							-1.4234	6.68658e-12	down				-1.23182	1.66806e-13	down				-1.25745	6.20991e-06	down
Cluster-11914.306	0.03	0.03	0	0.05	0.03	0.04	0.02	0.01	0.06	0.04	0.03	0.02	0.77	0.93	0.68	0.07	0.08	0.03	-3.69477	1.06939e-10	down																5.11981	5.7159e-12	up				4.89689	1.81125e-11	up
Cluster-11914.307	27.13	23.78	30.64	39.78	37.25	28.22	40.58	47.55	37.97	35.96	31.73	44.75	39.79	37.74	27.83	51.92	65.53	51.01
Cluster-11914.312	553.12	526.02	626.03	716.06	829.34	575.08	854.81	1005.82	799.28	780.59	756.11	975.04	585.78	578.36	503.52	1274.69	1350.78	1212.8	1.31054	1.76601e-13	up
Cluster-11914.314	89.41	69.83	58.99	92.92	102.73	126.12	60.07	49.53	21.07	25.38	29.47	42.13	199.22	217.26	236.72	47.43	32.81	52.61	-2.22393	2.79787e-40	down													-1.21095	1.38391e-08	down	1.59134	6.65301e-21	up				2.67821	1.7221e-23	up	-1.18251	0.00534149	down	-1.05408
Cluster-11914.317	1178.02	1348.53	1157.69	1035.4	1459.27	1509.79	1702.93	2097.06	1335.12	1707.72	1196.03	1991.4	1283.4	1179.31	1114.51	2029.56	2215.8	2045.3	1.02951	0.000979593	up
Cluster-11914.319	41.64	37.86	38.52	20.35	24.66	24.25	17.05	23.53	31.05	32.04	39.29	18.7	29.76	26.44	21.99	15.05	19.04	20.93
Cluster-11914.321	67.2	70.88	73.58	67.82	63.52	69.59	143.48	139.51	134.52	133.08	121.26	117.34	185.74	134.65	115.05	80.39	102.84	82.67							1.14261	4.34399e-39	up										1.05074	1.63959e-06	up							1.19787	1.52222e-40	up
Cluster-11914.329	1.76	2.18	1.66	3.02	1.88	3.16	0.55	0.81	0.43	0.67	0.68	0.95	2.24	2.51	2	3.41	2.43	2.64							-1.49272	0.00113726	down	2.20602	3.0682e-07	up				1.26378	0.000304325	up				2.32468	3.53961e-08	up	1.93163	6.72509e-06	up				-1.60039
Cluster-11914.334	6.58	2.45	7.42	5.02	3.5	4.3	6.36	9.23	5.7	8.71	8.81	6.56	35.56	20.05	20.84	1.27	0.88	0.6	-4.82683	9.9434e-15	down																2.13752	1.85185e-05	up				2.06542	1.53683e-06	up
Cluster-11914.344	0.04	0.16	0	0.13	0.07	0.1	0	0	0.05	0.05	0.08	0	2.07	1.85	1.06	0	0	0	-7.32617	7.12624e-07	down																4.63385	2.5726e-05	up				5.45029	2.65687e-05	up
Cluster-11914.348	32.41	35.72	25.53	30.19	28.21	27.61	24.6	30.06	40.89	35.81	28.97	23.65	34.51	26.68	22.91	14.49	17.07	15.29										-1.05471	0.000377299	down
Cluster-11914.354	20.42	11.36	13.48	17.76	15.42	26.28	19.36	14.69	8.91	11.07	9.32	24.41	16.35	15.85	16.99	5.03	5.06	6.36																-1.65937	4.62723e-14	down	-1.07634	3.05166e-06	down							-1.10408	0.00384903	down
Cluster-11914.355	0.41	1	0.37	0.42	0.5	0.88	0.16	0.05	0.53	0.97	1.02	0.19	1.47	0.69	0.37	1.91	1.77	2.07	1.63908	0.000895826	up							2.72156	0.00691355	up				2.35685	1.77101e-06	up				1.86775	0.00364149	up
Cluster-11914.37	1.15	0.93	0.6	0.49	0.94	0.5	0	0.32	0.35	0	0.13	0	3.99	5.32	5.13	1.38	0.5	1.49	-2.05247	1.71591e-05	down																2.43751	9.37003e-11	up	5.34557	0.000459736	up	7.47695	1.44857e-11	up
Cluster-11914.371	193.64	181.68	210.57	209.13	173.06	213.48	333.32	340.82	394.68	397.09	482.64	335.99	403.44	441.02	564.9	231.17	184.16	271.16							1.03066	2.555e-11	up										1.25538	2.55667e-35	up										1.0744
Cluster-11914.372	1.8	1.65	1.95	1.56	1.74	1.81	3.88	3.26	2.22	3.16	4.62	2.91	12.45	4.93	3.3	3.86	3.25	3.11							1.02933	0.00458638	up							1.02088	0.000204036	up	2.07184	0.00020023	up							1.11818	0.00250587	up	1.12189
Cluster-11914.373	97.21	89.11	97.58	102.11	95.31	114.27	122.77	192.4	198.99	197.26	191.08	181.36	266.73	215.46	227.47	119.23	118.87	120.99							1.0138	0.000179123	up										1.33843	3.36152e-18	up										1.08564
Cluster-11914.374	94.75	74.19	91.43	107.9	148.36	146.41	54.88	49.57	58.42	62.22	56.6	39.3	49.26	46.68	51.48	202.89	239.95	224.8	2.24695	3.64188e-106	up							2.01296	1.16285e-60	up										2.07836	3.35505e-25	up				-1.1746	2.18718e-12	down
Cluster-11914.375	36.27	37.3	38	34.43	32.26	31.41	32.89	56.62	56.8	60.1	56.91	50.8	85.7	72.21	72.06	42.44	43	54.61																			1.0665	6.52779e-18	up
Cluster-11914.377	3.62	2.1	2.83	4.05	1.49	3.04	2.39	8.78	8.55	9.9	10.2	9.38	19.57	15.01	14.84	3.79	2.34	2.6	-2.44798	1.33073e-18	down																2.55378	2.97486e-19	up	-1.76198	1.79321e-11	down							1.89857
Cluster-11914.379	5.87	6.48	5.73	4.15	4.51	7.05	10.07	13.6	12.39	10.62	6.89	7.57	16.43	9.18	10.49	4.4	5.79	6.6	-1.04204	0.00805479	down				1.1446	5.58141e-05	up	-1.13543	0.000627487	down							1.03195	0.00447983	up							1.33088	0.000360237	up
Cluster-11914.380	4.22	5.53	5.33	4.43	5.91	4.53	12.5	26.41	42.48	44.79	32.16	10.83	7.03	9.08	6.54	3.35	2.92	4.23	-1.03404	0.00435827	down				2.60483	2.12859e-06	up	-3.00941	1.27108e-07	down										-3.0243	3.32123e-07	down	-1.98254	0.000530416	down	2.58221	2.76667e-06	up	2.63191
Cluster-11914.382	358.88	311.07	358.76	439.11	535.18	607	178.65	247.93	319.28	329.24	264.84	205.15	244.3	243.69	291.36	783.61	834.19	955.13	1.83889	2.21672e-47	up							1.7504	3.63079e-09	up										1.78592	1.10253e-14	up
Cluster-11914.383	0.88	1.52	1.13	0.34	1.6	1.69	2.01	3.12	0.79	1.34	3.72	8.19	4.71	2.95	13.22	1.75	2.87	3.79																			2.57312	4.5698e-05	up										2.06818
Cluster-11914.384	138.83	130.46	121.32	162.23	207.71	233.67	104.17	120.45	150.86	152.66	134.17	108.74	121.24	126.47	138.85	293.75	299.9	349.8	1.35197	1.55725e-49	up							1.29165	1.74001e-11	up										1.25574	1.88547e-15	up
Cluster-11914.385	57.05	39.38	83.93	61.14	63.39	67.11	0	0	0	0	0	0.61	0.55	0	0	118.25	117.7	135.87	9.18843	4.9378e-14	up				-8.94624	3.17723e-11	down	10.179	1.84941e-16	up							-7.97438	7.52777e-10	down	10.0031	5.76265e-16	up				-9.16106	4.63817e-13	down	-8.75818
Cluster-11914.388	0.78	0.45	0.61	0.67	0.98	0.71	0.71	0.55	0.54	0.59	0.63	0.61	0.75	0.54	0.47	2.49	2.32	1.97	2.01536	7.90761e-08	up							1.89362	2.28282e-08	up				1.62356	1.58768e-06	up				1.89137	7.35564e-09	up
Cluster-11914.390	0.87	2.58	3.5	1.57	2.56	3.25	2.66	1.42	2.89	3.12	1.48	0.93	1.94	1.61	1.98	4.88	6.01	4.57	1.55172	1.54201e-13	up							1.13381	0.00108537	up				1.16221	0.000291727	up				1.4828	0.00321945	up
Cluster-11914.391	4.16	3.18	3.25	1.46	2.4	2.96	1.9	0.97	1.82	1.53	2.24	2.12	1.81	2.64	1.74	3.32	3	1.97							-1.05613	0.00343705	down
Cluster-11914.392	3.38	4.07	2.91	1.76	4.54	3.89	0.63	0.27	0.38	1.59	1.05	0.37	1.92	1.93	1.96	15.16	15.82	9.16	2.86543	1.50004e-27	up				-2.90771	1.45349e-12	down	4.96756	2.75941e-32	up				2.07493	2.40391e-07	up				3.75001	1.42138e-11	up				-2.87307	1.89232e-07	down	-1.67924
Cluster-11914.394	4.85	2.23	2.31	3.64	5.19	6.29	0.11	0.81	2.65	2.11	2.27	1.46	3.07	3.91	1.55	12.99	18.63	10.07	2.35597	3.31996e-09	up							3.53099	0.000163304	up				1.55872	8.28496e-07	up				2.84331	1.09907e-17	up
Cluster-11914.395	34.16	30.36	28.04	19.8	20.37	22.01	12.87	10.49	18.63	24.68	20.57	9.88	17.43	16.6	20.12	43.28	33.62	31.13	1.07008	5.83954e-10	up				-1.01394	0.000127574	down	1.33992	4.2067e-06	up
Cluster-11914.396	2.01	1.91	2	1.02	1.2	1.14	0	0	0.06	0.11	0.08	0	0.11	0	0	8.39	6.15	6.71	7.50789	6.32866e-28	up				-6.53004	5.92011e-11	down	8.47668	5.90689e-21	up				2.7552	1.17253e-30	up	-5.65176	3.65406e-10	down	7.09692	1.1224e-27	up				-5.70366	8.61408e-07	down	-5.14586
Cluster-11914.397	57.72	54.12	63.17	81.01	75.89	99.18	31.09	38.4	62.27	54.22	43.89	35.84	39.49	42.98	55.5	107.34	116.47	153.28	1.55435	5.24676e-15	up							1.48597	3.85001e-05	up										1.54824	1.75722e-09	up
Cluster-11914.399	0.51	0.65	0.6	1.19	0.74	0.72	1.62	1.64	0.91	1.06	1.09	1.03	0.73	0.6	1.26	0.93	1.2	0.82							1.39639	0.00154819	up
Cluster-11914.4	43.91	50.11	39.59	16.79	17.93	15.56	32.55	29.31	19.35	18.14	21.61	30.54	2.88	2.39	2.69	25.93	24.09	30.05	3.39154	3.4956e-107	up										-1.4023	4.61969e-25	down				-4.04842	5.8392e-132	down				-3.2289	1.87104e-26	down
Cluster-11914.400	15.96	17.06	9.75	13.05	11.28	5.34	9.39	9.07	14.25	19.07	14.04	8.97	14.19	16.31	12.95	2.18	1.05	3.04	-2.74463	1.82327e-14	down							-2.41885	5.21348e-08	down				-2.17223	4.47821e-06	down				-2.76334	4.85079e-09	down
Cluster-11914.402	8.16	8.33	7.18	10.92	15.7	22.33	5.99	4.88	5.7	5.46	9.38	5.57	5.99	5.42	4.64	12.96	13.61	10.27	1.10479	7.30663e-06	up							1.01577	9.28547e-05	up																-1.01134	0.000998859	down
Cluster-11914.403	0.29	0.13	0	0	0.37	0.42	0	0	0	0.58	0	0.25	0	0	0	3.4	4.1	6.45	7.72587	4.73888e-08	up							7.75531	2.64446e-07	up				4.29174	2.22468e-05	up				3.99661	9.14988e-05	up
Cluster-11914.41	0.45	0	0	0.23	0	0	0	0	0.18	0	0.28	0.35	0	0.53	0.46	1.96	1.68	1.5	2.50686	0.027097	up							4.80657	0.00107766	up				4.53864	0.000422692	up				3.1507	0.00553808	up
Cluster-11914.47	4.05	4.57	5.62	3.45	2.37	1.9	6.08	4.66	2.47	3.02	3.18	6.77	2.2	2.48	3.51	0.45	0	0	-4.12801	0.00370283	down							-4.92431	0.00238564	down				-4.05183	0.00616031	down				-4.89966	0.00291234	down
Cluster-11914.6	2.43	2.78	1.92	0.9	1.58	1.61	0.15	0.14	0.14	0.96	0.68	0.97	2.77	0	0	0.14	0.12	0.24				2.575	1.77626e-05	up	-3.9328	8.37057e-15	down							-3.08439	8.33249e-07	down				-2.51452	0.000109978	down				-3.11811	1.98045e-07	down	-1.34343
Cluster-11914.7	22.26	15.55	14.14	21.28	30.59	24.52	0.06	0.24	13.67	14.5	12.21	0.18	11.7	9.75	8.07	0.11	0.1	0.13	-8.37086	5.0098e-27	down													-9.70142	9.26948e-38	down				-8.2813	4.53574e-08	down
Cluster-11914.76	1.23	1.37	1.32	1.22	1.05	0.7	0	0	0	0	0.04	0	0	0	0	0.14	0	0.01							-8.69337	1.63728e-11	down							-4.49484	0.000721716	down	-8.68341	8.59685e-12	down							-8.28817	2.86884e-09	down	-7.54253
Cluster-11914.78	1.37	0.98	1.28	1.65	1.22	2.05	0.23	0.2	0.3	0.24	0.11	0.03	0.44	0.47	0.61	0.61	0.38	0.13							-2.23348	3.51112e-07	down							-2.09465	0.00146545	down	-1.27488	0.000713361	down							-2.66899	1.22632e-08	down	-3.20584
Cluster-11914.79	1.5	1.68	1.07	0.91	1.21	1.46	0.52	1.21	2.02	0.46	0.65	0.1	1.52	1.27	0.73	0.81	0.63	1.35							-1.64435	0.000878742	down																			-1.64864	0.00418129	down	-1.99262
Cluster-11914.8	3.88	4.91	4.61	3.17	2.63	2.67	0.86	0.87	0.79	0.82	1.37	0.86	3.41	3.31	2.69	9.13	8.37	7.94	1.51432	1.28073e-16	up				-2.30177	6.08592e-20	down	3.34116	2.35926e-62	up				1.67669	1.51899e-22	up				3.077	4.76e-32	up	1.55677	2.37245e-06	up	-1.63835	2.189e-10	down	-2.02441
Cluster-11914.89	5.43	5.45	9.08	6.12	5	3.67	0	0	0.28	0.15	0	0	0	0	0	0.52	0.33	0.65							-5.93148	5.38251e-06	down										-7.77319	2.35034e-08	down										-6.63277
Cluster-11914.98	0.58	0.85	0.9	0.6	1.08	0.6	1.09	1.34	0.49	0.8	1.03	0.76	0.41	0.37	0.13	5.14	3.08	4.68	3.82892	3.96061e-07	up							2.11506	0.00103416	up				2.58988	2.42498e-05	up				2.34948	3.749e-05	up
Cluster-11915.0	0.04	0	0.06	0.07	0	0.06	0	0	2.66	2.17	2.35	0	0	0	0	0	0	0																															5.61638
Cluster-11919.2	2.24	1.78	2.45	1.26	1.62	1.67	1.13	1.17	1.35	1.53	1.38	1.16	3.81	6.01	5.03	2.47	2.59	2.45																			1.23645	0.00305988	up				1.87375	3.91906e-05	up
Cluster-11919.3	3.51	3.56	2.88	3.32	2.21	2.97	0	0.47	2.25	2.86	2.61	0.57	6.72	8.33	9.68	1.38	1.89	1.94	-2.17985	1.38423e-08	down																1.33883	4.35282e-05	up				2.03651	0.00267025	up
Cluster-11919.5	1.83	1.6	2.27	1.33	0.94	1.06	0.22	0.15	0.7	0.49	0.81	0.16	1.05	1.03	0.9	0.99	0.62	0.72							-2.28513	0.00106354	down																						-1.86506
Cluster-11939.0	0.72	0.88	2.04	11.67	2.95	1.39	0	0	0.77	0.67	0.85	0	0	0	0	0.54	0.31	0.68																-3.31593	0.000108086	down
Cluster-11954.0	0.37	0.17	0.29	0	0.08	0.05	0.07	0	0	0.16	0.28	0	1.95	1.97	2.25	0	0	0	-7.99552	1.06764e-09	down																2.89938	1.32954e-07	up				3.92603	1.67379e-05	up
Cluster-11971.0	3.64	2.71	3.84	3.67	0.79	3.58	0	0	0.3	0.99	0.66	0	2.74	1.95	3.5	0	0	0	-7.34425	2.86113e-07	down				-4.93138	0.000223079	down							-7.33423	1.41148e-05	down										-4.61539	0.00621273	down
Cluster-11971.3	3.13	2.92	4.49	6.41	5.8	3.96	6.45	9.35	10.91	14.69	12.66	10.56	0.87	1.12	1.01	2.05	1.33	2.15							1.44908	0.00113628	up	-2.28286	2.39267e-06	down				-1.38142	0.00246076	down	-1.914	0.000222148	down	-2.7851	3.94142e-13	down	-3.84673	1.09753e-20	down				1.96906
Cluster-1198.0	0	0	0	0	0	0	0	0	0	0	0	0	1.97	2.83	0.13	0	0	0	-7.80903	3.30251e-05	down																7.97145	1.72652e-05	up				7.78348	0.000215455	up
Cluster-11983.0	3.41	1.16	0	0	0	0	0	0	0	0	0	0	0	0	0	0	0	0							-8.38718	0.00570626	down				-8.46697	0.000491866	down				-8.37766	0.00052094	down										-8.19833
Cluster-11983.1	11.39	11.97	11	1.39	2.49	3.12	0	0	44.57	37.72	49.04	0	0	0	0	0	0	0													-2.29992	9.72555e-14	down	-9.73371	6.05463e-14	down	-12.1572	1.50965e-24	down	-13.4364	0.000583403	down	-13.5513	0.000523127	down
Cluster-11983.3	4.21	1.83	1.95	0.32	0.27	0.62	0	0	8.25	7.96	4.28	0	0	0	0	0	0	0													-2.74271	2.38506e-07	down				-10.0948	8.12025e-15	down	-10.6665	0.000124022	down	-10.7779	0.00580569	down
Cluster-11983.4	5.66	6.73	3.48	1.47	3.32	0.48	0	0	4.66	4.05	0.7	0	0	0	0	0.14	0.05	0.13																-3.96972	4.54647e-06	down	-11.0414	6.3229e-19	down				-9.35791	0.00182204	down
Cluster-11983.5	4.72	2.29	0.37	0	0	0	0	0.01	0	0	0	0	0	0	0	0	0	0							-8.9717	4.08917e-08	down				-10.0126	1.34096e-10	down				-9.92377	1.76872e-10	down										-9.74424
Cluster-11983.6	0.01	1.75	1.55	0.25	0.5	0	0	0	2.58	2.03	4.58	0	0	0	0	0	0	0																			-8.82321	0.0239559	down	-9.76443	0.000679341	down	-9.88138	0.000531769	down
Cluster-11983.9	15.2	24.47	13.53	5.41	13.75	2.95	0	0	11.98	12.89	10.77	0	0	0	0	0.73	0.25	0.55																-3.79911	1.68368e-08	down	-12.1603	3.85432e-23	down	-3.96975	0.0174131	down	-11.0632	0.00463122	down
Cluster-11992.0	21.63	16.35	26.76	38.46	31.9	33.71	64.66	55.63	64.11	39.61	41.42	53.12	10.6	9.09	10.94	41.64	65.56	55.25	2.43862	2.45219e-32	up				1.79916	1.18865e-19	up																-2.11552	1.70351e-14	down	1.0716	2.27147e-12	up	1.23778
Cluster-11993.0	9.43	7.04	3.89	3.78	3.89	3.78	0.47	0.61	1.92	1.73	0.97	0.83	0.76	0.63	1.14	0.18	0.18	0.27							-2.59126	0.000192127	down							-4.22358	1.16536e-25	down	-2.93269	7.30427e-11	down	-2.6866	9.48383e-06	down				-1.76152	0.00622513	down	-2.33162
Cluster-12000.0	0.98	0.19	0.88	2.49	1.82	0.2	0	0	3.78	2.06	3.43	0	37.33	28.96	28.59	1.21	3.44	1.58	-3.8214	3.18159e-13	down																5.51621	1.72214e-21	up				4.19749	5.13133e-05	up
Cluster-12009.10	5.27	5.32	12.97	10.48	7.25	6.38	1.58	4.32	10.75	6.79	16.69	3.7	23.4	29.48	10.46	0.57	1.83	0.24	-4.03082	3.16952e-06	down																1.8709	0.00127203	up				1.69774	0.00143217	up
Cluster-12009.3	0.83	1.18	2.83	0.33	0.52	0.34	0.71	0.83	1.31	1.53	1	0.87	1.57	1.4	1.51	0	0	0	-7.74553	7.16631e-09	down										-2.03178	0.00443545	down
Cluster-12009.4	3.33	3.09	1.82	4.51	3.26	4.71	0.23	0.52	2.29	3.44	4.54	0.74	8.01	9.64	7.7	1.16	2.2	1.51	-2.31392	1.22669e-12	down													-1.27464	0.000950219	down	1.63579	8.21297e-08	up
Cluster-12009.6	1.03	0.57	0.76	3.03	3.63	2.97	0	0	0.45	0.28	0.87	0	2.49	1.75	2.54	0	0	0	-8.34837	1.64858e-10	down										2.06585	1.17962e-07	up	-8.84145	2.55934e-12	down	1.57479	0.000488957	up
Cluster-12009.8	2.32	1.75	1.77	4.94	4.04	4.15	0.72	0.92	1.41	0.51	1.85	0.99	8.18	5.63	4.31	0.53	0.19	0.17	-4.41937	1.34448e-11	down										1.18492	0.00050766	up	-3.93817	6.84215e-11	down	1.66669	0.000110633	up				2.46416	0.000196377	up	-2.01025	1.1438e-05	down
Cluster-12009.9	1.28	1.98	2.39	1.8	2.39	2.15	1.37	1.96	3.01	3.42	3.01	2.53	5.06	5	4.49	0.18	0.07	0	-6.18361	1.11145e-13	down							-5.06695	4.41831e-06	down				-4.96627	2.45925e-07	down	1.41449	0.00014707	up	-5.52886	3.1696e-09	down
Cluster-12017.0	0.2	0.04	0.95	1.11	0.28	0.35	0	0	0.45	0.86	1.22	0	0	0	0	0	0	0																						-7.99718	0.0105195	down	-8.11243	0.00879059	down
Cluster-12019.0	0	0	0	0.05	0	0.04	0	0	0.03	0.15	0.08	0.03	2.39	2.16	2.26	0	0	0	-8.43667	4.04062e-11	down																8.6006	1.86146e-11	up				4.5826	6.83241e-11	up
Cluster-12023.0	0.25	0.17	0	0	0.08	0.83	0	0	0.3	0.23	0.41	0.24	0.12	0.1	0.1	7.61	8.3	9.51	6.25597	3.55869e-14	up							6.6748	1.04583e-10	up				4.97967	4.76724e-06	up				5.08776	6.15413e-15	up
Cluster-12041.0	2.54	1.9	1.86	3.85	3	2.29	0	0	5.9	6.28	9.3	0	3.75	4.54	1.94	13.49	12.42	11.21	1.93059	0.000634851	up													2.03983	6.30223e-05	up
Cluster-12045.0	0.11	0.02	0	2.03	4.28	2.29	0	0	13.35	12.24	11.81	0.02	0.03	0.03	0	0	0	0													6.75659	2.1204e-11	up	-8.97817	1.69731e-11	down				-10.6191	3.18981e-06	down	-8.38728	4.51343e-06	down				8.49155
Cluster-12060.2	0.04	0.11	0.33	0.13	0.1	0.15	0.14	0.15	0.21	0.2	0.25	0.09	0.29	0.46	0.24	0.21	0.16	0.15
Cluster-12060.3	1.47	0.97	1.77	1.41	1.58	1.43	2.64	2.86	1.77	1.79	1.87	1.83	2.59	2.95	4.19	3.21	2.17	2.92																			1.22988	7.789e-05	up
Cluster-12060.9	1.09	1.1	1.67	0.98	2.19	1.59	0	0	6.8	5.47	3.73	0	1.97	2.32	2.47	0	0	0	-10.4456	5.21855e-18	down													-9.92086	1.32757e-14	down				-10.9455	0.0050867	down
Cluster-1207.0	0	0	0	0	0	0	0	0	0	0	0	0	1.44	1.57	0	0	0	0	-6.93348	0.0100399	down																7.09572	0.00667094	up
Cluster-12076.0	1.01	1.29	0.59	0.8	0.56	0.88	0	0	1.49	1.2	1.75	0.02	0.49	0.8	0.64	0.02	0.02	0.06	-4.46989	5.02332e-07	down													-4.76356	1.05918e-07	down				-5.22242	0.000938907	down
Cluster-12079.0	0.8	0.59	1.26	0.29	0.12	0.28	0.01	0	1.59	1.38	1.72	0	0.03	0.02	0	0.32	0.24	0.27	4.24112	1.41112e-06	up										-1.92083	0.000411504	down				-5.79195	1.0932e-12	down				-6.15621	0.0026247	down
Cluster-12083.0	0.51	0.43	0.73	0.04	0.06	0.01	0	0	0.28	0.26	0.45	0	0	0	0	0.19	0.08	0.08													-3.93979	2.45276e-09	down				-8.9685	3.55178e-12	down				-7.78964	0.0140641	down
Cluster-12089.10	17.62	14.28	16.7	29.34	25.52	26.2	13.22	13.97	13.89	14.59	15.13	22	18.16	20.19	19.98	37.73	31.36	36.68										1.24527	4.14738e-23	up										1.1595	3.74745e-21	up
Cluster-12089.2	0.13	0	0.37	0.03	0	0.16	0	0	0	0	0.26	0.18	0.28	0.22	0.22	1.33	1	0.8	2.20511	3.83203e-06	up							8.47399	7.55124e-10	up				4.24844	6.94695e-05	up				2.87566	0.0176973	up
Cluster-12089.4	1.46	0.53	3.07	0	0	0	0.75	0.4	0	0	0.42	0.95	0	0.34	0	4.12	5.16	3.29	5.31394	0.0160798	up							3.44691	0.00780463	up	-9.6837	2.70251e-11	down	11.0993	1.67706e-19	up	-3.9048	0.0174043	down	3.18368	0.0191227	up
Cluster-12089.5	7.68	5.83	8.59	7.45	6.76	9.42	15.6	16.15	3.41	4.82	4.77	23.01	7.02	7.69	6.77	16.96	12.46	14.45	1.09286	4.35572e-12	up
Cluster-12089.6	0.03	0	0.05	0	0.04	0.03	0.62	1.61	0	0	0	0.9	0	0.02	0	0	0	0										-7.95125	0.0122652	down
Cluster-12089.7	0.41	0.2	0.34	0.95	1.88	0.43	57.9	96.27	0	0	0	99.96	0.08	0	0	0	0	0							7.5039	0.000940774	up	-28.2499	4.79452e-13	down				-8.84282	1.62003e-09	down
Cluster-12089.9	1.45	1.79	0	3.19	3.82	3.84	0.88	0.62	0.29	0.65	0.78	0.67	1.57	1.13	1.21	0.88	0.61	0.81																-2.15456	6.80871e-20	down										-2.47405	1.42375e-07	down
Cluster-12094.10	1.34	0.83	1.82	1.11	0.7	1.15	7.51	11.71	0.31	0.43	0.85	5.38	2.62	2.24	1.12	111.19	146.47	138.15	6.10247	6.86942e-92	up							4.3079	7.30379e-06	up				7.16121	1.41496e-216	up				5.85341	1.7974e-11	up				2.88615	0.00817725	up
Cluster-12094.11	1.12	1.5	1.15	0.39	0.25	1.73	3.22	2.6	6.35	4.5	3.85	0.51	2.25	3.68	2.61	104.01	104.95	122.23	5.36507	1.56649e-173	up				1.84591	0.000224967	up	4.74643	1.42894e-38	up				7.23965	6.53845e-20	up	1.22328	0.00153038	up	5.25584	8.71384e-15	up				2.50313	0.00514785	up
Cluster-12094.12	0.8	0.68	1.04	0.92	0.66	1.27	3.75	2.76	1.22	1.13	1.31	3.29	1.12	2.77	1.98	1.5	1.38	3.24							1.77008	0.000907915	up							1.18918	0.0154498	up	1.25632	0.00450994	up							1.57641	0.00523338	up
Cluster-12094.14	0.97	1.73	1.4	1.2	1.97	2.42	2.97	3.6	11.75	15.14	13.22	0.66	5.81	6.83	6.64	8.7	7.09	12.06							2.36584	0.00343962	up							2.44434	1.78949e-07	up	2.3201	5.6823e-07	up										2.92891
Cluster-12094.15	2.15	2.09	0.99	1.43	1.62	2.92	2.38	2.51	12.34	15	11.56	1.16	2.83	8.14	7.33	11.4	7.11	14.43																2.56123	5.63967e-06	up	1.7603	0.012601	up
Cluster-12094.17	0.78	0.99	0.29	0.7	0.66	0.26	0.05	0.24	0	0.08	0.07	0.15	0.46	0.29	0.23	0	0.03	0																-6.50514	8.99715e-06	down													-2.82828
Cluster-12094.18	0.72	0.74	0.7	1.03	0.51	2	8.67	5.34	2.07	2.12	3.39	6.51	1.78	4.94	2.55	5.04	2.83	7.37							2.99154	0.00016866	up							2.13621	0.00486985	up
Cluster-12094.19	0.01	0.04	0.01	0.03	0	0.32	0.22	0.03	0.17	0.01	0.07	0.01	0.01	0	0	1.65	1.45	2.2	8.77652	1.41778e-12	up							3.67524	1.20767e-06	up				4.12189	0.00120841	up				5.88767	1.92089e-14	up
Cluster-12094.20	0.08	0.17	0.23	0.06	0.08	0.51	0.51	0.28	0.24	0.17	0.25	0.07	0.16	1.66	0.26	3.1	4.22	3.97	5.01037	3.93055e-12	up							3.51532	8.2084e-12	up				4.29677	2.63222e-07	up				5.25697	7.03346e-13	up
Cluster-12094.21	1.97	2.43	3.37	1.14	2.08	5.61	7.74	7.92	11.8	9.03	12.75	8.86	4.42	15.92	14.78	24.36	14.58	35.59	1.20471	0.0305566	up				2.04991	1.10967e-05	up	1.38693	0.0028079	up				3.15053	4.56768e-06	up	2.20877	0.000343707	up	1.35209	0.00156853	up							2.10093
Cluster-12094.22	1.26	1.6	1.66	1.56	0.88	3.25	16.14	8.33	4.01	4.14	6.33	13.22	3.7	7.82	7.22	9.22	6.3	19.98							2.78202	6.64878e-05	up							2.69416	0.000179061	up	2.0456	0.000221968	up							2.41264	0.00314199	up	2.50931
Cluster-12094.23	0.08	0.05	0.09	0.06	0.05	0.5	0.25	0.05	0.14	0.17	0.36	0.03	0.08	0.12	0.06	1.97	2.62	3.32	5.01801	1.08551e-15	up							4.13773	3.43618e-10	up				3.81164	3.60614e-05	up				3.88453	3.40709e-06	up
Cluster-12094.5	0	0	0.13	0.11	0.16	0.39	0.19	0.36	0.04	0	0.28	0	0.47	0.09	0.41	20.92	23.31	17.96	6.08622	3.10313e-45	up							6.72567	4.85819e-26	up				6.78238	1.81634e-66	up				8.02148	7.12864e-10	up
Cluster-12094.7	0.23	0.22	0.76	0.18	0.34	0.42	0.51	0.69	1.99	2.29	2.42	0.41	1.04	2.14	1.81	3.82	4.67	5.23	1.54278	1.52092e-05	up							2.08789	0.0010017	up				4.05876	2.11345e-22	up	2.12218	0.00269189	up
Cluster-12094.9	1.2	1.48	2.19	0.96	0.93	2.7	3.97	3.66	4.25	3.61	3.68	4.36	2.92	6.06	5.12	12.45	9.87	16.37	1.53022	7.65585e-06	up				1.4418	3.02811e-05	up	1.67568	1.8944e-10	up				3.17558	1.71669e-10	up	1.56496	0.000269819	up	1.72137	1.31086e-09	up				1.51706	0.00837504	up	1.40827
Cluster-12095.0	0.26	0.43	0.24	0.54	0.27	1.14	0	0	0.74	0.81	0.62	0	3.63	3.29	4.26	1.01	0.87	1.1	-1.82773	1.46678e-05	down																3.61764	1.08197e-09	up				2.94315	0.00768851	up
Cluster-12107.0	0.21	0.05	0	0.03	0	0.15	0	0	0.12	0.13	0.06	0	0	0	0.05	3.28	2.41	4.69	7.79654	2.1672e-09	up							6.34651	4.87082e-08	up				5.97539	2.80587e-10	up				5.78742	2.6608e-09	up
Cluster-12109.0	1.99	1.64	3.01	1.56	0.68	0.89	0	0	5.56	6.88	7.96	0	0	0	0	0	0	0																						-7.73872	0.0148357	down	-7.85292	0.0125262	down
Cluster-12113.5	13.4	12.6	12.42	12.62	15.32	11.79	22.32	18.12	10.66	9.11	10.34	21.09	8.11	7.36	8.47	17.3	18.22	15.91	1.16968	9.42681e-19	up
Cluster-12113.7	1.42	1.84	0.97	1.5	1.45	1.16	3.47	3	1.42	1.99	1.17	2.83	0.98	0.57	0.7	0.15	0.4	1.04										-2.3596	0.00648477	down
Cluster-12113.8	2.07	2.7	3.6	1.31	0.84	1.15	0.81	0.64	1.37	1.79	0.4	0.31	1.26	0.97	0.42	1.16	1.14	0.99							-1.44847	0.00926849	down				-1.32807	0.00586474	down				-1.62192	0.0106731	down
Cluster-12113.9	2	2.02	2.43	2.48	2.17	2.14	0.48	2.07	4.34	4.54	3.85	2.51	2.55	2.28	2.07	1.03	0.7	0.65	-1.49224	1.29716e-05	down													-1.45005	1.65761e-05	down				-2.21296	2.7727e-08	down
Cluster-12116.0	0	0.05	0	0	0	0.05	0	0	0.04	0.03	0	0.01	0.01	0	0.02	0.88	0.59	1.12	6.55866	2.07472e-08	up							5.97567	8.16529e-07	up				5.96076	1.90349e-07	up				5.83524	2.72518e-08	up
Cluster-12140.0	0	0	0	0	0	0	0	0	0.03	0.03	0.13	0	0	0	0	1.54	1.5	1.64	8.0072	1.3802e-09	up							7.07429	1.06374e-07	up				8.1008	1.23307e-09	up				4.97108	6.34468e-07	up
Cluster-12141.5	1.21	0	0	1.46	1.56	1.82	3.14	3.15	0.04	0.63	0.86	2.94	2.03	2.3	1.1	0	0	0	-7.30602	9.27737e-07	down							-7.61423	0.017617	down
Cluster-12141.6	1.1	1.23	0.75	2.71	1.01	0.29	0	0	1.05	0.69	1.65	0	0	0	0	0.54	0.44	0.43																			-7.92862	5.65268e-09	down
Cluster-12148.2	5.77	7.96	5.31	4.06	4.22	2.22	12.71	14.64	12.46	11.07	15.85	17.52	0	0	0	0.15	0.15	0.07							1.20133	5.46223e-05	up	-6.79986	6.85085e-21	down				-4.77564	5.59947e-08	down	-8.92026	3.93546e-12	down	-6.91143	2.10473e-19	down	-10.2165	8.0326e-16	down	2.03872	1.31753e-08	up	1.32759
Cluster-12155.0	1.91	2.25	1.1	0.72	0.48	0.96	0	0	4.03	3.86	2.41	0	1.33	1.54	0.96	0	0	0	-7.34212	2.19653e-07	down																			-8.13849	0.00873224	down
Cluster-1216.0	0	0	0	0	0	0	0	0	0	0	0	0	1.18	1.4	0.17	0	0	0	-7.77115	5.23223e-06	down																7.93374	2.61281e-06	up				7.74553	3.87414e-05	up
Cluster-12165.0	0.02	0	0	0	0	0.06	0	0	1.6	1.47	1.32	0	0	0	0	0.03	0	0.03																						-5.63972	0.0103646	down							6.68685
Cluster-12179.10	2.97	0.4	1.95	4.02	13.14	9.44	0	0	6.31	3.2	9.54	0	10.33	6.52	8.36	46.66	50.87	36.14	2.4799	1.49863e-24	up										2.30456	0.00106404	up	2.41891	3.60491e-09	up	2.23582	0.000333241	up	3.43714	0.0168736	up
Cluster-12179.11	5.85	7.95	12.24	0.02	0.03	0.11	0.06	0.09	0	0	0.04	0.41	0.15	0.14	0.07	0	0	0							-6.83194	1.68809e-15	down				-6.90925	4.47137e-18	down				-5.60134	3.41173e-20	down										-5.15213
Cluster-12179.15	0.82	1.57	2.14	2.64	3.74	2.68	3.18	3.2	3.23	2.7	5.55	2.41	10.68	12.38	14.97	1.74	2.55	1.82	-2.57977	4.18227e-11	down																3.13331	2.16944e-11	up				1.85449	1.18296e-05	up
Cluster-12179.2	0.17	0.29	0.56	0.24	0.04	0.2	0	0.03	2.1	2.09	1.21	0	0	0	0	2.57	2.23	0.63	8.43411	2.06005e-08	up													3.74829	6.11775e-05	up
Cluster-12179.9	3.49	3	4.37	2.9	0.75	1.52	0.12	0.15	12.68	12.85	14.94	0	0	0	0	4.7	5.84	5.28	9.55882	1.17989e-14	up													1.6999	0.00271654	up	-8.91512	2.59621e-12	down				-10.3229	0.000210224	down
Cluster-12186.0	0	0.24	0	0.06	0	0.34	0.07	0	0.14	0.07	0	0.08	0	0	0	5.16	4.69	7.65	8.78376	1.2028e-11	up							6.38059	2.67503e-10	up				5.65566	7.01526e-10	up				6.80078	4.68604e-09	up
Cluster-1219.0	0	0	0	0	0	0	0	0	0	0	0	0	0.75	1.1	0.1	0	0	0	-7.19047	9.00944e-05	down																7.35305	5.17898e-05	up				7.16479	0.000434819	up
Cluster-12190.0	0.89	0.93	1.12	1.92	1.18	1.17	0	0	7.21	6.38	5.19	0	0	0	0	0	0.07	0.12																						-5.67465	0.00803258	down	-8.20152	0.00771715	down
Cluster-12202.0	0.27	0	0.17	0	0	0	0	0	4.52	5.18	4.95	0	0	0	0	0	0	0																						-7.88588	0.0121567	down	-7.99944	0.0102108	down
Cluster-12208.2	0.53	0.54	0.47	0.38	0.4	0.53	0.58	0.55	0.3	0.38	0.47	0.23	0.81	0.95	0.96	0.33	0.26	0.61	-1.13509	0.0307942	down
Cluster-1221.0	0	0	0	0	0	0	0	0	0	0	0	0	21.56	18.85	0	0	0	0	-10.4154	0.00768132	down																10.5776	0.00678388	up				10.3908	0.000173255	up
Cluster-12231.0	1.5	0.66	0.69	0.41	0.13	0.48	0	0	0	0.12	0	0	0.2	1.8	1.28	0.17	0.24	0	-2.94758	0.0219506	down				-8.48043	7.08778e-09	down																4.87158	0.00448534	up				-4.59708
Cluster-12231.1	2.2	1.79	2.28	0.45	2.05	1.69	0	0	0	0.25	0.44	0	3.74	2.78	2.97	0.28	0.57	0.53	-2.74937	3.22039e-13	down				-9.61693	1.27097e-14	down	7.51614	1.90004e-06	up				-1.53517	0.0282381	down							3.79415	0.00101523	up	-9.02987	8.68178e-09	down	-3.13818
Cluster-12231.2	4.86	4.52	4.96	4.17	4.73	3.14	3.93	4.71	5.22	5.53	4.07	4.73	9.33	8.63	7.46	7.73	8.09	7.47																1.035	4.03702e-06	up
Cluster-12231.4	1.38	2.03	1.46	0.89	0.52	1.44	0	0	0.33	0.17	0.18	0	0	0	0.51	0.2	0	0.23																-2.7155	0.0141446	down													-3.76139
Cluster-12231.5	0	0.12	0	0.16	1.2	0.39	0.76	0.85	0.73	1.11	1.45	0.9	1.83	2.03	2.28	0.62	0.92	1.49							4.51083	0.00465991	up										5.81469	9.59566e-08	up										5.06533
Cluster-12231.6	5.41	6.81	4.71	6.53	6.54	5.84	1.65	1.08	2.78	2.76	2.18	1.08	1.63	1.61	2.65	1.07	0.71	1.15							-1.50453	0.000379165	down							-2.60693	1.49147e-30	down	-1.50834	2.06775e-07	down							-1.65846	2.91945e-05	down	-1.38472
Cluster-12231.7	7.76	7.84	6.88	6.46	7.45	6.07	9.3	8.89	9.38	9.29	9.32	7.24	6.04	6.69	6.98	13.9	13.97	13.84	1.15428	7.26233e-18	up													1.14173	4.65753e-14	up
Cluster-12231.9	0.66	1.14	0.75	0	0.77	0	0	0	0.27	0.24	0.09	0	0.84	1.07	1.12	0	0.18	0	-4.08412	0.00450456	down																						3.14059	0.00808463	up
Cluster-12233.4	7.92	6.82	5.74	8.19	7.67	6.25	4.93	5.51	7.08	5.03	9.34	4.74	7.05	7.82	9.57	2.94	2.19	1.91	-1.71321	8.56747e-05	down							-1.36831	0.00639465	down				-1.65828	0.000269816	down
Cluster-12241.1	1.39	2.63	1.84	0.92	0.51	0.57	0	0	0	0	0	0	0	0	0	9.05	7.17	9.74	8.98288	9.77791e-13	up							9.01217	2.62792e-12	up				3.75207	4.39207e-14	up				8.83577	6.07273e-12	up
Cluster-12241.3	0.3	0	0	0.13	0.19	0.41	0	0	0	0	0	0	0	0	0.18	1.4	1.52	0.94	5.07128	4.11665e-05	up							7.59301	4.42505e-07	up				2.65509	0.000435302	up				7.41731	7.30269e-07	up
Cluster-12251.0	2.28	1.89	3.27	1.44	3.68	3.66	0	0	6.33	6.67	6.54	0	0	0	0	0	0	0																-7.96223	3.46891e-08	down	-7.6469	2.41362e-08	down	-8.52842	0.004785	down	-8.64195	0.00391985	down
Cluster-12257.0	0.1	0.07	0.08	0	0.13	0.6	0	0	0.24	0.31	0.35	0.33	0.05	0.15	0	5.29	7.27	8.92	6.82798	1.01175e-12	up							6.42939	7.91561e-09	up				5.0148	5.48691e-07	up				4.45452	1.63667e-14	up
Cluster-12261.0	1.47	1.32	0.8	0.84	1.53	1.19	0	0	0.96	0.98	0.91	0	0.94	0.88	1.6	13.26	12.9	11.11	3.55608	2.84883e-19	up							5.24247	0.000627812	up				3.48029	2.47668e-18	up				4.37942	2.7984e-06	up
Cluster-12264.0	0.74	1.29	0.58	0.67	0.46	1.86	0	0	2.3	1.59	5.53	0	6.8	11.38	15.3	0	0	0	-10.5093	7.43256e-17	down																3.7183	4.17647e-16	up	-8.30884	0.00777102	down
Cluster-12264.10	8.01	6.39	5.67	9.37	8.72	8.22	2.7	4.08	12.63	12.16	17.96	3.26	6.38	7.08	7.91	0	0	0	-10.7275	4.54321e-19	down							-10.6828	6.69896e-13	down				-11.017	4.0632e-20	down				-11.4227	1.87436e-15	down
Cluster-12264.12	11.04	17.04	13.47	8.24	7.37	13.87	0	0	0	0.54	0	0	5.23	2.54	4.93	1.91	2.79	2.12							-11.622	3.26384e-21	down	9.11931	3.15779e-12	up				-2.02825	1.09368e-08	down	-1.69181	7.26252e-07	down				4.53577	0.00805606	up	-11.1274	2.43256e-18	down	-6.18416
Cluster-12264.13	0.43	0.3	0.68	1.75	2.14	0.85	1.51	2.82	0.36	0.58	0.93	1.68	5.38	5.37	4.11	1.84	1.63	0.32	-1.91409	0.00223228	down										1.78941	0.00191933	up				3.46557	1.95212e-19	up				2.13452	3.92072e-05	up
Cluster-12264.14	2.78	5	5.13	11.72	14.26	13.45	14.49	24.13	7.27	10.19	13.85	19.02	2.51	1.72	1.48	18.94	23.44	7.95	3.23198	1.16749e-09	up				1.99415	0.000795456	up				1.65214	8.70206e-07	up				-1.15093	0.0221701	down				-2.98599	2.37385e-10	down				1.86919
Cluster-12264.2	25	25.05	25.36	18.76	13.71	17.61	5.63	9.66	10.12	9.4	13.9	8.05	11.73	13.47	14.54	8.31	6.74	5.81							-1.43972	5.13339e-07	down							-1.21501	4.73656e-08	down													-1.16292
Cluster-12264.3	0.62	0.65	1.14	0.65	0.64	0.99	0.41	0.49	0.58	0.65	0.8	0.32	1.22	1.72	1.59	16.84	19.27	19.6	3.71652	1.23719e-60	up							5.23785	5.06067e-67	up				4.7142	9.40567e-67	up				5.0029	8.75567e-48	up
Cluster-12264.4	0.57	0.78	0.6	0.35	1	0.53	0.63	0.58	0.65	0.31	1.21	0.57	1.65	1.45	2.32	27.91	33.04	28.09	4.14062	1.49676e-58	up							5.64072	4.33543e-65	up				5.73616	3.00688e-48	up				5.55407	5.09507e-34	up
Cluster-12264.6	1.14	1.48	2.33	1.88	0.76	1.22	0.21	0.44	0.09	0.26	0.4	0.32	1.63	1.7	0.78	1.34	1.73	1.26							-2.70462	0.00211956	down	2.62976	0.00203887	up										2.17241	7.10903e-05	up	2.03332	0.00222113	up				-2.23791
Cluster-12264.7	19.65	21.75	20.09	21.06	11.41	12.48	5.21	10.48	6.26	6.4	6.06	7.84	13.9	19.26	15.8	7.35	8.74	5.42	-1.11587	1.60799e-05	down				-1.34283	0.00010588	down																1.19301	7.49074e-07	up				-1.47072
Cluster-12264.8	2.77	2.51	1.43	1.08	1.25	0.73	0	0.5	0.74	1.04	1.55	1.03	1.63	1.67	0.72	0	0	0	-7.73477	9.76352e-08	down													-7.30917	4.72057e-07	down
Cluster-12264.9	8.58	7.87	6.4	3.66	1.87	3.26	3.05	3.82	2.33	4.01	2.58	3.09	3.71	1.85	1.2	6.36	3.94	2.36							-1.17679	0.000132026	down				-1.36842	2.7646e-05	down				-1.72379	0.000225658	down										-1.10962
Cluster-12270.12	1.15	1.49	0.6	0.75	0.87	0.54	0.74	0.44	0.79	0.78	0.8	0.73	0.58	0.6	0.58	0.41	0.51	0.55
Cluster-12270.15	0.51	0.55	0.3	0.42	0.61	0.45	0.17	0.21	0.29	0.46	0.34	0.23	0.22	0.37	0.27	0.17	0.21	0.11																-1.48101	0.00677448	down
Cluster-12272.0	3.38	3.54	5.98	3.14	2.21	2.64	0	0	2.89	4.07	4.46	0	2.66	3.87	4.35	1.18	1.21	1	-1.60385	2.51512e-06	down													-1.16199	0.000662131	down
Cluster-12284.0	0	0	0	0	0	0.19	0	0	0.15	0.05	0.14	0	0	0	0	1.38	0.42	3.17	8.39272	1.57433e-07	up							4.983	0.00361301	up				4.83653	0.00212408	up				4.74908	0.000294059	up
Cluster-12310.4	0.45	0.21	0.31	0.81	0.38	0.26	0.06	0.09	0.3	0.21	0.45	0.26	0.19	0.13	0.31	0.07	0	0.11																-3.00263	0.00778988	down
Cluster-12310.5	2.93	3.74	3.98	13.94	11.36	8.18	5.05	2.37	1.03	0.38	1.1	2.82	0.49	0.97	0.32	1.38	1.16	1.57	1.27889	0.0225216	up										1.67122	2.06779e-09	up	-2.95406	6.94411e-23	down	-2.57134	1.96705e-07	down							-1.86764	0.00278042	down
Cluster-12310.6	0.85	0	3.43	0	0	0	0.05	0	4.42	3.24	4.5	0	0	0.54	0	0	0	0																						-9.30756	0.00137867	down
Cluster-12324.0	0	0	0.09	0	0	0	0	0	0.02	0	0.03	0	0	0	0	2.51	2.25	3.03	9.16973	2.41094e-13	up							8.2373	8.01853e-11	up				9.26364	1.79758e-13	up				8.06098	1.84614e-10	up
Cluster-12329.0	0.01	0.01	0	0	0	0.03	0	0	0.03	0.01	0.02	0	0	0	0	0.53	0.7	0.98	8.27362	8.8625e-10	up							6.44697	4.14145e-07	up				6.47315	1.31527e-07	up				6.27614	2.08742e-07	up
Cluster-12343.0	3.24	3.12	4.2	1.11	1.71	1.95	0	0	2.26	2.59	2.5	0	4.29	3.32	4.65	0	0	0	-10.16	9.75437e-17	down										-1.13828	0.000389534	down	-8.77957	1.77383e-11	down				-8.94519	0.0024822	down
Cluster-12357.1	21.33	25.47	22.58	28.87	27.3	28.37	13.98	18.9	10.02	12.18	11.53	16.52	33.95	28.75	25.78	12.85	13.94	10.3	-1.19042	8.29893e-10	down													-1.10311	2.39597e-12	down							1.05671	3.00978e-05	up
Cluster-12357.15	3.36	3.47	2.53	1.55	2.82	1.04	3.42	3.58	1	0.35	1.25	4.12	5	4.45	4.25	1.6	0.29	0.61	-2.44196	0.000150265	down
Cluster-12357.19	1.9	1.45	1.73	0.16	0.11	0.34	0.08	0.03	0.45	0.38	0.59	0.07	0.5	0.29	0.35	0.78	0.51	0.4							-3.03478	0.00275307	down				-3.08572	5.90213e-07	down				-2.0303	4.09545e-05	down										-2.20321
Cluster-12357.3	4.99	7.32	6.62	5.01	2.96	4.74	0.16	0	5.14	6.29	4.66	0	2.99	2.17	3.03	2.06	1.97	1.48																-1.13143	0.00173448	down	-1.19244	4.14238e-05	down
Cluster-12357.6	3.16	3.39	3.26	2.37	1.52	1.72	0	0	3.31	4.01	2.4	0	1.92	0.62	1.11	0.58	1	0.71																-1.25283	0.0229518	down	-1.39191	0.0129828	down
Cluster-12357.7	65.41	72.62	74.12	79.57	81.27	74.06	54.04	68.47	21.57	24.18	27.99	68.36	96.52	86.38	84.71	36.38	36.87	26.1	-1.38099	6.92679e-15	down													-1.13341	4.80067e-11	down
Cluster-12368.0	0.03	0.09	0	0	0.03	0.16	0	0	0.06	0	0.07	0.03	0	0	0	1.18	1.04	1.51	8.30062	2.87582e-10	up							5.88824	5.87767e-07	up				4.57757	3.25192e-05	up				5.68685	3.67356e-08	up
Cluster-1237.0	0	0	0	0	0	0	0	0	0	0	0	0	1.81	2.15	0.05	0	0	0	-8.3833	1.46806e-05	down																8.54559	7.05248e-06	up				8.35798	0.00012538	up
Cluster-12382.0	0	0	0	0	0	0.3	0	0	0.16	0.08	0	0	0	0	0.1	2.36	3.37	2.96	6.60587	1.34657e-06	up							5.73969	1.54809e-05	up				5.11072	6.40719e-05	up				6.45855	4.10358e-06	up
Cluster-12392.0	0.1	0.29	0.03	0.02	0	0	0	0	6.1	5.86	4.97	0	0	0	0	0	0	0																						-9.42412	0.00112176	down	-9.53731	0.000888282	down				4.75791
Cluster-12393.0	0.05	0	0	0	0	0.2	0	0	0.05	0.06	0	0	0	0.07	0	2.86	2.18	3.63	7.14591	6.43729e-08	up							7.17566	1.27838e-07	up				5.6746	1.21005e-06	up				6.99912	2.36071e-07	up
Cluster-12399.0	12.15	13.5	13.52	15.51	15.07	15.45	9.17	9.75	8.51	10.54	11.4	9.52	14.97	13.08	14.25	29.39	32.55	26.3	1.12964	7.8312e-14	up							1.66328	3.14627e-23	up				1.02341	2.30275e-13	up				1.48885	4.45899e-21	up
Cluster-12399.10	0.99	1.44	0.77	0.79	0.78	0.8	0.46	0.32	0.68	0.94	0.72	0.37	0.95	0.62	0.76	1.61	1.26	1.54										1.38151	0.000626046	up
Cluster-12399.4	1.01	0.98	1.34	0.98	1.34	1.27	0.58	0.51	0.85	0.8	0.82	0.58	1.6	1.4	1.67	3.2	4.26	2.76	1.22265	0.000481047	up							2.3924	1.3202e-07	up				1.60342	2.15831e-05	up				2.24828	7.18568e-08	up	1.02661	0.0110472	up
Cluster-12399.6	0.36	0.19	0.54	0.56	0.15	0.26	0.08	0.19	0.24	0.09	0.43	0.24	1.23	0.96	0.62	1.47	1.1	1.59										3.08306	2.80555e-06	up				2.20562	0.00115405	up				2.57155	0.000402806	up
Cluster-12399.7	4.73	5.73	5.93	6.69	4.13	4.56	2.95	2.59	4.72	3.79	3.25	2.13	4.41	4.24	4.79	7.75	8.23	6.44										1.10799	0.00114	up										1.30066	2.60581e-05	up
Cluster-12402.1	0.96	0.58	0.56	0.45	1.36	0.51	0.93	0.74	1.16	1.22	0.71	1.84	1.45	0.29	0.24	1.95	1.73	2.27	1.76757	0.00721148	up							1.45871	0.0045976	up				1.5092	0.00492664	up
Cluster-1241.0	0	0	0	0	0	0	0	0	0	0	0	0	2.58	1.83	0.19	0	0	0	-8.11184	3.5561e-06	down																8.27425	1.6815e-06	up				8.08665	3.1185e-05	up
Cluster-12428.1	0	0.15	0	0	0.32	0.42	0	0	7.97	9.3	8.36	0	0.37	0	0	0.27	0	0																						-6.65952	0.0100771	down							6.84843
Cluster-12439.0	0	0.21	0.32	0	0.19	0	0.42	0.53	0.07	0	0.22	0.58	0.14	0.07	0	1.54	1.8	1.83	4.89486	1.4823e-08	up							2.40446	0.00378245	up				5.11305	2.16758e-05	up
Cluster-12439.1	3.37	0.81	1.46	1.12	2.55	2.74	5.58	5.84	1.94	3.05	1.37	6.91	1.3	0.4	0.1	0	0	0.78										-7.17066	1.40837e-06	down				-5.26874	4.8846e-06	down	-2.85241	0.000127615	down	-6.87495	3.5366e-06	down	-4.31964	1.24336e-05	down
Cluster-12439.9	4.47	3.18	5.79	1.95	3.14	3.07	2.22	2.01	2.11	2.15	2.49	3.91	2.86	2.51	2.08	5.47	4.17	4.48										1.09227	0.00368343	up
Cluster-12442.1	0	0	0.31	0.06	0	0	0	0	1.95	2.22	1.67	0	0	0.04	0	0	0	0																						-8.5152	0.00493324	down	-6.62362	0.00939986	down
Cluster-12458.5	0.18	0.46	0.48	0.78	1.72	1.17	0	0	0.96	0.48	1.21	0	0.24	0	0.14	0.35	0.17	0.1													1.80062	0.00666575	up	-2.65141	0.000573618	down
Cluster-12460.10	1.04	0.57	0.67	0.8	0.97	1.29	0.54	0.57	0.8	0.39	0.44	0.44	1.14	1.44	1.55	1.05	0.33	0.46																									1.63301	8.54801e-07	up
Cluster-12460.15	0.68	0.71	0.71	0.33	0.57	0.2	0.12	0.11	0.29	0.27	0.38	0.09	0.36	0.01	0.52	1	1.1	1.04							-1.91398	0.0004526	down	2.60408	6.82154e-07	up				1.60407	0.000665196	up				2.1413	0.000393381	up
Cluster-12460.18	1.13	0.51	1.06	1.13	1.31	1.26	1.43	0.94	0.73	0.62	0.86	1.11	0.42	0.51	0.88	3.61	3.81	4.3	2.86852	3.47162e-09	up							1.91365	2.18695e-05	up				1.76331	2.69916e-06	up				2.20782	1.71174e-06	up
Cluster-12460.21	15.22	14.75	15.89	8.07	16.37	21.54	4.88	5.84	4.32	3.4	3.6	3.37	4.2	5.18	5.92	4.17	5.14	9.46							-1.47343	1.56063e-13	down							-1.21026	0.00954805	down	-1.57292	1.57852e-20	down							-1.47553	0.000731919	down	-2.02294
Cluster-12460.8	5.24	2.34	6.4	1.93	0	0.49	0.19	0.28	0.11	4.48	0	4.92	7.01	4.33	3.7	2.75	4.42	2.06	-4.55172	1.23091e-07	down																3.8717	0.000173632	up
Cluster-12460.9	1.15	1.01	1.13	0.93	1.19	0.77	0.65	0.69	0.21	0.42	0.43	0.34	0.96	1.06	1.46	0.57	0.67	0.88																									1.49616	4.1982e-05	up				-1.37319
Cluster-12469.0	0	0.07	0.08	0	0	0.32	0	0	0.13	0.19	0.28	0.07	0.05	0.08	0.08	5.17	6.32	6.83	6.53622	2.46229e-12	up							7.13593	6.43829e-10	up				6.1067	4.23114e-09	up				5.15517	3.29492e-13	up
Cluster-12482.0	22.76	10.96	16.09	7.75	5.27	14.77	0	0	43.38	41.63	44.29	0	0	0	0	0	0	0																						-8.05483	0.00963018	down	-8.16807	0.00803941	down
Cluster-12498.0	1.01	0.57	0.71	0.74	0.8	0.74	0	0	0.43	0.61	0.59	0	0.68	0.96	0.9	0	0	0	-7.45992	7.18328e-08	down
Cluster-125.0	9.26	9.55	11.35	10.31	11.21	11.25	10.64	13.42	9.5	11.6	10.56	10.35	8.58	9.32	8	2.08	2.98	3.74	-1.60477	1.94188e-11	down							-2.06946	1.65459e-13	down				-1.84778	3.33411e-15	down				-1.97761	7.14436e-16	down
Cluster-12502.0	0	0.01	0	0	0	0.07	0	0	0.01	0.01	0.02	0.01	0.01	0	0	0.59	0.56	0.87	7.26394	3.24061e-08	up							7.29354	6.45208e-08	up				4.97035	0.000140351	up				5.64353	1.90153e-08	up
Cluster-12510.10	4.29	3.45	3.8	1.67	1.29	0.89	0.08	0.09	1.01	1.46	4.46	0.17	15.07	22.49	18.06	0	0	0	-9.93963	7.84595e-16	down				-3.24064	0.00344202	down				-1.59206	0.00163188	down				2.27431	3.29214e-14	up				3.26859	0.00180717	up
Cluster-12510.11	0.44	0.76	0.86	0.29	0.09	0.35	0	0.04	0.06	0.06	0	0	10.63	7.77	10.48	0	0	0	-10.1327	1.34452e-16	down																3.89809	5.37289e-24	up				9.14448	1.39708e-13	up
Cluster-12510.13	0	0.21	0.1	0	0	0	0	0	0	0	0	0	4.47	3.52	4.55	0	0	0	-9.71422	2.75799e-15	down																5.47266	2.35828e-12	up				9.68774	6.73826e-15	up
Cluster-12510.14	2.83	2.09	2.83	2.75	1.78	2.13	3.22	2.51	3.33	3.03	3.28	2.9	4.12	3.02	3.62	1.12	1.15	1.03	-1.59897	0.000146567	down							-1.3601	0.00277053	down										-1.44748	0.000436663	down
Cluster-12510.17	0.2	0.22	0	0.21	0.05	0	0	0	0.01	0	0.04	0	0	0	0	1.2	0.42	1.15	8.82855	2.0859e-10	up							7.89788	3.18504e-08	up				3.5692	0.00279773	up				6.76779	4.65758e-07	up
Cluster-12510.18	0.53	0.37	0.22	0	0	0	0	0	0	0	0	0	0	0	0	3	2.94	3.02	10.6747	6.2093e-19	up				-7.58736	1.15238e-06	down	10.7035	7.9858e-19	up	-7.6675	1.52812e-07	down	10.7682	3.47001e-19	up	-7.5785	2.42293e-07	down	10.5274	2.7606e-18	up							-7.3985
Cluster-12510.19	0	0	0.04	0	0.08	0	0	0	0	0.04	0.01	0	0	0	0	2.63	3.55	3.71	10.7344	1.35402e-18	up							10.763	3.03818e-18	up				7.12734	3.26325e-15	up				8.17364	1.02473e-18	up
Cluster-12510.22	0.33	1.18	0.34	0.78	1.58	1.8	0.07	0.22	0.47	0.45	0.5	0.08	1.69	1.25	0.9	7.45	6.35	5.01	4.22784	2.13283e-38	up							4.38392	2.25445e-10	up				3.99001	1.36929e-34	up				4.02429	2.17292e-10	up
Cluster-12510.23	0.88	0.61	1.93	0.21	0.29	0.54	0	0.09	0.17	0.18	0.26	0	3.4	3.28	2.28	0	0.1	0	-6.32517	5.62016e-06	down																						4.40746	2.53434e-05	up
Cluster-12510.4	2.59	1.74	5.23	2.41	2.08	2.55	0	0	4.95	1.44	4.48	1.66	0	0	0	20.75	18.35	7.45	7.85556	1.08625e-07	up													2.85924	7.36931e-05	up				2.99688	0.00041727	up
Cluster-12510.7	3.18	6.05	1.07	6.53	6.05	13.1	1.17	0	0.47	1.34	0	0.87	25.31	27.93	28.65	0	0.53	0.5	-6.60311	3.26792e-09	down																2.98747	6.93259e-06	up				5.28654	8.66668e-11	up
Cluster-12510.9	3.35	3.64	2.78	1.43	2.04	1.97	3.62	2.61	6.31	6.38	7.22	2.94	5.28	5.7	3.89	3.31	2.66	4.77																1.1824	0.0043751	up
Cluster-12516.10	63.07	67.1	62.31	47.53	46.82	44.36	38.04	32.86	69.25	58.9	57.61	39.67	29.12	32.21	27.95	47.96	58.29	54.22																			-1.09028	2.32364e-19	down
Cluster-12516.11	511.8	640.26	585.31	426.5	340.64	338.19	329.38	184.89	730.25	545.02	810.83	255.29	154.02	172.62	240.44	217.15	233.57	206.28																			-1.67914	6.1693e-23	down				-1.37869	7.81135e-05	down
Cluster-12516.12	50.57	62.84	39.65	47.48	38.02	37.56	30.22	17.37	58.31	49.9	57.25	21.47	22.54	19.89	27.09	18.96	19.44	23.94																			-1.13061	6.15664e-07	down	-1.01675	0.0094333	down
Cluster-12516.13	91.43	109.45	83.39	76.22	54.95	56.6	47.05	27.51	108.56	72.48	83.76	30.85	29.22	26.35	20.77	38.74	53.36	48.7																			-1.87622	2.95982e-17	down				-1.31269	0.00153299	down
Cluster-12516.14	12.69	16.7	10.07	8.07	8.48	8.2	4.6	5.24	16.75	11.12	12.51	4.64	5.19	5.9	5.67	5.51	5.47	5.88																			-1.23083	2.3834e-05	down
Cluster-12516.17	94.52	107.34	88.58	74.91	63.33	54.82	48.47	33.61	136.27	95.57	109	42.82	32.18	32.9	28.5	36.04	46.38	40.9																			-1.61533	6.65487e-27	down				-1.43715	6.73917e-05	down
Cluster-12516.19	3	3.8	2.21	1.96	2.59	3.05	1.92	1.06	4.23	3.35	4.34	1.68	0.85	1.16	1.17	1.69	2.67	1.93	1.10532	0.023817	up																-1.54396	0.00112823	down				-1.64522	0.00280995	down
Cluster-12516.2	3.07	1.78	2.49	0.88	5.36	3.84	0.96	1.09	1.59	0.71	0.92	0.58	9.69	5.66	5.99	0.33	0.94	0.82	-3.30724	2.22345e-08	down													-2.19434	0.0163101	down	1.57787	0.000523421	up				3.28565	2.80754e-09	up
Cluster-12516.20	37.85	39.98	32.69	26.95	28.67	19.78	27.74	20.26	49.14	37.1	38.4	24.05	13.18	14.31	16.36	9.88	11.22	10.06										-1.66238	3.07561e-05	down				-1.2014	1.10361e-07	down	-1.32576	8.18622e-17	down	-1.65306	1.35422e-11	down	-1.23798	2.46866e-08	down
Cluster-12516.3	10.54	10.55	6.34	3.08	6.19	2.78	3.89	2.39	3.69	5.68	5.49	3.15	1.89	1.36	2.39	0.77	1.13	0.6																			-2.66423	1.63016e-06	down
Cluster-12516.4	13.54	14.25	10.15	6.12	8.38	6.33	3.77	1.72	11.93	8.6	9.85	2.91	2.96	2.89	2.78	2.81	2.24	3.01																-1.29531	2.05623e-05	down	-2.12999	1.26793e-14	down	-1.37199	0.0139553	down	-1.3482	0.0133397	down
Cluster-12516.5	4.26	6.51	0.78	4.79	0	1.2	0.87	0	6.4	1.82	0	0.82	0.34	0	0	0	0	0																			-5.07397	0.000723417	down
Cluster-12516.7	17.46	17.55	14.72	11.67	14.04	9.99	12.29	8.3	20.7	16.66	18.87	10.34	4.5	5.11	5.35	4.69	4.94	6.27										-1.40448	0.00131797	down				-1.09572	2.0225e-05	down	-1.72785	1.3316e-18	down	-1.51214	1.68101e-06	down	-1.67368	7.40114e-09	down
Cluster-12516.8	36.95	29.16	33.99	12.45	19.07	16.94	12.72	18.04	31.8	18.74	20.7	22.85	16.36	18.64	10.9	27.69	33.89	24.51													-1.02907	2.71517e-06	down				-1.10025	3.59813e-05	down
Cluster-12517.3	1.21	2.59	1.38	0.64	0.51	1.22	0	0	0.23	0.71	1.01	0	0	0	0	9.63	6.81	6.06	8.19227	8.03428e-10	up							7.25903	7.44046e-08	up				3.42594	6.19683e-08	up				3.85707	5.94428e-05	up
Cluster-12529.0	0.27	0	0.11	0	0	0	0.16	0.24	0.32	0.11	0.31	0.45	4.53	3.29	3.83	0	0.1	0.17	-5.32353	2.3291e-07	down																4.83222	2.43247e-07	up				3.85934	3.43799e-06	up
Cluster-12529.1	1.12	0.57	0.87	0.79	0.84	1.22	1.23	1.28	0.13	0.5	0.37	0.89	3.11	3.68	3.09	2.41	3.79	2.24																1.66709	5.52673e-05	up	1.96698	6.17631e-08	up	2.2629	5.61597e-05	up	2.41209	6.36934e-07	up
Cluster-12529.10	0.2	0.36	0.25	0.52	1.03	0.57	0.2	0.08	3.7	3.98	1.51	0.47	1.74	1.8	3.6	0.17	0.08	0.14																						-3.35727	3.02689e-05	down							2.35633
Cluster-12529.12	2.17	0.17	1.79	0.32	0.4	0.55	0.42	0.34	9.06	12.43	9.19	0.58	0.11	0.2	0.19	0.11	0.1	0																			-3.13821	0.00190278	down	-6.79978	3.58871e-07	down	-5.64377	1.06578e-07	down
Cluster-12529.14	0	0	0.06	0.11	0.25	0.35	0	0.06	0.58	0.53	0.18	0	2.9	1.65	3.43	0.11	0	0.05	-5.69126	5.84955e-08	down																7.32599	5.62705e-08	up				3.43271	0.00344798	up
Cluster-12529.18	0.05	0	0.15	0.16	0	0.3	0	0	0.28	0.08	0.46	0	2.91	2.08	3.13	0.14	0.04	0.27	-4.33321	7.10173e-08	down																5.76948	2.18608e-10	up				4.00984	0.000780591	up
Cluster-12529.19	0	0	0	0.19	0.13	0.26	0.19	0.08	0	0	0	0.22	2.79	0.74	1.81	0.37	0	0	-3.93224	0.009847	down																8.13016	5.71079e-08	up				4.49449	0.00581997	up
Cluster-12529.2	0.81	0.86	1	0.21	0.14	0.17	0.39	0.29	3.05	1.98	1.45	0.13	3.34	3.61	2.83	0.03	0.03	0.11	-6.37607	4.50567e-08	down																1.95154	5.73223e-06	up
Cluster-12529.20	0.31	0.05	0.07	0.1	0.28	0.03	0.37	0.4	0.16	0.45	0.46	0.35	4.36	3.79	4.03	0	0.1	0	-7.25673	3.19147e-11	down																4.97524	3.09114e-12	up				3.2964	2.10456e-16	up
Cluster-12529.29	1.8	1.72	2.58	2.95	3.39	4.51	0.35	0.6	0.47	0.37	0.34	0.46	2.35	2.55	1.82	1.38	1.19	2.21							-1.93279	5.15837e-05	down	1.64584	0.00274205	up				-1.14274	0.00415558	down				1.9526	0.000537173	up	2.37543	1.19151e-06	up	-2.76994	3.70914e-10	down	-2.22463
Cluster-12529.3	0.21	0.13	0.58	0.91	1.64	2.08	3.67	1.92	0.23	0.27	0.19	0.28	1.12	2.47	1.04	2.53	2.11	3.31																1.15279	0.00213266	up	2.64867	2.24993e-08	up	2.06878	5.23861e-08	up	2.27115	1.63387e-07	up
Cluster-12529.30	0.64	0.32	0.29	0.44	0.82	0.94	0.34	0.26	0.63	0.75	0.83	0.18	1.73	1.74	2.29	0.08	0.05	0	-5.94659	8.43554e-10	down																2.21376	1.83114e-05	up				1.68299	0.0130659	up
Cluster-12529.31	0.08	0	0	0.23	0	0	0	0	0.06	0.11	0.07	0	0.81	1.3	1.8	0	0.06	0	-6.7186	1.12066e-06	down																5.52889	2.59643e-06	up				4.8404	6.41636e-06	up
Cluster-12529.33	0.57	0.43	1.75	2.97	0.21	0.65	0.08	0.42	1.17	0.98	1.94	0.42	5.24	5.72	7.17	0.74	0.66	0.77	-3.6281	6.02841e-33	down																3.30154	2.27254e-27	up				2.79522	0.000321189	up
Cluster-12529.9	1.66	1.48	0.92	1.28	1.19	1.55	1.41	1.24	5.64	6.13	3.75	1.27	7.97	7.95	6.95	0.35	0.36	0.33	-4.43744	1.77128e-72	down							-3.04901	4.06287e-05	down				-1.89904	3.82356e-08	down	2.514	2.36382e-21	up	-3.45105	9.07169e-08	down
Cluster-12534.1	2.93	3.94	2.6	1.02	0.48	0.98	0	0	3.09	2.44	2.82	0	1.61	1.99	1.76	0	0	0.08													-2.03864	0.000336706	down
Cluster-12534.4	0.31	0.37	0.63	0.71	0.29	0.52	0.21	0	0	0	0.14	0	2.9	6.08	1.61	9.83	10.21	11.11	1.63528	0.00179018	up							7.33504	2.32091e-18	up				4.52214	9.3114e-29	up	3.14065	3.22667e-05	up	8.13751	2.99567e-14	up	6.43232	8.73591e-06	up
Cluster-12564.1	0.53	0.35	0.52	1.16	1.06	1.09	0.01	0.02	1.18	1.24	0.98	0	0.35	0.34	0.49	0.24	0.1	0.14													1.19334	0.000979613	up	-2.66213	1.46223e-07	down
Cluster-12571.10	0.31	0	0.04	0.07	0.4	0.47	0	0	1.63	2.36	1.83	0	0	0	0	2.38	2.34	2.22	8.98511	7.27671e-13	up													3.02159	3.94088e-05	up							-8.21595	0.0075318	down
Cluster-12571.2	0	0	0.04	0.03	0.36	0.35	0	0	0.84	0.86	0.86	0	0	0	0	5.17	3.48	4.43	9.9691	5.84349e-16	up													4.32801	5.78376e-08	up				2.97509	0.0170612	up
Cluster-12571.4	0.04	0	0.09	0.42	1.43	0.78	0	0	0.12	0.06	0.11	0	0.02	0	0	6.52	5.1	5.2	9.22467	3.57364e-14	up							7.35956	3.696e-17	up				2.79466	2.74896e-08	up				6.86093	1.77228e-20	up
Cluster-12571.6	0	0	0	0.85	1.66	0.92	0	0	0	0	0	0	0	0	0	10.1	10.22	11.96	9.16615	2.05321e-13	up							9.19505	4.74865e-13	up				3.40822	9.83688e-14	up				9.01903	1.18442e-12	up
Cluster-12571.7	0.42	0.24	0.14	0.37	0.53	0.5	0	0	0.12	0.05	0.13	0	0	0	0	3.19	3.27	3.1	8.8619	1.92862e-12	up							6.44964	4.76642e-10	up				2.89572	1.1942e-12	up				6.26984	4.71585e-11	up
Cluster-12572.0	1.42	1.07	5.29	1.78	1.36	1.43	0	0	33.76	25.6	99.52	0.27	6.51	8.71	12.08	0	0	0																						-9.08661	0.000114229	down
Cluster-12585.0	27.86	24.39	38.64	95.78	177.34	63.74	0	0	39.51	49.08	27.48	0	38.09	26.15	23.28	310.32	413.26	440.67	3.84283	2.67668e-22	up							4.82334	0.00930014	up	2.00164	1.65604e-05	up	1.86423	6.66332e-06	up				4.19061	0.000745705	up
Cluster-1259.0	0	0	0	0	0	0	0	0	0	0	0	0	8.79	13.38	0.6	0	0	0	-8.27864	5.79272e-06	down																8.44105	2.72848e-06	up				8.25308	5.20774e-05	up
Cluster-12598.0	0	0.02	0	0	0	0.02	0	0	0.03	0	0.02	0.03	0	0	0	1.39	1	2.07	9.0142	5.92882e-12	up							7.18883	4.30513e-09	up				8.14716	4.57501e-10	up				6.4168	6.03965e-10	up
Cluster-12604.2	1.85	1.76	1.47	1.68	0.56	0.59	1.07	0.85	4.03	3.59	3.12	0.86	2.28	1.76	2.13	0	0.25	0.12	-4.05696	3.31129e-06	down							-4.08504	0.00152273	down										-4.39528	0.000208986	down
Cluster-12608.3	0.9	0.76	0.3	1.02	3.02	2.09	0.08	0.22	0.03	0	0	0.07	6.85	8.4	9.05	0.04	0.15	0	-6.97595	3.3224e-22	down													-4.93198	5.21947e-06	down	3.64321	3.42874e-18	up				8.28909	1.18846e-14	up	-4.21669	1.39468e-05	down
Cluster-12608.6	0.1	0.27	0	0.41	1.2	0	0	0	0	0	0	0	1.74	2	1.85	0	0	0	-8.33738	8.48154e-11	down																4.07582	1.10683e-06	up				8.31112	2.15519e-10	up
Cluster-12608.8	0.29	0.18	0.29	0.29	0.32	1.17	0	0	0	0	0	0	2.23	2.84	3.08	0	0	0	-8.70686	6.9657e-12	down																3.52521	3.22422e-13	up				8.68059	1.84972e-11	up
Cluster-12608.9	2.95	3.47	1.81	6.81	8.6	10.43	0	0	0	0	0	0	5.03	3.92	5.02	0	0	0	-9.29515	6.34792e-14	down				-8.69727	2.75441e-10	down				1.61468	3.27077e-06	up	-10.1773	1.34452e-16	down							9.26869	1.50053e-13	up	-10.3051	1.39918e-16	down	-8.50783
Cluster-12628.0	0	0	0.08	0	0	0	0	0	4.16	2.52	7.31	0	0	0	0	0	0	0																						-7.91816	0.0127477	down	-8.03576	0.0107158	down				7.14244
Cluster-12629.0	0	0.02	0	0	0.02	0.05	0	0	0.04	0.02	0.03	0	0.02	0	0	1.2	1.59	1.72	7.59629	3.55805e-09	up							6.7312	1.95826e-08	up				6.1877	4.03727e-10	up				6.56105	1.39065e-08	up
Cluster-12647.0	0.44	0	0.13	0.04	0	0	0	0	2.54	2.51	2.65	0	0	0	0	0	0	0																						-7.58192	0.0182588	down
Cluster-12655.0	0.02	0.03	0	0	0.03	0.09	0	0	0.02	0	0	0	0.02	0.03	0	1.09	1.35	1.64	6.36473	4.16542e-08	up							7.26443	6.50754e-08	up				5.37355	4.61981e-08	up				8.05026	5.37796e-09	up
Cluster-12662.0	0.03	0.04	0.01	0.05	0	0	0	0	0.01	0.01	0	0	0.04	0.06	0.06	0.4	0.47	1.01	3.69825	6.89397e-07	up							7.20977	8.09793e-07	up				5.24594	2.01979e-05	up				7.03347	1.42785e-06	up
Cluster-12685.0	0	0	0	0	0	0	0	0	0.2	0.63	0.33	0	19.97	133.56	0	0	0	0	-10.1792	0.00917979	down																10.3418	0.00812365	up				7.37598	0.000666438	up
Cluster-1269.0	0	0	0	0	0	0	0	0	0	0	0	0	5.5	4.89	0.18	0	0	0	-8.40597	6.87371e-06	down																8.56825	3.21709e-06	up				8.38085	6.38515e-05	up
Cluster-12690.0	2.73	2.94	2.8	1.49	2.47	0.86	0	0	2.88	0.84	4.49	0	0	0	0	3.33	2.5	1.14	7.91008	8.14232e-08	up																-8.11864	6.54802e-10	down
Cluster-12720.0	0.12	0	0.18	0.09	0.16	0.18	0	0	0.51	0.59	0.83	0	0	0	0	3.98	4.93	4.01	9.19712	2.90899e-13	up							4.66787	0.00464116	up				4.97323	3.22236e-17	up				3.17355	0.00630589	up
Cluster-12722.0	0.8	0.86	0.6	0.82	0.92	0.66	0.49	1.1	0.72	0.32	1.33	0.31	3.55	2.61	2.34	3.18	2.43	2.66										1.83906	0.00166647	up				1.88509	6.41798e-05	up	1.98048	0.000198426	up	2.15673	0.00640763	up	2.14041	0.00887309	up
Cluster-12722.2	0.66	0.57	0.76	1.59	2.34	1.14	1.43	2.12	0.53	0.61	1.02	1.52	1.67	1.65	1.49	1.62	1.89	2.11
Cluster-12723.0	0.14	0.25	0.17	0.07	0	0	0	0	3.06	2.86	2.69	0	0.04	0.11	0.27	0	0	0																						-7.64488	0.0168243	down
Cluster-12728.0	3.89	4.52	5.15	2.97	2.53	1.93	0.57	0.45	1.71	3.12	2.25	0.16	2.01	3.63	3.71	6.94	5.17	6.09	1.0835	0.0210291	up							2.69407	0.000397127	up				1.32781	0.00453526	up
Cluster-12728.4	0.43	0.69	1.3	0	0.16	0.02	0.22	0.28	0.14	0.58	0.52	0.3	0	0.13	0.02	0.31	0.1	0.38							-1.79474	0.00956566	down				-3.87478	0.00215417	down				-4.18631	0.000485309	down				-3.45084	0.0124524	down
Cluster-12728.7	0.6	0.55	0.78	0.11	0	0.14	0.02	0.05	13.4	13.22	12.69	0	0.04	0.06	0.04	0	0.1	0.06													-3.03398	0.00156636	down				-4.01733	3.43103e-08	down	-7.38423	0.000324637	down	-7.84473	8.16331e-06	down
Cluster-12728.8	2.96	3.64	3.76	1.65	2.62	2.58	3.73	3.67	1.53	0.31	2	1.67	4.66	6.39	5.59	0.68	0.37	0.57	-3.31986	8.59001e-28	down							-2.5267	2.94775e-06	down				-2.02093	4.56027e-07	down							1.98661	0.00482539	up
Cluster-1273.0	0	0	0	0	0	0	0	0	0	0	0	0	7.83	14.6	1.23	0	0	0	-8.46498	5.37738e-07	down																8.62755	2.32436e-07	up				8.43922	6.12995e-06	up
Cluster-12737.0	0.23	0.12	0.21	0.09	0.08	0.22	0.04	0.01	0.34	0.16	0.4	0.07	0.07	0.08	0.11	1.18	0.67	1.29	3.35267	5.20572e-10	up							3.32953	0.00198064	up				2.88867	3.03856e-07	up				2.83901	0.000122839	up
Cluster-12749.0	0.02	0	0	0	0.02	0.05	0	0	0.04	0.04	0	0	0	0.03	0	1.03	1.2	1.55	7.39623	1.25484e-08	up							6.53138	8.80534e-08	up				5.98332	2.89847e-09	up				6.3942	1.42627e-07	up
Cluster-12758.0	0.22	0.35	0.44	0.21	0.19	0.05	0	0	0.69	0.56	0.43	0	0.07	0.11	0.05	1.79	1.62	2.22	4.67385	2.36911e-08	up													3.67502	2.68196e-07	up
Cluster-12761.0	0.47	0.43	0.86	0	0	0	0	0	0	0	0	0	6.21	5.2	4.21	0.42	0.42	0.54	-3.46702	7.53052e-10	down																3.25337	5.80516e-09	up				8.37723	6.56039e-10	up
Cluster-12761.1	0.42	0.39	0.45	0.94	0.65	1.79	0	0	0	0.18	0.06	0	7.8	5.05	4.05	0.57	0.21	0.66	-3.55185	6.01621e-11	down																3.83567	6.13139e-18	up				6.16697	7.71958e-11	up
Cluster-12761.2	0	0	0	4.08	27.31	25.53	0	0	0	0	0	0	0	0	0	0	0	0													11.9963	6.04199e-18	up	-11.8246	3.88352e-17	down										-11.9512	9.62255e-16	down
Cluster-12761.3	0.11	0.12	0	1.48	3.15	4.87	0	0	12.53	6.12	17.84	0	0.1	0	0.13	0.06	0.07	0.12													5.43054	4.75077e-10	up	-5.18203	1.43255e-10	down				-6.57604	0.000230244	down	-6.96316	0.000696601	down				6.88478
Cluster-12767.0	0.02	0.03	0.02	0.5	1.07	0.81	0	0	1.86	1.66	1.4	0	0.03	0.01	0.01	0	0	0													4.84154	3.64592e-11	up	-8.51288	2.94869e-10	down				-8.92893	0.002564	down	-5.95526	0.00107409	down				5.26905
Cluster-12771.0	0.64	0.07	0.08	0	0.19	0.81	0	0.13	0.47	0.48	0.43	0.13	0.25	0.07	0.15	7.55	9.56	16.49	6.14089	4.89291e-18	up							5.77645	1.14291e-08	up				5.19505	3.56094e-07	up				5.05217	4.95645e-14	up
Cluster-12788.0	2.04	1.91	1.2	2.39	2.74	3.27	0	0	1.92	2.95	2.6	0.1	5.69	4.14	7.31	1.54	1.31	0.65	-2.19999	6.54294e-05	down																1.70545	0.000337872	up
Cluster-12805.0	1.42	0.72	0.84	0.79	1.46	1.56	0	0	0.32	0.36	0.35	0	0.01	0	0	0	0	0																-8.40977	5.33889e-10	down	-7.21276	9.18848e-08	down
Cluster-12808.10	58.86	55.02	78.11	95.82	57.96	52.98	83.55	72.17	117.38	104.25	121.11	95.22	123.13	141.32	163.86	99.79	52.89	86.11																			1.17751	6.38931e-13	up
Cluster-12808.11	28.96	33.63	38.07	22.85	18.79	29.1	33.89	26.39	38.54	33.37	37.17	28.18	81.82	78.81	96.68	73.91	66.51	74.44										1.09702	3.22554e-11	up				1.68592	1.84554e-21	up	1.3733	2.62604e-23	up	1.11768	4.93968e-23	up	1.3117	2.22249e-24	up
Cluster-12808.15	9.86	12.68	20.01	17.39	20.77	9.01	5.53	33.05	19.65	17.25	6.5	0	75.78	21.57	11.87	32.71	81.34	37.5																1.78088	6.32582e-05	up
Cluster-12808.20	3.66	3.26	3.37	0	0	0.37	1.33	1.74	2.21	0.15	4.66	0.3	7.31	4.89	7.03	0	0	0	-11.5822	1.14821e-21	down							-9.80351	1.97589e-14	down
Cluster-12808.24	0.31	0.88	0.93	0.65	1.06	1.83	1.24	2.95	0.57	0.45	1.38	0.9	3.19	2.63	1.84	1.41	0.71	2.31																			1.90611	0.00299311	up
Cluster-12808.25	2.15	1.35	2.07	2.01	0.96	0.55	1.29	1.8	3.13	1.59	2.65	1.18	4.55	3.68	1.41	3.05	3.52	4.07																1.66108	0.0146348	up
Cluster-12808.26	1.75	3.93	3.4	0.96	0.41	0.59	3.33	2.85	2.31	1.99	4.07	3.88	3.8	4.06	3.9	6.38	3.13	3.57																			1.39693	0.01952	up
Cluster-12808.28	20.44	15.5	28.15	24.49	19.76	17.96	29.23	21	13.99	12.32	25.52	27.71	30.08	28.51	47.17	53.94	34.62	44.37										1.02396	0.00210096	up				1.16762	4.15103e-08	up				1.01	0.00810048	up
Cluster-12808.29	0.26	0.15	0.12	1.13	0.25	0.65	0	0	0.02	0.02	0.07	0.02	2.32	1.37	1.44	0.18	0.24	0.16	-3.14216	7.26975e-10	down													-1.7543	0.0287656	down	3.40152	1.1649e-09	up				6.02367	2.59576e-11	up	-6.69437	3.68123e-05	down
Cluster-12808.4	1.87	2.13	2.36	2.02	1.5	1.73	1.17	1.13	0.9	0.76	0.86	0.91	1.48	1.48	2.15	2.62	1.89	3.1										1.29827	1.03415e-05	up										1.41329	1.8822e-06	up
Cluster-12808.6	1.75	1.75	1.28	1.49	1.23	3.51	1.76	0.95	2.11	1.85	3.31	1.15	4.79	2.57	2.18	3.25	2.98	5.8										1.31421	0.0147763	up
Cluster-12808.7	3.25	3.54	3.26	7.7	3.36	5.55	4.87	3.55	6.98	11.92	6.59	3.48	13.24	10.99	9.46	0.67	0.19	0.29	-4.84498	6.28546e-27	down							-3.79866	3.69139e-10	down				-3.81006	1.19531e-10	down	1.774	1.96023e-15	up	-4.28719	1.18053e-09	down
Cluster-12808.8	5.22	4.71	9.23	11.91	5.85	7.49	7.4	5.46	4.79	5.45	4.13	8.3	1.47	1.07	1.54	1.96	3.44	5.78	1.52002	0.000456744	up													-1.09561	0.0155828	down	-2.21196	2.97181e-11	down				-2.22863	8.98396e-09	down
Cluster-12808.9	6.09	6.27	14.39	24.6	26.99	13.39	65.64	93.01	0	0	0	68.64	102.74	87.78	86.39	96.59	109.73	110.52													1.28757	0.00167816	up	2.37003	1.77744e-19	up	3.3994	2.94865e-25	up
Cluster-12813.12	0.27	0.45	0	0.37	0.75	0.68	1.86	2.44	1.08	1.59	1.45	2.64	2.07	2.07	2.75	0	0	0.03	-7.46465	4.93383e-09	down				3.10956	0.00659053	up	-7.20951	3.41514e-07	down							3.3374	0.00018928	up	-7.27962	1.59373e-07	down				1.73978	0.00446666	up	3.19213
Cluster-12813.13	11.07	9.88	9.59	10.35	10.25	11.1	16.44	13.58	14.51	14.34	15.96	14.77	14.6	15.6	18.06	7.53	5.8	6.7	-1.19688	2.47239e-18	down							-1.17392	1.76993e-15	down										-1.17553	3.1116e-18	down
Cluster-12813.14	5.26	6.94	4.23	7.74	7.41	5.38	10.15	10.67	10.37	6.76	10.23	9.09	7.47	7.52	11.68	7.32	4.64	6.6							1.06746	0.00470742	up
Cluster-12813.15	0.55	0.75	0.77	0.94	0.92	1.21	0.43	0.37	1.81	1.24	1.16	0.49	1.24	1.79	1.58	1.59	1.02	1.38																			1.18989	0.000247206	up
Cluster-12813.16	0	0	0	0	0	0	0.26	0.27	0.84	1.81	0.84	0	1.51	0.81	1.14	0	0	0	-8.88587	9.48018e-12	down																9.04977	3.73675e-12	up	-8.5512	0.00498396	down							8.74137
Cluster-12813.19	0.84	0.65	0.46	0.56	1.04	0.43	0.41	0.41	0.92	0.43	1.16	0.63	0.37	0.2	0.28	0.44	0.72	0.84	1.28537	0.00975676	up																-1.17719	0.0145784	down
Cluster-12813.2	5.87	5.63	4.25	5.47	7.16	5.08	8.9	6.34	8.93	10.08	7.26	5.4	5.99	6.96	8.5	4.12	1.93	4.22										-1.26652	0.0194938	down
Cluster-12813.20	0.8	1.2	0.5	0.48	1.36	0.57	1.25	1.57	4.03	3.9	3.08	1.75	1.98	2.31	1.98	0.82	0.47	0.69	-1.326	0.00116978	down																1.42364	0.00388082	up	-1.76461	0.00158084	down							1.89139
Cluster-12813.23	5.55	3.8	4.66	5.91	5.42	5.52	8.87	7.41	9.91	8.42	9.1	8.67	7.9	10.06	10.94	2.79	2.05	3.99	-1.52814	2.94863e-06	down							-1.46213	3.19772e-05	down										-1.52756	2.37836e-06	down
Cluster-12813.25	0.26	0.25	0.13	0.22	0.22	1.05	0.46	0.3	0.14	0	0	0.38	1.77	1.47	1.84	0.62	1.15	0.76																			3.0847	9.03554e-06	up
Cluster-12813.4	0.12	0.54	0.3	0.59	0.51	0.5	1.76	2.41	0.06	0	0	2.72	3.12	1.25	2.21	0.33	1.17	1.64																			2.9352	0.000739041	up
Cluster-12813.7	0.54	0	0.13	0	0	0	0	0	0	0	0	0	0	0	0	3.82	2.33	1.04	8.19128	3.29524e-08	up							8.21906	2.84908e-07	up				8.28296	3.19442e-08	up				8.04246	4.89192e-07	up
Cluster-1282.18	0	0	0.33	0	0	0	0	8.54	15.93	12.73	0	0	0.82	2.79	6.14	0.04	0	0	-7.65813	4.61908e-07	down							-9.13277	0.000222689	down							4.93228	0.00087883	up							10.3278	0.000237391	up
Cluster-1282.19	0	0	0.42	0	0	5.18	0	20.45	41.09	40.06	2.16	0.35	4.74	31.46	15.55	0	0	0	-7.89501	9.50744e-07	down				7.59341	0.00276205	up	-8.37782	0.00654524	down							7.09653	4.15268e-06	up
Cluster-1282.27	0.02	0.03	0.06	0.02	0	0	0	2.66	5.94	5.19	0	0.97	0.28	0.77	3.62	0.09	0	0							6.38693	0.000692193	up	-6.67611	0.00893544	down										-6.16863	0.0185618	down				8.39515	0.000823671	up	5.89502
Cluster-1282.29	0	0	0	0	0	0.42	0.12	0	1.97	2.57	0.4	0	1.98	4.38	6.13	0	0	0	-8.94926	6.34791e-11	down																9.11415	2.42205e-11	up
Cluster-1282.3	0	0	0.61	0	0	4.98	0	28.49	75.58	69.87	4.63	0.51	12.73	51.69	28.4	0	0	0	-9.36875	2.66682e-11	down				7.81903	0.00176967	up	-9.67992	0.000856557	down							7.63553	1.32092e-09	up
Cluster-1282.30	0	0	0.08	0	0	0.75	0.25	0.02	1.36	3.82	1.45	0	4.13	7.07	4.88	0	0	0	-10.2658	1.56982e-16	down																7.97846	9.0187e-18	up	-8.7045	0.00411787	down
Cluster-1282.31	0	0	0	0	0.05	0	0.78	1.03	3.32	4.13	0	0.42	0.66	1.88	4.16	0	0	0	-8.81906	8.92909e-09	down				8.59178	3.1559e-07	up	-8.41719	8.02402e-07	down							8.98472	3.47994e-09	up							7.68674	1.43936e-06	up
Cluster-1282.32	0	0	1.92	0.03	0	7.09	0	37.48	100.75	110.87	7.86	0.42	18.77	69.28	64.93	0	0	0	-10.2334	5.9372e-15	down				7.55906	0.00246087	up	-10.0244	0.000459668	down							7.91684	1.13707e-14	up
Cluster-1282.34	0	0	1.19	0	0	5.65	0	39.9	69.53	81.07	3.82	0.33	13.95	64.3	32.8	0	0	0	-10.0612	2.86448e-13	down				6.76006	0.00802671	up	-10.2443	0.000278574	down							6.63635	9.14651e-09	up
Cluster-1282.7	0	0	0.6	0	0	1.75	0	5.78	20.25	20.04	1.72	0.18	6.02	24.63	10.44	0	0	0	-11.3119	3.09581e-17	down							-10.7512	0.00592762	down							6.13832	0.00549814	up	-10.4648	1.97649e-06	down
Cluster-12832.0	0.22	0.02	0.04	0	0	0	0	0	2.57	2.98	2.99	0	0	0	0.02	0	0	0																						-9.38019	0.0012022	down	-8.5323	0.000532006	down
Cluster-12837.0	1.31	0.89	1.17	1.53	1.7	2.92	0	0	0.39	0.39	0.49	0	2.76	0.93	1.78	0.55	0.49	0.2	-2.09133	7.67251e-05	down													-2.23214	1.33181e-06	down
Cluster-12850.0	0.28	0.19	0	0.26	0.55	0.15	0.12	0	3.55	4.26	3.35	0.24	0.03	0	0	1.52	0.73	1.09																									-7.82485	1.08578e-05	down				4.26071
Cluster-12850.1	0.5	0.28	0.33	0.13	0.37	0.02	1.31	0.87	1.6	1.18	1.5	1.89	0	0	0	0.77	0.87	0.93	8.39206	8.9153e-11	up				1.91649	3.41266e-05	up							2.4457	0.00914306	up							-9.24754	1.81266e-12	down	3.06006	0.00201096	up	2.19817
Cluster-12850.2	4.49	2.29	10.99	0.04	0	0	0	0	0.01	0	0	0	1.85	1.75	2.18	0.03	0.02	0.04	-6.19789	1.50412e-17	down				-10.117	1.11644e-12	down				-8.8238	2.06035e-15	down				-1.57541	0.00441717	down				9.34557	6.62431e-14	up				-10.8917
Cluster-12855.2	34.34	39.92	39.66	37.83	39.52	39.48	17.88	16.35	18	21.36	18.3	16.91	47.52	44.02	45.26	205.59	206.12	166.21	2.28611	7.00596e-66	up							3.59071	3.10229e-82	up				2.54032	2.08733e-74	up				3.34828	3.92041e-98	up	1.06366	1.82122e-14	up	-1.02865	3.85885e-08	down
Cluster-12863.0	0.06	0.09	0	0.03	0	0.19	0	0	0.19	0.08	0.05	0.04	0	0.05	0.05	2.44	2.67	4.25	6.89462	1.79215e-09	up							5.60712	2.14073e-05	up				5.62515	2.25093e-09	up				5.77097	1.8575e-10	up
Cluster-12864.0	0.08	0.08	0.06	0.03	0	0.06	0	0	0.09	0.14	0.26	0	2.18	1.96	3.32	0.08	0.06	0.05	-5.31824	2.77033e-09	down																5.18364	4.84745e-10	up				4.46879	1.04604e-06	up
Cluster-12864.1	0.13	0	0	0.04	0.12	0	0.2	0.06	0.11	0	0.23	0.52	2.9	2.17	3.23	0	0.17	0	-6.02277	5.0191e-07	down																5.72204	1.39662e-07	up				3.38203	0.00343489	up
Cluster-12866.0	6.49	6.99	2.77	0.67	0.77	1.54	0	0	3.33	3.46	2.62	0	6.32	8.11	4.16	3.87	5.02	7.1													-2.43742	0.00116182	down	2.5203	0.000255972	up
Cluster-12874.16	26.15	23.69	16.43	7.41	4.11	10.75	17.37	18.43	7.23	4.28	9.74	21.2	11	10.66	9.45	39.21	46.06	38.99	2.10313	4.40986e-15	up							1.51908	0.000807297	up	-1.53223	0.0014225	down	2.5557	1.34175e-09	up	-1.09151	0.00155778	down	1.86672	0.00582343	up
Cluster-12874.17	7.01	8.82	5.02	9.33	7.75	5.53	0	0	0	0	0	0	11.5	10	8.11	0	0	0.86	-5.03383	7.8952e-06	down				-8.00878	2.13975e-08	down							-4.65991	0.000180459	down							8.37967	6.11969e-10	up	-8.15368	6.75208e-09	down	-7.81938
Cluster-12874.18	4.1	4.33	5.13	3.97	6.13	3.01	0	0	8.42	7.67	6.52	0	0.14	0.02	0	0.06	0	0.21																-5.6502	1.35857e-10	down	-6.33687	1.03782e-14	down	-5.85239	0.00638001	down	-6.65115	0.00750328	down
Cluster-12874.19	0.24	0.85	0.73	0	0.31	0.39	5.8	7.44	0	0.27	0	6.18	0.45	0.83	0.88	2.33	4.14	4.01	2.53971	7.54374e-05	up													4.29823	2.21787e-05	up
Cluster-12874.21	15.27	11.23	7.84	20.14	20.14	20.88	5.16	7.52	0	0.01	4.03	8.67	4.47	5.47	7.63	8	8.54	6.23																-1.38477	2.79916e-06	down
Cluster-12874.22	7.25	27.17	3.44	21.67	21.17	29.38	11.36	22.66	6.02	15.26	7.13	10.87	12.5	3.63	19.03	11.22	4.67	10.23													1.0599	0.00625809	up	-2.4822	3.25003e-07	down
Cluster-12874.24	1.81	1.03	0.55	2.14	2.65	1.62	0	0	0	0	0	0	0.31	0.95	0.57	0.29	0.12	0.41																-3.12669	6.5862e-05	down										-7.66104	1.65452e-07	down
Cluster-12874.25	1.61	2.98	1.27	3.52	2.79	2.8	0.58	0.48	2.42	2.86	1.89	0.5	2.01	1.13	1.28	0.88	0.18	0.48																-2.44309	0.00088676	down
Cluster-12874.27	72.4	69.75	67.79	58.49	74.63	74.11	59.29	41.42	45.08	44.29	47.29	50.24	29.82	34.2	38.05	38.3	36.73	46.96
Cluster-12874.29	1.54	1.63	1.85	1.36	1.53	1.14	3.07	2.21	5.1	5.22	3.67	2.74	2.12	2.43	3.06	3.29	1.53	4.28							1.17239	0.0021049	up							1.25382	0.00286086	up										1.49552	0.000173977	up	1.33934
Cluster-12874.30	0.06	0.07	0.06	0	0	0.15	0	0	1.94	2.13	2.22	0	0	0	0	0.1	0	0.1																									-9.07816	0.00193693	down				4.73542
Cluster-12874.34	3.08	2.79	3.81	4.69	7.1	3.94	4.97	5.59	0.79	0.45	1.31	6.41	4.53	4.42	5.48	2.37	1.85	1.39	-1.3002	1.83163e-06	down													-1.40941	7.01729e-05	down
Cluster-12874.35	3.76	6.32	4.99	2.86	0	1.04	3.28	2.63	1.43	2.21	0.66	0	0.61	0.58	1.95	10.36	8.17	10.78	3.61963	2.48618e-06	up							2.01141	0.000835924	up				2.96683	0.00731228	up				3.57689	0.00366395	up
Cluster-12874.36	3.94	2.06	1.76	2.61	2.16	2.08	2.5	0.58	2.62	0.92	2.77	2.43	0.94	2.75	1.47	5.88	6.34	5.39	1.87001	0.000382313	up							1.63577	0.0154129	up				1.42627	6.55259e-05	up				1.58688	0.00655257	up
Cluster-12875.0	0.01	0	0	0	0	0.06	0	0	0.03	0.02	0	0	0	0	0	0.6	0.68	0.85	7.87397	5.99286e-09	up							6.04709	1.94837e-06	up				5.43374	6.02547e-06	up				6.76535	6.57208e-07	up
Cluster-12879.1	6.7	6.37	6.05	6.35	8.13	6.08	4.95	3.62	3.42	2.94	3	5.25	5.43	4.19	4.82	2.1	2.42	2.64																-1.43091	3.1765e-11	down
Cluster-1288.0	0	0	0	0	0	0	0	0	0	0	0	0	2.76	1.81	0	0	0	0	-7.33729	0.00504016	down																7.49944	0.00313538	up
Cluster-12894.5	2.23	1.64	2.16	5.22	0.2	4.87	0	0	2.23	1.43	1.57	0	0	0.35	0.25	5.74	4.79	3.84	5.08944	7.76631e-09	up
Cluster-12895.3	1.27	1.2	1.55	1.77	1.4	1.25	1.34	0.87	1.09	1.34	1.11	1.04	0.82	0.97	1.22	0.51	0.4	0.63										-1.11451	0.0104435	down				-1.43975	0.000503805	down				-1.18454	0.0037438	down
Cluster-12899.6	0	0	0	0	0	1.77	0.25	0	0	0.8	1.72	0	2.72	3.18	1.68	0.43	0	0	-4.15204	0.00440215	down																8.98557	8.05445e-12	up
Cluster-12899.7	0.98	1.67	2.6	0	0	0	0.64	1.33	1.35	1.27	1.7	0	5.64	3.26	6.05	0.61	0	0	-4.58013	0.00149254	down										-8.44333	1.68157e-09	down				1.53801	0.00140567	up							7.91165	2.61745e-07	up
Cluster-12900.0	0.11	0.08	0.09	0.11	0	0.18	0	0	0.27	0.14	0.39	0	0.11	0.18	0.09	5.56	6.64	8.61	5.9185	2.61997e-14	up							6.25103	2.71241e-08	up				6.33865	2.49555e-13	up				5.46434	2.55696e-10	up
Cluster-12906.0	1.03	1.04	0.73	0.68	0.08	0.31	0.23	0.23	0.05	0.1	0.26	0	0.05	0	0	0	0.16	0							-2.50119	0.00436289	down										-6.38894	4.39922e-06	down										-3.09043
Cluster-12906.1	0.83	0.67	0.56	1.73	2.65	2.04	0.5	0.59	0.7	0.47	0.38	1	0.74	0.11	0.62	0.12	0.12	0.06													1.66342	4.59763e-05	up	-4.62865	1.37745e-11	down										-1.75453	2.63348e-05	down
Cluster-12906.13	1.72	2.02	3.1	2.32	2.29	3.51	1.8	0.98	25.57	20.42	21.17	0.72	3.79	10.07	10.15	0.32	0.65	0.49																						-4.40692	0.000202757	down
Cluster-12906.2	1.91	1.14	1.32	2.56	2.91	3.41	0.57	0.27	1.03	0.82	0.76	0.01	0.59	0.53	0.52	0.49	0.31	0.65													1.03153	0.00350804	up	-2.59194	2.28655e-09	down	-1.416	0.00280899	down							-2.13802	0.000386552	down
Cluster-12906.3	2.82	1.07	4.22	1.03	1.25	1.23	0.16	0.31	0.6	0.16	0.47	0.11	0.47	0.14	0.1	0.28	0.36	2.39																-2.02064	0.000229585	down	-2.09044	0.0138357	down										-2.15007
Cluster-12906.8	5.88	4.58	4.65	3.32	2.89	2.6	0.81	0.82	13.99	13.02	13.15	2.13	3.42	9.34	7.09	3.12	3.7	3.28	-1.49177	0.000399761	down																			-2.56785	0.00550548	down
Cluster-12908.0	0.86	0.88	0.66	1.12	1.38	2.37	2.67	4.55	4.6	3.15	5.27	4.81	3.77	4.23	3.81	0.35	1.45	0.63	-2.26293	0.000929896	down				2.52567	1.34146e-05	up	-2.37804	0.002322	down							2.39044	1.75963e-06	up	-2.46625	0.0010604	down							2.62681
Cluster-12908.1	3.46	1.82	4.02	3.34	6.47	3.11	9.96	9.1	8.83	7.49	9.95	12.31	6.16	7.64	12.06	2.38	2.48	1.34	-2.10955	1.43735e-05	down				1.7236	5.31739e-05	up	-2.27827	1.08442e-07	down							1.54079	0.00132532	up	-2.28263	7.25123e-06	down				1.19562	0.00584347	up	1.74601
Cluster-12908.4	0.8	0.71	1.08	2.46	0.39	1.46	0.01	0.01	4.61	4.58	4.5	0.03	0.03	0	0.02	0.01	0.03	0																-6.49093	6.3784e-08	down	-5.56112	1.50361e-09	down	-7.50611	1.78049e-05	down	-7.40024	1.46268e-05	down
Cluster-12914.3	0.5	0.39	0.8	0.4	0.41	0.41	0.02	0	0.57	0.5	0.78	0	0.02	0	0	2.5	1.73	2.78	8.05737	1.54178e-10	up													2.5004	5.52058e-11	up
Cluster-12916.0	2.12	2.47	3.31	1.43	2.37	1.71	0	0	1.72	2.36	2.28	0	0.57	0.24	0.12	4.78	3.88	4.51	4.23464	1.25865e-09	up													1.40098	0.000400775	up	-3.41454	3.25665e-05	down
Cluster-12946.1	17.18	18.91	19.87	22.42	14.87	15.05	13.72	15.7	12.14	13.68	15.68	12.11	34.32	30.97	31.76	36.03	45.76	34.8										1.46423	5.28929e-13	up				1.2418	4.24836e-08	up				1.48785	8.09055e-16	up	1.15784	5.98761e-21	up
Cluster-12946.10	122.7	109.78	118.19	154.86	85.46	101.31	108.01	108.62	92.25	104.75	110.24	99.52	210.91	189.1	196.52	355.6	367.1	356.29										1.79248	4.10462e-60	up				1.7525	2.93266e-14	up				1.79205	1.11346e-173	up
Cluster-12946.2	0.92	0.04	0.07	0.9	0.35	0.22	0.83	0.42	0.5	0.22	0.17	0.52	0.41	0.4	0.46	1.72	1.22	3.04	2.28509	1.11554e-07	up							1.75799	0.000762094	up				2.09171	0.00127796	up				2.67465	6.96563e-05	up
Cluster-12946.5	0.14	0.12	0.3	0.48	0.14	0.08	0.05	0.27	0.29	0.23	0.39	0.28	0.33	0.28	0.18	0	0	0	-8.0582	2.92163e-09	down							-7.75343	2.7697e-05	down										-8.30895	1.4343e-09	down
Cluster-12946.6	0.26	0	0.34	0.86	0	0.37	0	0	0.34	0.69	0.62	0	0.85	0.74	0.65	2.36	3.01	2.4	1.86138	1.12936e-12	up							4.49699	0.0137622	up				2.73909	0.0221587	up
Cluster-12946.8	0.11	0	0.07	0.09	0	0.06	0	0	0.02	0.12	0.11	0	0.02	0	0.1	0.27	0.15	0.24										5.24204	0.000105758	up
Cluster-12946.9	1.44	1.54	2.35	2.06	0.96	2.62	0	0.63	1.49	1.66	2.63	0.43	4.41	3.6	4.02	3.82	5.98	3.79																1.36496	0.00216005	up	1.20624	7.95947e-06	up	1.5545	0.0207869	up
Cluster-12951.2	0.37	0.41	0.45	0.29	0.46	0.56	0.06	0.09	0	0	0.17	0	0.25	0.14	0.39	0.3	0.33	0.22							-3.01231	0.00677817	down																			-3.12236	0.00702842	down
Cluster-12951.4	0.22	0.12	0	1.45	2.7	2.35	0	0	0	0	0	0.04	0.72	0.82	0.57	0.79	0.48	0.23										8.12511	3.54836e-07	up	4.25185	1.42421e-06	up	-2.03219	0.000136884	down	2.64365	0.0100381	up	5.09839	0.000572147	up	5.51404	5.25243e-06	up	-10.1314	3.8205e-15	down
Cluster-12951.5	1.11	1.01	1.11	0.53	1.05	0.77	0.39	0.54	0.53	0.72	0.68	0.34	1.1	1.26	1.12	1.11	0.66	0.74							-1.15667	0.0022259	down																1.12793	0.00226765	up
Cluster-12952.28	0	0	0	0	0	0	0	0	7.75	8.69	0	0	7.35	39.72	14.13	0	0	0	-9.25476	4.44931e-10	down																9.41833	1.54162e-10	up
Cluster-12952.29	0	0	0	0	0	0	0	0	2.01	4.79	0.56	0	6.56	35.6	4.08	0	0	0	-8.64045	3.08781e-07	down																8.8033	1.29401e-07	up
Cluster-12952.32	0	0	0	0	0	0	26.9	0	7.47	12.08	0	0.9	0	0	0.34	0	0	0							8.24301	0.00769939	up	-8.06311	0.0106356	down																8.29954	0.00780513	up
Cluster-12952.36	0	0	0	0	0	0	7.46	0	7.64	8.44	0	0.24	2.44	24.52	3.35	0	0	0	-9.73881	3.14958e-09	down				8.97631	0.00201805	up	-8.80161	0.0029796	down							9.90186	1.02168e-09	up							9.03377	0.00205222	up
Cluster-12952.37	0	0	0	0	0	0.21	0.11	0	1.91	4	0	0.12	6.45	32.01	3.72	0	0	0	-9.53402	3.072e-09	down																9.69691	1.03431e-09	up
Cluster-12952.9	0	0	0	0	0	0	20.09	0	2.8	3.4	0.12	0	0	0	0	0	0	0							9.5632	0.00106842	up	-9.38216	0.00160607	down																9.61953	0.00108447	up
Cluster-12968.10	8.75	5.19	7.75	6.65	10.67	6.94	3.94	4.73	2.5	4.59	5.56	5.43	1.89	1.56	1.81	26.48	21.48	15.68	3.658	5.13973e-61	up							2.46202	1.11502e-13	up				1.61251	4.49258e-10	up	-1.68802	2.30414e-34	down	1.97326	9.8339e-16	up	-1.68341	8.23753e-23	down
Cluster-12968.11	0.21	0.3	0.33	0.13	0.06	0.13	0.14	0	0.18	0.05	0.08	0	0.04	0.04	0.02	0.43	0.35	0.33	3.75103	6.23415e-11	up													1.95217	8.30326e-05	up	-3.23805	6.86066e-07	down	3.21202	0.00430269	up
Cluster-12968.12	1.15	1.43	1.2	2.33	2.64	2.79	3.76	6.28	0.99	1.91	2.13	6.02	0.78	0.06	0.72	0.12	0.07	0.09										-5.36821	5.8778e-09	down	1.09758	0.000486586	up	-4.6886	5.06584e-35	down	-5.11077	4.80567e-15	down	-5.22451	2.88976e-12	down	-6.73555	4.24404e-15	down
Cluster-12968.2	0.37	0.37	0.33	0.54	0.44	0.67	2.95	5.23	0.09	0.22	0.29	3.58	0	0	0	0.34	0.28	0.17	8.29791	1.14944e-09	up				3.10946	0.00511148	up	-3.42391	0.00260367	down							-8.64176	1.15225e-11	down
Cluster-12968.3	0	0	0	0.1	0.2	0.21	0	0	0	0	0.14	0	0.23	0	0.13	1.37	1.18	1.11	3.42599	0.000603022	up							9.891	1.59995e-15	up				2.99853	7.67962e-14	up				4.84869	0.00379546	up
Cluster-12968.4	0.3	0.37	0.23	0	0	0	0.26	0.37	0.15	0.19	0.01	0.14	0	0.12	0	0	0	0										-7.53115	2.28039e-06	down	-7.83855	1.3625e-08	down													7.77216	9.60403e-07	up
Cluster-12968.6	39.14	34.46	40.75	34.16	35.12	36.18	41.61	48.98	36.24	33.75	36.44	47.73	32.45	36.9	37.61	120.24	123.11	123.39	1.84437	1.84194e-133	up							1.50424	1.7481e-21	up				1.8837	1.22213e-228	up				1.61979	4.78637e-17	up
Cluster-12968.7	1.74	0.17	1.73	1.88	1.41	0.84	2.61	1.45	1.59	1.23	1.52	2.44	0.91	1.98	1.06	0	0	0	-9.48484	4.115e-13	down							-10.0889	4.07061e-15	down				-9.53307	3.01281e-13	down				-9.96815	5.05469e-14	down
Cluster-12968.8	2.08	2.59	2.28	1.54	1.25	2.4	0.69	1.99	1.13	1.97	1.45	1.88	1.21	1.67	2.31	6.45	5.26	4.4	1.71183	7.50383e-09	up							2.05385	1.70235e-05	up				1.72584	4.29715e-08	up				1.58498	1.903e-09	up
Cluster-12973.0	0.02	0	0	0	0.02	0	0	0	0.02	0.02	0	0	0.05	0	0	0.6	0.95	0.99	5.46018	2.04215e-06	up							6.86124	1.00817e-06	up				6.92664	4.38187e-07	up				6.68572	1.78008e-06	up
Cluster-12982.0	0.38	0.35	1.17	4.28	8.09	6.67	0	0	0.57	0.51	0	0	1.28	0.57	0.47	0.17	0.46	0.38													3.45071	7.34126e-08	up	-4.38152	1.41735e-09	down										-5.03796	0.000626862	down
Cluster-12982.1	0	0	0.04	0.03	0.07	0.05	0	0	19.48	21.39	17.19	0	0.12	0	0.05	0.18	0.1	0.04																						-7.09307	9.89632e-05	down	-8.08724	9.22599e-05	down				10.1931
Cluster-12983.1	24.55	16.59	19.39	17.83	25.22	30.62	0	0	19.52	22.9	24.59	0	21.06	23.55	32.87	12.31	7.87	4.57	-1.5702	6.92038e-05	down													-1.50132	0.00034041	down
Cluster-12987.0	1.02	1.1	2.48	1.23	1.31	1.88	0	0	0.84	0.8	0.72	0	2.42	2.82	2.88	0.2	0.2	0.36	-3.35068	1.74002e-09	down
Cluster-12987.2	2.54	1.97	0.46	0.02	0	0	0.02	0.02	0	0	0	0.06	0	0	0.02	0	0	0							-7.02384	4.28085e-07	down				-7.99891	5.08977e-08	down				-7.91093	7.19998e-08	down										-6.24895
Cluster-12995.10	1.39	1.52	0.94	3.54	1.23	4.26	0.21	0.34	0.41	0.37	0.57	0.14	0.16	0.25	0.23	0.26	0	0.24							-1.88812	1.59867e-05	down							-4.10631	9.38039e-05	down	-2.62353	5.19369e-11	down							-3.11744	2.50874e-07	down	-1.75326
Cluster-12995.11	0.46	0.15	0.6	0	2	0	0.04	0	7.15	8.35	6.72	0	0	0	0	7.4	7.26	7.56	12.1928	9.20941e-25	up																-7.86755	2.79477e-07	down				-11.6105	0.00296092	down
Cluster-12995.12	1.23	0.86	0.41	2.94	1.34	3.11	0.03	0.04	0.8	0.24	1	0.04	0	0	0	0	0.16	0.42													1.56731	0.00319819	up	-3.59782	0.00121913	down	-8.68461	4.81622e-10	down
Cluster-12995.13	0	0.03	0.11	0.71	0.27	0.46	0	0	0.31	0.1	0.12	0	0	0	0	0	0	0													3.46228	0.00291475	up	-8.03154	2.17587e-08	down
Cluster-12995.14	0.57	0.09	0.65	0.45	0.13	0.31	0.23	0.27	0.07	0.38	0.18	0.52	0.1	0.08	0.14	0	0	0																			-2.1317	0.0231622	down
Cluster-12995.15	0.16	0.07	0.5	4.54	1.95	4.65	0.27	0.46	0	0.07	0.62	0.6	0	0	0	0	0	0													3.97349	3.68174e-08	up	-10.5871	2.28285e-16	down				-7.54602	0.000129246	down	-7.67342	9.03981e-05	down	-3.80027	0.00256019	down
Cluster-12995.19	0.49	0.14	0.15	1.32	0.57	1.19	0.11	0.07	0.53	0.29	0.42	0.23	0	0.13	0.07	0.08	0.04	0.04													2.00386	0.00708337	up	-4.31329	7.64108e-08	down
Cluster-12995.4	0.48	0.27	0.13	3.02	0.8	2.91	0	0	0.86	1.26	1.01	0	0	0	0	0	0.01	0													2.95473	1.15291e-05	up	-9.29778	9.14465e-12	down				-7.80116	0.00189005	down	-8.87593	0.0027185	down
Cluster-12995.6	0.66	0.54	0.21	0.11	0.09	0	0	0.14	1.42	1.1	0.6	0.07	0.31	0.38	0.42	0.55	0.57	0.67																3.25301	0.000335573	up
Cluster-12996.1	7.63	9.79	5.84	4.19	8.06	4.09	13.93	23.62	6.76	8.1	3.44	25.49	10.25	2.49	8.88	20.21	20.76	18.5	1.59765	0.0141169	up													1.92173	0.000166208	up
Cluster-1300.0	0	0	0	0	0	0	0	0	0	0	0	0	2.76	4.15	0.09	0	0	0	-7.29149	0.000514485	down																7.45384	0.00031081	up				7.26596	0.00215696	up
Cluster-13021.4	1.11	1.19	1.12	0.45	0.39	0.27	1.5	0.79	0.19	0.16	0.16	1.13	1.09	1.01	1.43	0.79	1.21	0.74																			1.06836	0.0125403	up
Cluster-13028.1	0.16	0.06	0	0.06	0	0	0	0	0.36	0.75	0	0	1.07	1.32	0.86	3.13	2.76	2.3	1.40409	0.00223722	up							4.58201	0.00246037	up				7.1269	7.66767e-08	up
Cluster-13031.0	3.35	5.44	3.17	0.06	0.7	0.4	0	0	27.38	35.58	27.22	0	0	0	0	1.02	0.67	1.05													-3.42871	0.000122555	down				-9.1166	2.0786e-12	down	-4.48836	0.00685627	down	-11.5498	0.00311444	down
Cluster-13031.2	0	0	0	0	0	0	0	0	16.67	16.28	16.38	0	0	0	0	0	0	0																						-9.32333	0.00132536	down	-9.43704	0.00105278	down				9.51187
Cluster-13031.3	0.06	0.09	0.2	0.06	0.08	0.47	0	0	0.38	0.77	0.45	0	3.85	4.56	4.44	0	0	0	-7.99248	1.13394e-09	down																5.30237	1.73127e-09	up				3.36655	0.00124294	up
Cluster-13036.0	0	0	0.03	0	0.03	0.13	0	0	0.11	0	0	0	0	0	0	0.99	0.83	1.39	7.69793	3.12241e-08	up							4.86967	0.000558954	up				4.49872	4.16662e-05	up				7.55116	2.57353e-07	up
Cluster-13037.10	0.9	1.69	1.4	0.67	0.29	1.25	1.99	0.22	1.63	1.29	1.09	1.15	0.31	0.58	0.13	0.67	0.39	0.94																			-2.01164	0.00715363	down				-1.93858	0.00942979	down
Cluster-13037.11	2.1	2.25	1.27	2.12	2.21	1.82	0	0	0.69	0.95	1.17	0	0.11	0.25	0	14.78	14.67	14.99	7.01101	2.10946e-23	up							6.02065	1.75509e-05	up				2.94439	1.69505e-29	up				4.46359	6.85513e-06	up
Cluster-13037.2	0.43	0.33	0.52	0.58	0.52	0.25	0.93	0.87	0.53	0.14	0.45	1.12	0.19	0.27	0.17	0.41	0.67	0.77	1.67882	0.00281438	up
Cluster-13037.3	0.96	1	0.87	0.45	0.45	0.87	0	0.94	0.7	1.15	0.7	0.47	1.88	1.35	2.11	0	0	0	-9.23431	2.41049e-13	down							-7.63593	0.0177957	down										-8.09916	4.71686e-08	down
Cluster-13037.4	3.54	4	2.41	2.78	1.86	3.27	3.58	3.99	3.3	4.19	3.14	2.53	8.91	8.97	7.66	0	0	0	-11.142	1.73479e-20	down							-9.99866	5.17233e-16	down				-9.43046	1.39784e-13	down	1.38073	6.11136e-08	up	-9.83371	9.54578e-15	down	1.30857	3.31669e-07	up
Cluster-13037.5	0.12	0	0.24	0	0	0	0	0	0.38	0.51	0.25	0	1.38	1.91	1.25	0	0	0	-8.98822	1.9577e-12	down																3.70311	6.65321e-05	up
Cluster-13037.6	1.22	1.44	1.62	1.92	2.53	1.36	1.75	2.51	0.1	0	0.05	2.29	0.46	1.23	0.57	4.74	4.21	2.76	2.46502	1.14665e-05	up													1.09025	0.0129445	up
Cluster-13037.7	0.16	0	0	0	0	0	0	0	0.62	1	0.4	0	1.65	2.2	2.34	0	0	0	-9.06784	5.18028e-13	down																5.18212	3.51902e-06	up
Cluster-13037.8	22.95	25.52	22.03	21.69	22.96	23.09	7.28	7.58	15.88	17.92	15.89	7.35	29.67	26.61	28.92	15.56	12.95	12.84							-1.06957	0.00360674	down																			-1.00299	0.00624605	down
Cluster-13037.9	18.07	15.57	15.19	16.25	18.01	15.43	17.54	17.22	14.71	14.79	14.66	16.04	11.25	11.2	11.08	26.82	29.02	28.67	1.39901	4.18394e-52	up
Cluster-13046.6	1.4	2.88	1.15	0.13	0	0	0.79	0.29	1.37	2.03	1.15	0.25	0.99	0.7	0.98	0.15	0.08	0.44													-5.45616	3.82344e-06	down
Cluster-13051.1	0	0	0.01	0.01	0	0.2	0	0.11	1.05	1.36	0.12	0.08	0.35	0.62	1.11	0	0	0	-8.54637	1.12096e-09	down																7.74939	1.83063e-08	up
Cluster-1306.0	0	0	0	0	0	0	0	0	0	0	0	0	5.13	8.6	1.23	0	0	0	-10.6306	1.35124e-13	down																10.7933	3.3667e-14	up				10.6048	6.01901e-12	up
Cluster-13071.0	0	0.04	0	0	0	0	0	0	0.03	0.03	0	0.03	0	0	0.08	1.39	1.46	1.43	6.05319	3.77024e-07	up							6.98724	1.83901e-07	up				8.01392	2.48366e-09	up				5.93717	4.26672e-07	up
Cluster-13085.0	6.58	2.63	0.78	0.14	0.12	0.22	0	0	0.11	0	0.05	0	0	0	0	0	0.04	0.11							-6.40075	3.34951e-05	down				-4.35554	2.76854e-06	down				-8.82478	2.1454e-08	down										-7.68385
Cluster-13098.0	0.34	0.16	0.43	1.07	1.28	1.29	0	0	0.07	0.12	0.16	0	0	0	0	0	0	0													1.98752	0.000214421	up	-7.93389	2.5214e-09	down										-5.62371	1.93531e-06	down
Cluster-13107.1	0.28	0.22	0.29	0.13	0.29	0.2	0.18	0.09	0.07	0.12	0	0.09	0.14	0.38	0.29	0.04	0.07	0	-3.05655	0.0057549	down
Cluster-13107.11	2.1	1.73	0.26	1.36	1.48	1.33	0.11	0.09	1.83	1.1	0.58	0.93	1.05	1.1	1.78	0.59	0.52	0.7																1.06473	0.00426565	up	1.31387	0.000953999	up
Cluster-13107.12	0.48	0.1	0.62	0.16	0.33	0.21	0.17	0.13	0.18	0	0	0.31	0.87	0.65	0.32	0.05	0.08	0	-3.72795	0.00029305	down
Cluster-13107.16	0.26	0.15	0.24	1.19	0.38	1.01	0.72	0.9	0	0	0.03	0.67	1.28	1.04	1.14	0	0.08	0	-5.59371	1.75053e-07	down										2.08173	0.00363586	up	-5.12847	0.00016145	down	2.51181	7.64935e-07	up
Cluster-13107.5	0.54	0.44	0.35	0.2	0.32	0.59	0	0.1	0.28	0.61	0.18	0	0.76	0.9	0.93	0.19	0.3	0.11	-2.05434	3.43455e-05	down
Cluster-13110.0	0.06	0.05	0.24	0	0	0.03	0	0	0.01	0.03	0.07	0	0.86	0.43	1.04	0	0	0	-8.06184	8.70701e-09	down																2.83153	0.000667376	up				4.55283	1.6666e-05	up
Cluster-13120.0	0.01	0	0	0	0	0.08	0	0	0.02	0.1	0.05	0	0	0	0	0.66	0.7	1.54	8.28109	4.02397e-09	up							7.35005	3.16912e-07	up				5.37198	3.41521e-05	up				4.3376	6.10939e-05	up
Cluster-13122.0	0.14	0.04	0.12	0.26	0.77	0.21	0	0	2.83	2.18	1.21	0	0	0	0	0	0	0																						-7.5602	0.0192989	down
Cluster-13124.0	0	0	0	4.71	7.85	7.22	0	0	15.25	15.91	11.32	0	0	0	0	0	0	0													10.2518	1.58051e-16	up	-10.0825	6.30056e-16	down				-10.6009	0.000133404	down	-10.7134	0.000101402	down				10.79
Cluster-13124.5	0	0	0	0.47	0.45	0.4	0	0	1.82	2.11	1.26	0	0	0	0	0	0	0																						-7.68912	0.0163128	down	-7.80096	0.0138506	down
Cluster-13124.8	0	0	0	0.09	0.47	0	0	0	0.79	1.71	0.92	0	0	0	0	0	0	0																						-7.69258	0.0164064	down	-7.80409	0.0139408	down
Cluster-13130.12	20.85	23.24	23.44	28.55	37.07	38.36	11.97	16.85	16.68	17.43	17.45	16.05	14.71	16.77	13.05	3.03	2.75	2.9	-2.30403	1.94588e-23	down							-2.43285	3.26797e-18	down				-3.5167	1.16903e-61	down				-2.55658	1.04546e-44	down				-1.06153	2.67371e-05	down
Cluster-13130.13	3.76	2.36	2.77	4.44	3.28	2.76	1.54	1.69	1.38	1.12	1.43	1.7	0.74	1.27	1.11	0.4	0.22	0										-2.93358	0.0134311	down				-4.02307	2.36407e-05	down	-1.51793	7.01776e-05	down	-2.80566	0.0209257	down				-1.06659	0.00152813	down
Cluster-13130.14	9.12	11.03	9.22	12.53	17.13	12.68	5.78	7.57	6.63	6.71	9.29	6.54	9.02	5.59	5.19	1.88	1.29	0.88	-2.23535	4.72704e-08	down							-2.33412	5.2375e-10	down				-3.30826	2.38675e-24	down				-2.48044	3.27664e-11	down
Cluster-13130.15	90.19	88.36	87.81	114.7	155.45	138.89	89.72	129.47	82.82	84.98	78.35	126.11	67.41	66.96	58.41	35.26	34.57	30.68										-1.61728	4.71976e-12	down				-1.93878	1.61294e-42	down				-1.54598	1.44123e-09	down
Cluster-13130.16	2.15	2.77	2.65	3.1	4.71	3.03	1.31	0.6	1.29	1.45	1.02	1.52	1.8	2.06	1.43	0.38	0.15	0.31	-2.60434	1.94213e-08	down				-1.12421	0.00596548	down	-1.95653	0.00183256	down				-3.61514	3.1026e-16	down				-2.27946	2.15991e-05	down				-1.63674	0.000150435	down
Cluster-13130.17	0	0	0	0	0	0	0	0	0.44	1.25	1.88	0.2	0	0	0	1.25	1.3	0.88	9.35393	1.35169e-13	up													9.44668	9.5957e-14	up							-9.29189	4.26358e-08	down				9.36413
Cluster-13130.18	1.07	1.06	0.68	1.22	1.68	0.92	0.8	1.46	0.41	0.54	0	0.6	0.36	0	0	0.2	0.2	0.28										-2.0145	0.00229658	down				-2.40491	1.27699e-08	down
Cluster-13130.19	1	0.92	0.6	1.93	1.03	1.48	0.34	0.73	0.21	0.29	0.38	0.78	1.26	1.2	1.12	0.13	0	0	-4.84423	0.000199297	down													-5.13284	0.000100904	down										-1.66034	0.00918751	down
Cluster-13130.20	0.91	0.85	0.93	0.94	1.39	1.64	0.56	0.55	0.62	0.54	0.58	0.39	0.55	0.51	0.62	0.46	0.38	0.42																-1.57601	2.59287e-06	down										-1.07337	0.00122543	down
Cluster-13130.25	0	0.27	0.27	0.24	0.02	0.3	0	0.04	0.42	0.4	0.47	0	0.49	0.24	1	1.15	0.65	1.25																2.61069	0.0167494	up
Cluster-13130.28	0.03	0.04	0.12	0.56	0.09	0	0	0.07	0.51	0.19	0.99	0	0.23	0.33	0	0.53	1.22	0.67
Cluster-13130.29	0.3	0.49	0	0	0	0	0	0	0.69	0.59	0.29	0	0	0	0	3.56	4.81	3.29	7.92392	6.72549e-09	up							4.09476	0.0136447	up				8.01691	6.19767e-09	up				3.97624	0.000105928	up
Cluster-13130.31	3.11	3.32	2.23	1.69	3.79	2.44	1.31	1.55	3.96	4.18	3.83	0.37	0.98	0.77	0.97	6.82	9.62	7.98	4.29626	9.81024e-17	up							2.18037	0.010923	up				2.15276	2.95122e-07	up	-2.62039	0.000103552	down
Cluster-13130.9	0.18	0.11	0	0.08	0	0.16	0.04	0	0.12	0	0	0	0.76	0.91	1.47	0	0.05	0	-6.21036	1.42734e-07	down																5.09777	3.71468e-09	up				8.05688	3.31065e-09	up
Cluster-13131.0	0.96	0.53	0	0	0	0	0	0	9.93	12.72	8.19	0	0	0	0	16.06	18.56	12.78	9.28546	3.37315e-13	up													9.37831	2.48128e-13	up							-8.03474	0.0100737	down
Cluster-1314.0	0	0	0	0	0	0	0	0	0	0	0	0	1.53	4.44	0.25	0	0	0	-7.91579	1.56985e-05	down																8.07836	7.95487e-06	up				7.88981	0.000111535	up
Cluster-13141.0	4.17	3.44	2.68	3.2	2.76	2.51	0	0	0.99	1.31	0.59	0	0.03	0	0	0.66	0.89	0.97	6.89603	3.08489e-07	up													-1.42015	2.40638e-05	down	-8.60022	3.84844e-12	down
Cluster-13144.0	0	0	0	0.06	0	0	0	0	0.15	0	0.11	0	0	0	0	3.89	2.67	4.27	7.9938	3.00644e-09	up							6.16755	1.11206e-06	up				7.12615	9.60442e-08	up				6.88524	3.94217e-07	up
Cluster-13158.14	2.93	5.12	3.05	1.46	1.97	0.42	1.56	4.89	0	1.37	0.09	1.67	3.99	2.27	0.57	0.44	1.79	0.2																									2.4364	0.00533854	up				-2.72224
Cluster-13158.6	1.29	2.48	0.74	0.53	1.28	1.72	0.46	0.65	0.65	0.33	0.27	1.01	1.96	1.66	1.09	0.75	1.24	0.39							-3.00561	2.09566e-08	down	2.84551	5.87e-05	up										2.76191	0.0041405	up	2.33506	0.00705991	up	-2.8409	2.08873e-05	down	-2.9179
Cluster-13158.9	1.09	0.97	0.55	2.54	2.35	3.45	0.1	0.18	0.1	0	0.33	0.29	1.87	1.78	0.99	0.09	0	0.06	-5.01467	1.13786e-11	down				-2.71811	1.76239e-06	down				1.67114	1.27827e-06	up	-5.82087	2.44733e-23	down										-4.38998	5.42799e-24	down
Cluster-1316.0	0	0	0	0	0	0	0	0	0	0	0	0	6.84	5.24	0.13	0	0	0	-7.61373	0.00024826	down																7.77596	0.000141897	up				7.5887	0.00123866	up
Cluster-13165.0	0.91	0.77	0.5	0.44	0.14	0.39	0.39	0.13	1.53	2.09	1.48	0.59	0.11	0.13	0.21	0.09	0.23	0.1																						-2.96761	0.000600133	down	-2.85417	0.000165261	down
Cluster-13165.1	4.15	3.32	2.18	3.04	3.82	4.3	3.47	3.19	9.91	10.3	9.92	4.19	0.22	0.35	0.2	0.34	0.12	1.12										-4.1999	1.0029e-06	down				-3.1504	2.01788e-07	down	-3.31175	7.37864e-09	down	-4.63439	2.23659e-10	down	-4.70573	1.35323e-12	down				1.43356
Cluster-13167.2	5.12	4.7	6.49	5.91	3.28	2.91	2.67	1.99	1.04	0.59	0.9	4.37	2.52	2.47	3.19	6.33	6.35	6.67	1.34875	0.000143522	up				-1.42897	0.00971688	down	1.80212	0.000517139	up
Cluster-1317.0	0	0	0	0	0	0	0	0	0	0	0	0	1.64	2.35	0.29	0	0	0	-7.66256	7.43697e-06	down																7.8252	3.79966e-06	up				7.63685	5.13199e-05	up
Cluster-13172.14	1.83	1.05	1.71	1.05	1.83	1.03	2.66	1.63	0.99	0.67	1.21	2.59	2.94	2.82	3.17	2.01	1.6	2.48
Cluster-13172.20	0.98	0.67	1	0.98	1.22	1.3	0.97	1.04	0.61	0.58	0.76	0.71	0.5	0.56	0.39	0.58	1.03	0.48
Cluster-13172.22	1.3	1.02	1.32	1.2	1.24	1.06	1.28	1.15	0.77	0.66	0.66	1.36	0.62	0.42	0.48	0	0	0	-8.04031	1.65891e-09	down							-9.20141	1.87673e-12	down				-9.22075	1.14528e-13	down	-1.22776	9.55796e-05	down	-8.94335	2.94366e-10	down
Cluster-13172.23	0	0	0.03	0	0	0	0	0	0	0	0	0	0	0.05	0	0.59	0.72	0.46	5.59563	9.13239e-07	up							8.12038	8.97795e-09	up				8.18541	1.8211e-09	up				7.94479	1.6936e-08	up
Cluster-13172.27	0.95	0.76	0.75	2.54	2.01	1.58	2.6	1.7	1.08	0.94	1	1.61	1.05	0.48	1.09	1.74	2.14	1.29													1.33146	0.000527574	up
Cluster-13172.29	1.26	1.61	1.59	1.48	1.27	2.4	0.64	0.88	0.71	1.43	2.07	0.76	2.93	2.76	2.58	4.31	3.81	3.72										2.39795	2.63136e-22	up				1.29205	2.66868e-05	up				1.48842	0.000266942	up				-1.08319	0.00952982	down
Cluster-13172.3	1.08	0.68	1.17	0.66	0.84	0.44	0.61	0.28	0.37	0.3	0.35	0.9	0.12	0.15	0.31	0.32	0.46	0.46																			-2.35582	1.54665e-05	down
Cluster-13172.30	0.32	0.32	0.35	0.16	0.24	0.44	0.09	0	0.11	0.16	0.2	0	1.01	1.21	1.33	0.45	0.28	0.55	-1.422	3.13897e-05	down																1.88402	7.86768e-12	up				3.29027	0.00469156	up
Cluster-13172.31	0.57	0.69	0.41	0.95	1.09	0.86	0.66	0.85	0.61	0.45	0.64	0.88	0.95	0.85	0.52	1.06	1.52	0.69
Cluster-13172.36	0.06	0.3	0	0.14	0.22	0.46	0	0.1	0.47	0.38	0.11	0	0.22	0	0.13	2.46	2.36	1.92	4.34599	2.20981e-07	up							3.5734	0.00796203	up				3.17138	2.98429e-10	up				3.79264	0.00190874	up
Cluster-13172.4	1.12	0.94	1.31	1.1	1	1.62	1.76	1.28	1.1	1.01	1.39	1.54	1.37	2.46	3.53	1.11	0.57	1.61	-1.10075	0.0301227	down																1.14241	0.00454045	up
Cluster-13172.5	3.29	3.09	3.75	5.53	4.86	3.22	4.9	3.8	4.83	4.32	4.38	3.56	4.44	6.23	4.22	7.85	6.22	8.07
Cluster-13172.6	0.28	0	0.06	0.32	0.35	0.35	0.29	0.31	0.46	0.57	0.24	0.08	0.2	0.11	0.22	0.95	0.72	0.65	2.26636	1.2713e-05	up							1.1306	0.0135927	up				1.27165	0.00211772	up
Cluster-13191.13	0.85	1.28	1.17	4.2	2.51	2.45	0.88	0	1.06	0.8	1.31	0.78	3.88	2.15	2.64	0.82	0.63	0																			1.89993	0.00934199	up
Cluster-13191.4	1.39	0.96	1.26	1.09	1.69	1.23	2.78	3.36	0.34	0.23	0.57	3.83	1.06	0.81	0.71	0.59	0.51	0.33																-1.81954	0.000549772	down
Cluster-13193.2	0.08	0.34	0	0	0	0.83	0	0	0.48	0.5	1.16	0.32	0.24	0.12	0.26	17.27	12.68	22.16	6.44347	5.46077e-20	up							6.70685	1.09999e-09	up				6.10632	1.57392e-07	up				4.83427	1.46177e-16	up
Cluster-13196.0	0	0.02	0	0	0	0	0	0	0.04	0.01	0	0.02	0	0	0.04	0.51	0.54	0.99	6.08285	1.45141e-06	up							5.54905	2.71734e-05	up				8.0562	1.25713e-08	up				5.98522	1.73502e-06	up
Cluster-1320.0	0	0	0	0	0	0	0	0	0	0	0	0	10.89	16.21	1.33	0	0	0	-8.0758	3.83567e-06	down																8.2383	1.82543e-06	up				8.05019	3.29373e-05	up
Cluster-13228.10	4.63	5.95	3.89	4.34	3.77	4.23	0	0.07	14.64	15.66	11.81	0.3	6.18	3.23	4.52	0.8	0.82	0.66	-2.66296	2.9921e-12	down													-2.08494	3.92556e-08	down				-3.20356	0.00861579	down
Cluster-13228.11	4.59	7.11	4.54	5.11	5.23	5.4	0	0	9.31	10.86	10.09	0	6.19	6.17	5.98	0.86	0.4	0.52	-3.35617	9.23477e-13	down													-3.13383	1.17843e-10	down
Cluster-13228.4	0.38	0.13	0.22	0.64	0.41	0.71	0.95	2.33	4.08	4.63	4.96	1.68	0.3	0.75	0.2	0	0	0							3.49107	2.64299e-05	up	-8.81219	1.92513e-08	down										-9.38107	3.95591e-11	down	-3.29174	1.90083e-05	down	2.23676	0.00217607	up	4.06498
Cluster-13228.5	5.89	5.9	6.79	3.77	5.42	5.52	3.35	3.22	5.27	6.99	4.52	4.92	4.4	4.35	4.86	1.06	0.8	0.45	-2.51828	4.16499e-11	down							-2.41039	8.616e-07	down				-2.61467	6.1076e-10	down				-2.86516	3.42276e-10	down
Cluster-13228.6	0.46	0.1	0.29	0.65	0.46	0.46	0.63	1.1	2.92	3.35	3.78	1.6	0.18	0.3	0.4	0	0	0							2.60731	0.00600572	up	-8.12043	1.70482e-06	down										-8.98922	7.70088e-11	down	-3.5249	6.98747e-09	down				3.48088
Cluster-13228.9	0.36	0.27	0.4	0.32	0.34	0.45	0.34	0.98	1.5	1.81	2.03	0.5	0.81	1.22	1.2	0	0	0																						-7.43619	1.99756e-05	down							2.15256
Cluster-13236.2	19.61	18.38	17.09	16.2	15.61	16.44	161.99	203.77	239.89	265.55	306.44	193.82	315.03	300.55	280.77	215.23	227.98	184.93							3.62111	1.20264e-88	up							3.75576	1.2785e-193	up	4.04707	0	up							3.79942	4.10288e-99	up	3.9258
Cluster-13237.10	1.07	1.38	0.98	1.87	1.44	1.87	1.69	1.22	1.89	1.44	1.41	1.14	4.19	2.23	3.37	0.53	0.39	0.78	-2.63558	0.000263349	down																1.54506	0.0072764	up
Cluster-13237.2	0	0.47	0	1.73	0.69	0.04	0	0	1.48	1.56	1.63	0	2.24	2.81	1.85	0	0	0	-7.4999	8.0698e-08	down																3.89493	0.00689773	up
Cluster-13257.0	2.91	1.74	1.89	2.12	2.84	4.79	0	0	0.53	0.54	1.34	0.1	2.2	4.54	4.07	7.75	5.07	5.57										5.03889	0.000444871	up										3.31406	0.000111402	up	2.37996	0.0126562	up
Cluster-13261.1	0	0	0	0	0	0.28	0	0	0.81	1.2	0.26	0.02	0.87	1.95	1.1	0	0	0	-9.46837	4.72105e-13	down																9.63217	1.60865e-13	up
Cluster-13261.2	0	0	0.09	0	0	0	3.77	1.57	4.62	3.35	0	0.05	0.1	0.95	1.53	0.02	0	0	-7.25244	1.95252e-06	down				7.00272	9.69444e-07	up	-9.34914	4.23526e-15	down							4.88837	0.00236883	up							11.4404	6.42898e-18	up
Cluster-13267.2	4.1	2.88	1.54	5.23	2.74	1.74	0	0	11.22	11.29	7.26	0.13	0	0	0	0	0	0																-7.74294	3.01393e-07	down	-7.65572	2.35416e-07	down	-8.69938	0.000187117	down	-8.81148	0.00013971	down
Cluster-13267.3	0.14	0	0	0.33	1.75	0.55	0.93	1	0	0	0	2.4	0	0	0	2.45	3.32	3.08	7.81247	1.06803e-08	up													1.87907	0.0181169	up
Cluster-13267.4	2.5	1.86	2.29	3.09	2.03	2.24	4.18	3.64	6.03	6.28	4.87	4.95	0.97	1.24	1.28	7.91	7.17	8.5	2.79854	7.80291e-39	up													1.68543	1.16433e-11	up				1.20763	3.81721e-10	up	-1.58649	6.41847e-09	down
Cluster-13268.1	0.06	0.07	0.03	0	0	0.03	0	0.08	0	0.11	0.07	0	0.65	0.5	0.37	0.59	0.66	0.7										4.64387	0.00195485	up				7.01274	1.25567e-07	up				3.60144	0.000314096	up
Cluster-13268.13	2.06	2.2	1.69	1.63	1.07	1.84	1.89	2.76	1.53	2.16	1.91	1.31	0.85	0.32	0.91	2.15	3.89	3.76	2.93772	1.58243e-08	up							1.10435	0.0030442	up				1.71784	0.00318007	up	-1.94697	0.000165306	down				-1.93354	0.00859054	down
Cluster-13268.14	4.23	4.71	2.95	5.22	7.15	6.47	3.99	5.28	4	4.21	4.36	3.57	9.15	6.91	5.71	7.15	9.27	6.13
Cluster-13268.15	1.11	0.62	0.98	0.47	0.47	0.81	0	0	0.04	0.1	0	0	0.79	0.94	1.14	0	0	0	-8.9301	1.48212e-12	down				-6.10732	1.08751e-07	down							-8.19958	1.5824e-09	down							4.90452	0.000773904	up	-5.479	2.35261e-05	down	-4.76021
Cluster-13268.16	1.92	1.65	1.71	0.63	1.31	1.13	0.88	0.64	0.12	0.04	0.18	0.92	0	0	0	0.37	0.43	0.56	7.88407	6.77952e-09	up													-1.09555	0.0139925	down	-9.7746	1.37617e-15	down
Cluster-13268.17	0.83	0.85	1.1	0.48	0.63	0.6	1.11	0.47	1.57	1.65	0.4	0.6	0.24	0.28	0.21	0.62	0.68	0.5	1.37476	9.75886e-05	up																-1.92488	1.76596e-09	down				-1.95026	0.0038229	down
Cluster-13268.2	11.55	11.33	11.05	12.77	11.86	10.28	5.88	5.16	9.21	9.24	7.95	4.78	8.96	8.95	7.94	5.41	5.55	5.44																-1.01046	6.17456e-09	down
Cluster-13268.23	10.95	9.62	15.69	22.26	14.34	12.39	8.15	3.55	14.6	12.58	14.4	5.36	6.88	6.59	7.52	6.58	6.13	8.35																-1.16003	0.000721331	down
Cluster-13268.24	1.1	1.16	1.2	1.12	0.79	1.08	1.27	1.01	1.01	1.72	1.53	1.32	0.84	1.26	2.39	2.16	0.86	2.95																1.07868	0.0297761	up
Cluster-13268.26	1.38	1.82	1.38	0.3	2.55	1.23	6.09	2.48	1.25	1.85	2.52	4.98	0	0.41	0.7	0	0	0										-10.183	9.43515e-12	down				-8.80889	3.42126e-08	down				-10.1243	2.93993e-13	down
Cluster-13268.4	1.55	1.9	1.84	0.52	0.24	0.44	0.96	0.76	1.09	1.34	2.21	0.7	2.47	2.83	2.45	3.11	4.62	4.64										2.40817	2.87648e-13	up	-1.74384	0.000292698	down	3.33372	2.00891e-15	up	1.06409	3.72123e-05	up	1.8455	0.00331557	up
Cluster-13268.42	19.07	12.96	11.85	13.27	26.82	22.41	11.29	6.62	9.32	9.53	3.2	7.94	4.21	6.66	3.53	7	5.74	8.42							-1.04722	1.98971e-05	down							-1.87631	3.2777e-07	down	-1.54144	3.55254e-09	down							-1.52171	1.06909e-05	down	-1.26969
Cluster-13268.44	3.36	5.04	3.45	4.08	7.36	6.15	1.44	1.4	3.07	2.34	2.16	0.75	1.9	1.45	0.9	2.05	3.48	2.85																			-1.45715	0.00292012	down							-1.46075	0.00534812	down
Cluster-13268.45	0	0	0	0	0	0	0.19	0.27	2.05	0.2	1.11	0.53	0	0	0	2.53	0.36	3.25	8.37818	4.03407e-07	up													8.47369	4.229e-07	up
Cluster-13268.46	3.13	5.13	2.21	3.04	4.07	6.63	1.73	1.67	0.35	0.44	0.08	0.63	1.24	1.14	1.05	0.85	1.59	0.92																-1.97555	0.000551111	down	-1.61798	0.00349728	down										-3.13848
Cluster-13268.47	0	0	0.02	5.3	2.79	0.32	6.24	5.85	0.27	0.3	0.26	6.88	0.32	0.33	0	1.43	2.47	1.62	2.91173	0.00668054	up				9.53101	2.58191e-09	up				8.40523	4.29738e-09	up				5.20399	0.022139	up
Cluster-13268.48	2.6	4.36	2.98	2.43	0.86	1.84	3.25	2.19	0.53	0.95	0.49	0.54	0.62	0.47	0.61	0.08	0.74	0.3										-2.90569	0.0184007	down				-2.61409	0.00876074	down	-2.76935	9.73548e-08	down										-2.47392
Cluster-13268.49	2.06	1.93	2.42	2.51	2.13	1.79	1.02	1.38	0.45	0.25	0.4	1.01	0.49	0.43	0.94	0.14	0.17	0.21	-1.75825	0.000889575	down							-2.4906	5.84844e-05	down				-3.55097	4.64491e-24	down	-1.78644	1.39956e-06	down										-1.79263
Cluster-13268.5	0	0	0.09	0.1	0.55	0.08	0	0	0	0	0	0.07	2.38	1.9	2	1.08	1.18	0.26																			6.7695	5.08712e-07	up				6.5794	1.48416e-06	up
Cluster-13268.51	7.45	7.18	6.57	1.87	3.1	4.22	0.05	0.18	0.02	0.04	0	0.06	0.68	0.76	1.09	0.14	0.18	0.27	-2.05345	2.89238e-07	down				-6.28076	6.82976e-18	down				-1.20577	6.06472e-05	down	-3.90254	4.2543e-20	down	-3.0649	2.16993e-52	down				4.52489	2.28561e-07	up	-5.06777	1.26391e-09	down	-7.513
Cluster-13268.52	7.62	9.07	4.76	4.59	14.93	12.81	0.46	1.46	2.81	1.85	1.48	0.46	1.21	2.71	1.93	2.23	3.58	2.8							-1.94732	0.00703913	down							-1.68318	0.00323236	down	-1.96217	0.000250353	down							-2.30942	0.00183908	down	-2.33875
Cluster-13268.57	9.82	12.62	11.47	15.62	9.22	9.58	0.33	0.66	12.94	13.18	14.62	1.44	10.09	15.72	11.09	21.62	29.15	30.1	1.284	0.00175504	up													1.27039	0.0045039	up
Cluster-13268.72	2.58	2.36	1.14	1.48	2.36	2.34	2.39	1.53	0.69	1.05	1.75	1.79	2.07	2.15	2.68	2.29	1.55	2.32
Cluster-13268.75	1.09	0.98	0.67	0.6	0.61	0.69	0.18	0.43	0.31	0.25	0.44	0.44	0.47	0.38	0.04	2.9	2.9	2.69	3.2771	6.97081e-06	up							3.19517	2.49998e-10	up				2.24397	2.44257e-10	up				2.93391	7.53338e-11	up
Cluster-1328.0	0	0	0	0	0	0	0	0	0	0	0	0	1.12	0.96	0.08	0	0	0	-7.75567	2.08493e-05	down																7.91807	1.0799e-05	up				7.73035	0.000139672	up
Cluster-13287.0	0	0	0	0.02	0	0.03	0	0	0.03	0	1.09	0	0.05	0.33	0.07	1.59	1.85	2.51	3.84346	3.04152e-06	up							7.65329	7.44046e-09	up				6.84564	2.62845e-09	up
Cluster-13291.6	0.23	0.12	0.3	0.08	0.51	0.48	0	0	0.54	0.63	0.36	0	0	0	0	0	0	0																-7.42219	1.93634e-05	down
Cluster-13294.0	0.3	0.07	0.15	0.84	1.35	0.99	0.03	0.22	0.09	0	0.04	0.06	0.54	0.26	0.33	1.16	1.19	1.09	1.63942	0.00316406	up							3.33756	0.0001377	up										5.0668	1.84433e-06	up
Cluster-13310.0	0.32	0.28	0.18	0.21	0	0.4	0	0	0.14	0.04	0	0	5.13	4.08	6.71	1.02	1.03	2.86	-1.77547	1.79404e-06	down																4.366	1.15332e-13	up				7.72694	1.94693e-09	up
Cluster-13312.1	0.5	0	1	0	0.09	0.01	0.92	0.07	0.06	0.02	0	0	0	0.32	0.43	0.03	0	0.04																															-6.58845
Cluster-13312.4	0.84	0.74	0.35	0.39	0.51	0.26	0.88	1.25	0	0	0	2.68	0.8	1.22	0.98	0	0	0	-9.38552	6.55602e-14	down							-8.9938	0.00233238	down				-7.98566	8.51738e-09	down
Cluster-13312.5	0.03	0	0	0	0	0	0.09	0.04	0	0	0	0	0.68	0.62	0.75	0	0	0.02	-6.43767	1.53847e-11	down																5.95957	8.58914e-12	up				8.83486	3.68712e-12	up
Cluster-13318.1	3.72	2.68	4.11	4.62	3.33	2.83	6.58	8.44	5.8	7.52	6.17	6.49	7.43	6.77	6.88	48.93	52.53	35.43	2.74134	7.11025e-34	up				1.15264	0.000696828	up	2.66802	2.027e-20	up				3.71762	7.03279e-40	up	1.05866	9.27521e-05	up	2.73913	6.94813e-27	up				1.07845	0.00294943	up	1.09209
Cluster-13319.10	0.04	0.04	0.07	0.09	0.08	0	0.18	0.08	0	0	0	0.27	0.06	0	0	72.25	93.37	101.07	12.1773	1.01811e-10	up							9.97066	5.51806e-12	up				10.6768	2.43055e-18	up				9.91657	5.54079e-05	up
Cluster-13319.16	1.01	1.18	0.94	0.6	0.49	0.55	0.58	0.1	2.67	1.63	1.73	0.3	0.11	0.14	0.09	0.04	0.04	0.04										-5.17688	0.000114951	down				-4.03168	4.9452e-07	down	-3.23581	1.55255e-10	down	-5.27446	3.34297e-07	down	-3.53104	3.4718e-05	down
Cluster-13319.23	0.76	0.84	0.9	0.73	0.65	0.98	0.19	0.18	0.38	0.1	0.5	0.2	0.78	0.72	0.68	1.11	0.83	0.7							-1.60368	0.00153643	down	1.78682	0.00118415	up										1.73748	0.0187589	up				-1.51812	0.00577439	down
Cluster-13319.4	2.02	2.04	1.41	0.88	2.02	2.57	1.18	0.73	9.12	7.06	6.26	1.07	2.77	3.76	4.49	1.38	1.6	2.38	-1.3308	1.17655e-06	down																			-1.97092	0.00354289	down
Cluster-13319.5	44.73	31.62	29.8	39.06	40.92	48.36	20.57	29.6	58.84	59.7	36.6	10.24	15.79	14.49	9.83	34.4	47.65	35.81	1.63236	2.12514e-07	up																-1.37904	1.10958e-05	down
Cluster-13319.7	79.7	75.85	83.46	63.08	74.59	79.29	97.34	111.63	72.71	66.69	62.8	84.84	50.85	50.29	46.6	30.29	32.16	32.61										-1.59532	1.61429e-15	down				-1.10328	2.21564e-24	down				-1.19421	2.29497e-11	down
Cluster-13319.9	0.22	0.14	0.18	0.18	0.34	0.3	0.86	0.73	2.89	4.27	1.96	0.71	0.25	0.46	0.51	0.4	0.25	0.22							2.97421	1.05294e-06	up	-2.16749	0.000534395	down							1.21362	0.0197451	up	-2.62952	2.06331e-05	down	-2.20079	0.000307222	down	2.62197	5.60239e-05	up	3.45059
Cluster-13323.1	4.54	1.2	3.44	3.31	4.86	4.25	0.69	0.44	1.32	0.3	1.74	0.31	4.1	3.33	3.77	7.08	6	5.96										2.96467	4.29939e-06	up										3.21213	0.000207959	up
Cluster-13332.0	0.7	0.41	0.8	1.7	1.31	1.04	0	0	0.73	0.61	0.7	0	0.3	0.31	0.28	0.14	0.12	0.1																-3.4592	1.62152e-11	down	-1.12621	0.0198505	down
Cluster-13339.2	0	0	0.01	0	0	0	0.15	0.67	1.67	1.2	0.03	0	0.08	0.38	0.71	0	0	0	-7.42632	2.06728e-05	down				7.83	3.95014e-06	up	-8.61555	2.69577e-06	down							6.62943	5.47705e-05	up							8.84786	1.19873e-06	up
Cluster-1334.0	0	0	0	0	0	0	0	0	0	0	0	0	0.96	1.59	0.09	0	0	0	-7.85967	1.79913e-05	down																8.02214	9.18008e-06	up				7.834	0.000125671	up
Cluster-13343.1	6.19	4.94	7.69	9.88	6.94	10.08	4.76	3.21	4.01	3.02	2.54	3.26	0.11	0.48	0.25	0.23	0.15	0.41										-3.92467	3.34589e-09	down				-5.00434	5.30262e-17	down	-4.53995	4.12885e-12	down	-3.45717	1.02519e-06	down	-3.51529	4.72344e-06	down	-1.05985	0.00157365	down
Cluster-13343.2	8.44	9.9	9.58	9.74	13.68	12.8	6.79	5.22	7.85	7.39	7.81	5.69	3.62	4	4.07	1.12	1.38	0.95	-1.69683	4.73474e-15	down							-2.55095	3.0053e-21	down				-3.30778	1.34913e-46	down	-1.23879	1.12298e-21	down	-2.60902	8.13357e-27	down
Cluster-13343.3	234.52	217.74	186.71	187.73	216.38	241.4	167.52	98.76	170.5	154.92	147.34	120.32	39.19	39.9	42.65	13.39	15.34	12.22	-1.50025	2.54345e-26	down							-3.43045	3.45579e-39	down				-3.89458	7.14825e-139	down	-2.37391	2.27524e-104	down	-3.36215	1.32244e-91	down	-1.86117	3.76453e-70	down
Cluster-13343.4	39.84	44.12	98.47	89.35	72.98	78.46	46.92	40.37	45.15	24.87	46.54	36.03	3.56	4.27	7.27	2.86	6.19	3.49										-3.40998	2.2916e-18	down				-4.18765	4.0081e-34	down	-3.60436	9.39453e-16	down	-3.02874	1.42519e-10	down	-2.89683	5.26247e-13	down
Cluster-13345.10	0.08	0	0.12	0.21	0.24	0.73	0	0	0	0	0.07	0	0	0	0.1	0.51	0.62	0.39	4.20335	0.00256203	up							7.77738	1.07008e-07	up										4.60414	0.00203036	up
Cluster-13345.12	1.02	0.13	0.41	0.56	0.24	0.62	0.47	0.15	2.96	3.36	2.14	0.27	1.12	0.83	1.63	3.21	3.66	3.13	1.55627	8.19825e-07	up													2.92555	6.43377e-12	up
Cluster-13345.13	0.08	0.17	0.05	0.11	0.1	0.06	0.31	0.17	0.52	0.23	0.77	0.25	0.11	0	0	4.11	3.01	2.7	6.31539	6.59771e-12	up							3.31418	4.3334e-09	up				5.36005	1.53844e-15	up				3.06979	1.59012e-06	up
Cluster-13345.14	3.54	3.03	2.76	3.73	2.26	2.5	4.87	3.3	15.95	16.26	14.89	2.41	14.24	12.06	15.72	60.25	54.93	62.43	2.14474	2.2558e-79	up							2.86041	1.04507e-06	up				4.46572	5.81265e-101	up	2.18752	1.12306e-35	up	2.41761	0.000128416	up							1.94603
Cluster-13345.15	0.03	0	0	0	0	0	0.51	0	0	0.9	0	0.13	0.71	0.52	0.48	0	0	0	-7.74836	1.44786e-08	down																5.58116	6.38497e-07	up
Cluster-13345.3	0.12	0.1	0.18	0.13	0	0.07	0.06	0	1.28	0.92	0.66	0.04	0.06	0.03	0	0.77	0.68	1.19	4.93739	7.79606e-08	up													3.8481	8.81789e-05	up							-4.28896	0.00937442	down
Cluster-13345.4	0.62	2.06	0.75	2.05	1.41	1.28	1.54	0.33	5.42	9.13	5.59	0	0.92	1.19	0.58	9.27	7.67	6.94	3.2277	1.04435e-21	up													2.412	1.98733e-16	up
Cluster-13345.5	0.64	0.46	0.49	0.46	0.51	0.43	0.2	0.49	2.55	2.08	2.76	0.32	1.28	1.02	1.09	26.84	27.3	25.68	4.61164	2.02197e-208	up							4.60642	4.90138e-08	up				5.93288	3.18335e-247	up	1.11912	0.00110553	up	3.97577	3.75438e-09	up
Cluster-13345.6	0.92	0.3	0.24	0.48	0.32	0.72	0.6	0.27	3.47	2.99	2.48	0.59	0.4	0.35	0.4	3.73	3.58	3.18	3.31769	6.48382e-16	up													2.94886	6.99157e-11	up							-2.49742	0.00163304	down
Cluster-13345.7	3.4	1.21	1.94	2.3	2.66	6.79	3.78	2.65	10.2	5.42	5.94	1.79	14.82	12.17	11.74	85.64	112.98	86.37	2.94753	4.28874e-52	up							4.08627	7.63613e-15	up				4.69959	2.38713e-30	up	2.5901	3.73457e-11	up	4.46464	3.33815e-23	up	1.5197	0.00170725	up
Cluster-13345.8	0.7	0.52	0.23	0.33	0.6	0.95	2.35	2.44	5.03	3.27	6.99	1.68	0.24	0.33	0.38	55.97	63.38	47.23	7.69509	4.99253e-96	up				2.90957	1.02935e-05	up	4.06697	1.08952e-26	up				6.6525	1.49747e-81	up				3.8519	3.86314e-14	up	-3.81845	2.45105e-07	down	2.56726	9.93876e-05	up	3.14358
Cluster-13345.9	0.2	0	1.09	0	0	0	0	0	4.54	6.1	4.65	0	0	0	0	0	0	0																						-8.91909	0.00262356	down	-9.03183	0.00211972	down
Cluster-1335.0	0	0	0	0	0	0	0	0	0	0	0	0	1.62	2.63	1.52	0	0	0	-8.32137	5.23633e-10	down																8.48506	2.32913e-10	up				8.29532	2.48541e-09	up
Cluster-13353.0	0.08	0.11	0.06	0.11	0.1	0.09	0	0	1.95	1.49	0.94	0	0	0	0	0	0	0																						-7.74542	0.0147198	down	-7.85894	0.0124327	down
Cluster-13353.1	0.12	0	0	0.05	0	0.21	1.05	0.65	0.7	0.74	0.66	0.89	2.18	1.34	0.97	0.11	0.15	0	-4.06046	2.83892e-05	down				4.45682	0.00541247	up	-3.23847	0.00546452	down							5.23527	2.27581e-05	up	-3.15336	0.00694854	down				3.39854	0.00833184	up	4.38693
Cluster-13353.10	0.5	0.31	0.22	0.46	0	0.27	0.34	0.16	10.32	11.72	7.39	0.15	0.28	0	0	0	0.14	0																						-7.16684	0.000134505	down	-6.1226	0.00202016	down				4.33411
Cluster-13353.11	2.32	1.58	1.73	2.94	2.07	2.97	21.98	22.37	40.22	39.64	42.3	24.63	22.66	23.56	22.9	18.58	16.63	18.96							4.0668	1.33841e-77	up							3.17232	9.4994e-146	up	3.813	3.9712e-208	up							3.70203	1.01224e-67	up	4.27256
Cluster-13353.4	0.17	0.27	0.05	0	0.01	0.06	4.21	4.61	1.4	0.23	1.16	5.33	0.15	1.41	2.81	0.9	0.45	0.97							4.57431	2.3241e-09	up	-2.17839	0.000280024	down				5.31014	2.92812e-07	up	3.21275	0.00149965	up							7.50657	2.15201e-12	up	4.01112
Cluster-13353.5	0	0	0	0	0	0	0.17	0.1	0.72	1.19	1.29	0.1	0.04	0	0.2	0.05	0	0																						-5.90957	0.000437837	down							8.95862
Cluster-13353.7	2.26	2.54	0.76	1.46	1.57	2.43	22.78	22.99	15.18	16.03	14.67	26.69	21.89	23.39	25.31	13.89	11.68	15.31							3.59041	5.65138e-13	up							2.99777	4.16016e-34	up	3.68696	2.90898e-20	up							3.62406	8.65295e-30	up	3.51477
Cluster-13353.8	0	0	0.16	0	0	0	0.12	0	2.56	1.61	2.57	0	0	0.14	0	0.02	0	0.1																						-5.1561	0.018739	down
Cluster-13353.9	0.56	0.35	1.36	0.7	0.96	0.73	3.53	4.91	8.56	12.96	9.13	3.65	13.66	12.24	10.11	7.27	7.79	6.29							3.04558	1.69148e-06	up							3.26186	8.12519e-46	up	4.03013	3.92829e-18	up							2.97671	8.5811e-12	up	3.62414
Cluster-13363.0	0.15	0.09	0.94	0	0	0	0	0	2.3	2.32	1.53	0	0	0	0	0	0	0																						-7.8946	0.0122487	down	-8.00682	0.0103146	down
Cluster-13363.1	1.13	0.96	1.59	1.46	1.44	1.39	0.81	0.93	1.01	1.54	0.98	0.82	2.68	2.33	2.45	2.69	2.89	2.48										1.53189	6.70776e-12	up							1.04832	8.66495e-05	up	1.26592	0.000159634	up	1.09181	0.00085959	up
Cluster-13363.10	0.22	0.18	0.3	0.08	0.22	0.18	0.1	0.07	0.15	0.14	0.13	0.31	0.2	0.2	0.15	0.28	0.31	0.32										1.45213	0.00164025	up
Cluster-13363.13	4.68	5.53	6.5	3.5	2.57	2.2	5.62	3.36	1.48	1.94	6.2	7.27	6.38	5.62	10.16	12.9	12.5	10.88										1.77712	0.000594275	up	-1.00323	0.000571194	down	2.21126	8.59582e-19	up				1.22703	0.022865	up
Cluster-13363.15	2.13	2.18	2.86	3.9	2.56	2.96	3.45	4.87	3.17	3.9	3.56	4.9	15.26	14.98	16.32	2.34	1.79	1.58	-2.9646	3.28445e-68	down							-1.03847	0.000688715	down							2.72931	3.72844e-77	up	-1.13322	4.19916e-05	down	1.82945	1.02646e-20	up
Cluster-13363.16	8.6	7.22	10.12	5.37	6.81	8	0	0	4.85	6.45	5.05	0	0	0.46	0.72	7.57	6.78	6.09	4.2082	0.00783511	up																-4.46337	0.00489094	down
Cluster-13363.17	124.41	127.29	133.04	123.61	118.16	117.76	95.21	112.99	88.52	100.5	94.76	116.75	129.06	129.54	124.72	55.83	53.62	45.55	-1.2413	1.95686e-28	down													-1.12907	1.81743e-24	down				-1.02345	2.01578e-09	down
Cluster-13363.4	0.24	0.16	0.23	0.15	0.17	0.21	0.36	0.2	0.17	0.03	0.12	0.26	0.33	0.33	0.6	0.75	0.6	0.9										1.62803	0.000241689	up				2.20346	3.9725e-11	up	1.0268	0.0165551	up	2.4594	0.0042258	up
Cluster-13363.5	0.97	1.08	0.82	0.94	0.76	0.68	1.05	0.71	1.12	0.86	1.07	1.05	1.3	1.24	1.5	0.75	0.4	0.46	-1.25979	4.59613e-05	down
Cluster-13363.7	2.82	2.04	2.39	1.33	2.78	2.42	0.9	0.93	0.89	0.33	0.3	0	2.52	1.98	2.17	0.68	0.22	0	-2.83971	0.0124561	down				-1.29076	1.3798e-05	down							-2.79028	0.0188454	down							3.39895	0.00184903	up	-1.12819	0.00862433	down	-3.46434
Cluster-13363.8	0.46	0.18	0.11	0.16	0.48	0.13	0.03	0	0	0.04	0	0	0.79	0.89	0.57	0.18	0.31	0.1	-1.87457	0.00132866	down																1.60189	0.0143108	up				5.99446	2.86277e-08	up
Cluster-13363.9	3.36	3.11	3.5	2.7	2.6	2.56	1.19	1.18	2.19	2.28	2.19	1.37	4.28	4.97	4.41	2.26	2.43	2.35							-1.00477	0.00158537	down																1.15984	1.17881e-06	up
Cluster-1338.0	0	0	0	0	0	0	0	0	0	0	0	0	1.12	0.99	1.75	0	0	0	-7.62386	4.32472e-08	down																7.78846	2.32156e-08	up				7.59735	1.77686e-07	up
Cluster-13380.16	6.18	4.99	7.33	2.53	1.86	4.09	1.43	1.24	1.15	1.28	1.09	1.4	1.39	2.12	1.49	3.73	4.07	3.22	1.07355	9.15721e-05	up				-1.27393	3.75247e-06	down	1.33511	9.04735e-08	up							-1.03153	0.000460098	down	1.32703	1.85016e-06	up							-1.25342
Cluster-13380.26	3.31	2.86	2.81	2.38	3.62	3.01	2.85	4.05	4.33	5.81	3.74	4.18	2.33	2.81	2.55	6.47	8.08	6.02	1.54997	7.81615e-08	up													1.30447	2.90719e-05	up
Cluster-13380.28	0	1.1	1.12	2.28	1.71	2.48	2.77	3.77	0	0	0	3.2	6.66	2.7	4.52	18.44	19.23	16.29	2.06344	0.00143301	up							3.07401	0.00565082	up				3.29055	4.0128e-07	up				4.14666	0.00772588	up
Cluster-13380.29	15.98	27.14	11.51	20.87	27.5	24.04	12.43	20.89	12.73	10.14	10.06	20.17	9.14	5.07	10.66	70.29	94.28	67.47	3.17465	2.47753e-21	up							2.4561	2.94876e-10	up				1.88772	1.9821e-10	up				2.90738	5.32961e-08	up
Cluster-13380.30	6.27	8.3	9.37	11.09	12.4	12.65	9.28	7.3	16.56	18	10.63	10.36	8.9	5.25	7.24	28.61	23.58	21.17	1.84084	0.000182985	up													1.04606	0.00657294	up
Cluster-13380.31	17.89	7.49	11.99	16.12	16.51	11.73	9.57	15	12.39	11.24	12.03	19.44	15.06	22.62	10.27	51.78	49.9	53.78	1.95497	6.31831e-06	up							2.08843	2.17358e-07	up				2.03808	1.05657e-08	up				2.14425	1.02878e-07	up
Cluster-13380.35	1.57	2.74	2.23	3.1	4.36	3.37	3.25	3.8	1.47	1.5	2.31	2.8	1.09	1.1	1.87	1.26	1.25	0.54										-1.52615	0.0107765	down				-1.75486	4.54179e-05	down
Cluster-13380.36	10.71	12.89	9.51	11.4	9.69	10.17	7.96	7.63	5.83	5.02	5.5	5.48	5.29	5.79	5.12	4.77	5.84	2.6																-1.1531	0.000528371	down	-1.01214	1.48069e-08	down
Cluster-13380.37	36.81	23.61	26.66	35.84	40.13	41.9	38.01	46.26	21.91	18.75	18.51	36.1	36.61	34.37	27.8	16.71	11.82	11.14	-1.25762	3.29399e-09	down							-1.45233	3.7812e-05	down				-1.48955	8.41602e-16	down
Cluster-13380.38	366.6	424.64	348.02	499.59	752.94	671.69	481.91	613.89	308.45	248.35	274.21	499.45	216.17	183.67	159.67	197.34	229.28	167.98										-1.26649	4.14756e-05	down				-1.60797	5.15235e-16	down	-1.00344	3.99795e-10	down
Cluster-13380.39	21.82	21.24	20.95	25.03	26.51	27.16	9.92	8.56	9.39	7.51	9.37	6.08	20.37	18.26	13.71	11.15	11.7	6.53							-1.06957	4.41908e-28	down							-1.33613	2.50046e-07	down							1.13318	2.14251e-05	up	-1.36673	2.3026e-40	down	-1.36661
Cluster-13380.4	0.83	1.82	0.37	0.4	1.14	0.47	4.04	2.09	0.85	0.57	0.7	6.57	0.63	1.05	1.09	0	0	0	-7.26071	4.97187e-07	down							-8.70619	4.59175e-08	down
Cluster-13380.40	471.71	509.02	494.16	642.13	836.75	775.5	703.78	809.07	431.93	332.13	411.76	755.06	239.36	241.64	226.96	249.03	269.45	220.38										-1.42213	3.88769e-07	down				-1.52895	7.14885e-26	down	-1.04042	9.5112e-35	down	-1.0278	0.00569986	down	-1.16731	0.00160724	down
Cluster-13380.42	9.25	9.24	7.77	9.97	13.12	12.87	4.81	4.08	6.12	5.26	5.77	3.75	6.17	6.08	5.28	2.32	2.7	1.95	-1.26941	3.72204e-08	down							-1.13089	7.2425e-05	down				-2.28566	3.77112e-24	down				-1.08544	0.000116247	down				-1.13241	1.25521e-06	down
Cluster-13380.44	14.45	13.46	14	13.91	14.01	15.06	6.54	9.64	4.65	4.87	5.59	8.41	9.59	12.15	11.61	7.02	4.42	4.5	-1.00162	2.88665e-05	down													-1.35237	1.44134e-09	down													-1.01382
Cluster-13380.46	5.32	4.97	4.55	5.79	5.99	5.46	3.2	3.27	1.95	1.61	2.18	3.55	3.51	3.4	3.17	1.84	1.4	1.1	-1.15471	1.15871e-05	down													-1.90794	3.74832e-15	down
Cluster-13380.48	13.14	21.39	18	15.68	21.52	16.25	0	0	5.2	5.82	7.19	0	3.35	3.73	2.77	3.09	5.97	2.88																-2.06961	2.62112e-09	down	-2.3955	9.53532e-22	down
Cluster-13380.50	24.94	21.72	22.57	20.02	12.69	17.93	17.58	22.63	12.51	8.54	11.68	17.88	7.97	6.59	8.3	2.61	2	8.6										-2.00171	4.34232e-10	down				-1.98497	1.44361e-21	down	-1.1334	4.18356e-12	down	-1.76016	1.14456e-06	down
Cluster-13380.55	3.92	3.85	3.79	5.03	4.93	5.23	7.26	8.71	4.51	4.99	4.41	8.09	6.17	6.73	6.72	7.71	7.46	7.5							1.00162	0.00378934	up
Cluster-13380.56	5.32	5.79	4.93	1.56	0	0.48	0.47	3.37	1.08	0	1.67	1.36	0	2.58	4.9	5.06	5.23	2.41																2.72522	0.0289193	up
Cluster-13380.59	3.48	5.2	11.43	6.53	15.18	8.78	4.44	6.64	6.08	5.68	11.1	7.63	15.93	26.54	13.74	8.13	14.52	5.04	-1.79137	0.0258418	down										1.84742	0.00228741	up	-1.95924	0.00712775	down	1.67211	0.0181063	up
Cluster-13380.62	3.6	1.69	3.74	1.64	2.48	1.85	4.78	4.53	0.5	0.57	0.69	3.67	0.74	0.5	1.12	1.99	2.27	2.31	1.57524	0.000497507	up																-1.93527	0.000374972	down
Cluster-13380.65	2.7	3.33	2.23	3.85	1.41	1.39	4.34	5.4	0	0.24	0.17	5.94	1.88	0.93	2.48	0.13	0	0	-5.65671	2.17585e-06	down							-6.65069	0.00848494	down				-5.9973	1.43776e-06	down
Cluster-13380.67	2.3	1.81	2.24	1.88	2.96	2.39	3.69	7.07	3.33	4.09	2.63	3.83	3.61	4.54	4.6	0.56	0.59	0.61	-2.73148	1.24864e-19	down				1.22347	0.0057323	up	-2.91857	1.95807e-09	down				-1.90328	1.0927e-06	down	1.01263	3.01836e-05	up	-2.46786	2.74716e-10	down
Cluster-13380.72	0.66	1.48	0.31	0.53	0.32	0	0.28	0	0.67	0	2.2	0.3	0	0	0	0	0	0																			-7.88366	5.95537e-07	down
Cluster-13385.0	0	0	0	0.76	1.08	3.1	0	0	4.69	4.75	5.76	0	0	0	0	0	0	0																						-7.84357	0.01289	down	-7.95808	0.0108366	down				8.03166
Cluster-13385.1	0.6	1.22	0.53	0.05	0.08	0.28	0.83	1.91	1.3	0.86	0.47	0.25	0.9	0.73	0.49	7.27	7.55	6.45	3.43313	2.4974e-18	up							2.38669	7.58085e-08	up				6.30867	2.45608e-19	up				3.79666	3.76694e-13	up
Cluster-13385.2	0.16	0.53	0	0	0	0.08	0	0	0.24	0	0.34	0	2.35	2.17	1.32	1.38	0.55	1.75																			3.18404	0.002353	up				4.20169	0.00884584	up
Cluster-13385.5	0.22	0.38	0.24	0.02	0.34	0.16	0.17	0	0.25	0.14	0.1	0.03	0.2	0.37	0.22	2.3	2.94	2.31	3.4559	3.05284e-12	up							4.19884	8.23114e-06	up				4.06426	7.8426e-07	up				4.92256	5.12578e-12	up
Cluster-13389.1	2.84	1.41	4.09	2.86	4.52	1.32	15.01	12.21	9.18	8.6	5.86	7.28	2.66	2.88	3.45	6.8	7.63	4.22	1.14389	0.0205694	up				2.26924	2.13216e-05	up																-1.32623	0.00302698	down	2.18489	0.000146048	up
Cluster-13389.3	0.92	1.12	0.66	0.63	0.23	0.5	0.53	0.16	0.23	0	0.67	0.34	0.21	0.13	0.28	0.53	0	0																			-2.15726	0.000794496	down
Cluster-13389.4	15.39	9.37	9.68	12.62	15.29	8.81	5.71	5.36	4.69	4.08	3.23	4.13	4.85	4.33	4.12	2.21	4.77	4.57																-1.58376	9.5661e-05	down	-1.3494	1.89846e-06	down							-1.09478	0.000175237	down	-1.46675
Cluster-13389.8	7.88	9.87	7.26	11.78	9.35	12.87	0	0	19.04	16.45	16.92	0	27.13	16.79	21	21.46	28.92	19.9																1.17121	0.000385649	up	1.50034	8.08575e-05	up
Cluster-13390.10	5.64	6.46	5.95	4.9	4.53	5.7	3.02	2.28	4.69	4.38	5.42	2.56	8.49	7.96	8.61	5.75	5.53	6.11
Cluster-13390.11	0.64	1.19	0.37	0.38	0.17	0.39	0	0	0	0	0.05	0	0.94	0.9	1.89	0	0	0	-8.14051	3.98085e-09	down																						7.15185	3.19834e-07	up
Cluster-13390.3	1.18	0.81	1.17	0.91	0.45	0.53	0.92	0.16	0.55	0.9	1.12	0.4	0.52	0.52	0.46	0	0.29	0.2																			-1.06673	0.0207593	down
Cluster-13398.0	0	0	0	0	0	0	0	0	11.95	8.95	4.48	0	0	0	0	0	0	0																						-10.1828	0.00031413	down	-10.294	0.000243224	down				10.3728
Cluster-13400.0	0.42	0.12	0.2	0	0.02	0	0	0.02	5.91	7.3	5.09	0	0.84	0.86	0.96	0.27	0.31	0.13	-1.49769	0.00303378	down																1.84827	0.00124503	up
Cluster-13405.0	1.11	1.22	0.57	2.48	3.24	2.75	0	0	0.44	0.38	0.1	0.15	0.23	0.21	0.13	0.08	0.08	0.07													1.54925	0.00041456	up	-5.11848	1.69562e-12	down
Cluster-13426.0	0.3	0.34	0.17	0	0	0	0	0	3.11	3.64	3.03	0	0	0	0	0.04	0	0																						-7.35747	0.00373763	down	-8.43231	0.00543375	down
Cluster-13431.1	0.33	0.34	1.03	0.14	0.09	0	0	0	2.4	2.19	2.14	0	0.04	0.1	0.02	0	0	0.02																						-7.73618	0.00207963	down	-4.94815	0.0051254	down
Cluster-13434.0	7.47	5.44	7.84	2.33	2.87	3.9	0	0	2.16	2.49	2.41	0	6.02	6.31	7.95	0.4	0.62	1.1	-3.22441	9.30664e-10	down										-1.17098	0.00322916	down
Cluster-13461.10	0	0	0	0	1.57	0.5	0.1	1.39	0.38	0.71	0	1.65	0	0	0	1.02	0.84	0.94	8.85564	2.13092e-12	up				8.38556	2.30176e-05	up				8.3679	0.000854667	up										-8.67269	0.00382528	down				8.75131
Cluster-13461.16	2.1	1.98	4.11	2.17	1.69	1.73	3.83	4.2	0.3	1.02	1.09	4.1	1.11	2.18	2.48	1.33	0.85	1.67
Cluster-13461.2	1.51	1.59	1.58	0.94	1.47	0.87	1.27	1.35	1.75	1.48	1.32	0.98	1.43	1.04	1.47	0.62	0.67	0.53	-1.04323	0.028546	down							-1.28415	0.00555745	down
Cluster-13461.22	7.26	7.65	11.75	0.97	0.97	1.32	2.59	0.87	0.11	0	0	2.6	0	0	0	0.13	0.39	0.65							-4.03852	6.96896e-07	down				-3.04912	1.00817e-09	down				-8.55463	6.60173e-11	down										-4.34839
Cluster-13461.23	0	0	0	0.04	0	0	0	0	8.99	9.41	6.13	0	0	0	0	0	0	0																						-9.5366	0.00095206	down	-9.6487	0.000752506	down				9.72608
Cluster-13461.28	0.1	0	0	0.82	0.92	0.71	0.69	1.01	3.22	3.95	2.57	0.9	0.29	0.07	0.08	0.18	0.51	0.1							5.80984	6.77847e-05	up	-2.69655	0.0065773	down	4.63084	5.17722e-05	up							-3.26218	0.000315822	down	-4.1629	5.26713e-06	down				6.37239
Cluster-13461.29	0.5	0.57	0.36	0.32	0.37	0.26	0.3	0.42	0.5	0.63	0.52	0.62	0.57	0.42	0.51	0.13	0.11	0.1	-2.09313	6.13948e-07	down							-1.85888	0.000128784	down				-1.37942	0.00338453	down				-2.39559	2.25847e-09	down
Cluster-13461.34	1.87	0.78	0.58	0.18	0.28	0.2	4.64	4.21	0.54	0.38	0.53	0.32	0.46	0.53	0.2	0.15	0.08	0.02	-2.28225	0.0110706	down							-2.64588	0.00174356	down	-1.73191	4.23737e-06	down							-2.39	0.00637425	down				1.27906	0.00131336	up
Cluster-13461.35	0.49	0.37	0.41	0.1	0.15	0.13	0	0	0.36	0.33	0.64	0	0.17	0.12	0.07	0.17	0	0.06													-1.76452	0.000238385	down				-1.86059	0.00190905	down
Cluster-13461.37	21.48	22.52	22.84	20.38	19.1	19.18	14.21	16.18	16.3	14.34	15.93	15.64	19.71	16.77	16.93	36.11	34.78	33.29	1.02567	2.65221e-19	up							1.13184	1.8167e-22	up										1.17085	2.24636e-31	up
Cluster-13461.38	0.86	1.18	0.94	0.7	0.65	1.19	0.52	0.34	1.24	1.01	0.79	0.39	2.68	2.15	1.3	0.91	1.34	1.51																			1.08302	0.00395447	up				1.44736	0.00550977	up
Cluster-13461.4	3.52	3.69	5.64	0.05	0.03	0	0	0	0.08	0.03	0.07	0.02	0.02	0	0	0.03	0.03	0.03							-7.36082	1.85428e-14	down				-7.80183	1.29271e-21	down				-9.56043	9.63487e-15	down										-7.15661
Cluster-13461.40	15.27	14.93	7.09	7.5	6.16	0.22	11.35	8.15	5.91	5.43	7.26	11.64	14.2	6.11	6.09	27.58	30.25	18.37	2.57455	5.69711e-08	up							1.96046	0.00132118	up				1.94457	0.000742644	up				3.18564	5.52403e-10	up
Cluster-13461.42	25.53	24.59	26.47	25.72	24.95	24.51	23.16	21.3	20.98	20.34	21.2	22.51	13.75	16.96	18.82	33.67	31.55	35.06	1.09223	1.25894e-18	up
Cluster-13461.44	1.55	8.08	1.52	5.93	3.9	0.21	3.51	2.85	1.24	0.71	2.26	4.17	15.83	4.7	5.08	5.71	5.72	8.63										3.59416	0.00222647	up							1.95247	7.275e-09	up	2.48932	0.000776832	up	2.38565	0.0018395	up
Cluster-13461.6	1.42	1.55	1.42	1.51	0	1.05	1.27	0	0.82	0.73	1.63	0	1.36	0.92	1.71	0	0.03	0	-7.89113	9.18698e-10	down							-7.02777	0.00610128	down				-7.23344	0.00136881	down				-7.16386	0.00533925	down
Cluster-13461.7	3.11	2.3	2.5	2.24	3.15	3.27	1.94	3.44	2.85	1.52	1.33	3.7	6.31	6.36	4.31	3.24	4.84	2.26																			1.12736	2.68348e-05	up
Cluster-13468.6	0.55	0.72	0.88	0.15	0	0.06	0	0	0	0	0	0	0.06	0	0.09	0	0	0							-7.64263	1.57722e-07	down				-3.34444	0.00164222	down				-3.82234	1.6042e-05	down										-7.45383
Cluster-13470.0	2.57	2.37	3.61	1.72	2.59	2.25	2.7	2.43	0.77	0.11	1.68	2.67	1.39	1.66	1.32	9.86	6.16	9.1	2.60852	7.639e-09	up							2.06411	0.000920764	up				2.04572	1.83594e-06	up				2.51578	0.0143334	up
Cluster-13470.1	1.74	1.12	2.43	2.02	1.74	2.85	0	0	0	0	0	0	8.72	6.95	8.05	0	0	0	-9.24544	1.05396e-13	down																2.19283	3.56959e-08	up				9.21898	2.66021e-13	up
Cluster-13472.1	2.64	2.34	3.39	2.4	2.07	0.71	5.49	5.05	6.63	7.11	6.22	6.39	0	0	0	0	0	0.19							1.18887	0.000236354	up	-7.04205	7.49984e-10	down							-7.83785	7.99e-09	down	-7.20199	1.44522e-10	down	-9.16665	4.18365e-13	down	1.86176	0.00150155	up	1.36652
Cluster-13478.0	0.45	0.45	0.17	0.37	1.04	0.61	0	0	0.01	0.01	0	0.01	0	0	0.01	0	0	0							-7.00858	1.98182e-06	down							-8.7699	2.38537e-10	down	-6.99923	8.1609e-07	down							-7.9326	1.61937e-08	down	-5.95277
Cluster-13479.3	2.61	3.22	2.45	1.52	1.21	0.73	0	0.04	1.17	1.44	1.69	0	0.07	0	0	2.01	0.54	1.5	5.80302	4.32024e-05	up										-1.22697	0.00482779	down				-6.71664	6.6146e-09	down
Cluster-13479.4	1.58	0.96	1.83	1.5	1.76	1.2	0.14	0.03	1.9	2.76	1.48	0	0.74	0.93	0.35	2.2	2.91	1.11																			-1.19008	0.0211569	down
Cluster-13479.6	1.03	0.68	2.61	0.8	1.75	1.8	0.07	0	0.98	0.24	0.28	0	1.65	2.05	1.2	1.22	1.4	0.27																												-3.52062	0.00439433	down
Cluster-13482.0	1.9	2.2	1.33	0.82	0.68	0.75	0	0	2.05	2.17	1.68	0	0.67	0.8	0.61	0.39	0.38	0.24													-1.23068	0.0015977	down				-1.33952	0.00112108	down
Cluster-13482.1	1.19	0.59	1.34	0.41	0.26	0.31	0	0	0	0	0	0.03	1.55	1.55	2.54	0	0	0	-8.46866	1.17795e-10	down				-7.72334	3.29828e-07	down				-1.64624	0.00491918	down										7.4802	1.77719e-08	up				-6.57367
Cluster-13482.10	0.35	0	0	0	0	0.26	0.36	0.35	0.15	0.21	0	0.32	0	0	0	0	0	0										-7.37646	6.09691e-06	down
Cluster-13482.12	6.53	6.53	7.31	5.49	5.12	5.61	1.95	2.34	3.64	3.63	3.9	1.81	8.65	7.44	6.67	2.41	2.57	2.07	-1.64296	4.65263e-10	down				-1.18184	0.000866549	down							-1.15775	8.61565e-07	down							1.06006	0.0115449	up
Cluster-13482.13	0.37	1.11	0.77	0.27	0.37	0	0.07	0	0	0	0.27	0.05	0.1	0.07	0.1	0.82	1.17	0.51	3.29484	7.02106e-09	up				-4.86342	0.00197682	down	5.11982	0.000786399	up							-3.05477	1.76797e-06	down
Cluster-13482.14	0.7	0.87	0.88	0.37	0.86	0.42	0.12	0.3	0	0	0	0.12	0.19	0.09	0.26	3.08	3.05	2.37	4.15949	5.97818e-17	up							4.34853	4.56376e-05	up				2.49306	1.44612e-07	up	-2.26844	0.000428569	down	6.31072	1.40969e-09	up							-4.37796
Cluster-13482.16	0.73	0.6	0	0.1	0.07	0.01	0.19	0.08	0	0.03	0	0.36	0	0	0.21	0.8	0.53	0.82	3.4775	0.0308422	up							3.00872	0.0158554	up				3.77784	1.68715e-05	up
Cluster-13482.17	0.45	0.46	0.64	0.87	0.97	0.98	0.17	0.15	0.65	0.66	0.66	0.18	0.4	0.47	0.19	2.97	3.64	2.74	3.20155	1.18841e-12	up							3.28916	1.00514e-05	up				1.83349	1.16478e-09	up				2.68505	2.16184e-06	up
Cluster-13482.19	8.57	9.81	8.75	8.44	9.29	8.03	6.98	3.93	8.68	6.85	10.78	6.92	4.8	5.35	6.36	2.8	2.88	3.48										-1.1187	0.00628024	down				-1.41871	3.96228e-10	down				-1.40471	4.55766e-06	down
Cluster-13482.20	1.25	2.1	1.04	0.51	0.11	0.16	0	0	0.53	1.25	0.43	0	0	0	0	0.46	0.56	0.45													-2.49584	0.00257268	down				-7.95895	1.5455e-08	down
Cluster-13482.25	0.94	2.24	0.02	0.35	0	0	0	0	0	0	0	0	0	0	0	3.56	3.73	3.16	10.889	1.60929e-19	up				-9.1109	7.52163e-05	down	10.9173	2.35002e-19	up				4.97206	0.0241917	up	-9.10109	5.38159e-06	down	10.7414	8.50835e-19	up							-8.91946
Cluster-13482.26	8.66	10.89	7.32	1.72	2.45	2.3	1.71	1.6	1.89	2.06	1.48	1.98	2.2	2	1.68	12.26	11.94	12.51	2.70195	1.25624e-53	up				-2.24668	3.53823e-18	down	2.80047	1.14595e-72	up	-2.05502	5.44501e-15	down	2.60084	1.62271e-43	up	-2.17101	7.1413e-17	down	2.71522	2.62403e-38	up							-2.14977
Cluster-13482.28	4.65	4.8	2.82	3.68	1.81	2.18	1.09	1.08	0.54	0.77	0.41	1.59	0.6	0.99	0.92	3.33	3.24	2.5	1.93917	1.90368e-09	up				-2.05929	5.09565e-06	down	1.73116	2.71414e-05	up							-2.28726	3.10954e-10	down	1.6919	0.00586064	up				-1.38443	0.00740827	down	-2.00351
Cluster-13482.30	5.23	4.9	5.22	6.06	5.19	5.01	5.15	3.14	4.96	4.37	5.3	3.97	1.25	1.28	1.95	2.63	1.94	3.94																			-1.76128	3.12668e-18	down				-1.68565	4.12915e-12	down
Cluster-13482.33	3.49	3.74	2.29	3.23	2.83	2.6	0.83	0.76	2.67	2.47	2.46	0.87	0.83	0.89	1.11	0.32	0.43	0.41	-1.22143	5.96378e-05	down							-1.89214	0.00357414	down				-2.81344	2.2499e-29	down	-1.72844	5.83848e-10	down	-2.3172	6.80537e-06	down
Cluster-13482.34	2.18	1.31	2.06	0.92	1.55	1.78	0.73	0.9	1.38	1.73	1.96	0.76	1.16	1.42	1.63	7.37	8.15	8.59	2.60723	8.86811e-15	up							3.00897	3.65534e-13	up				2.62547	1.35196e-11	up				2.48428	2.09294e-08	up
Cluster-13482.4	1.83	0.27	0.7	1.47	0.82	0.68	1.54	2.14	2.83	2.9	2.21	2.88	2.44	2.63	1.38	2	1.02	1.68																												1.6034	0.00199598	up
Cluster-13482.5	0	0	0	2.35	2.83	2.95	0	0	0	0	0	0	5.16	4.84	4.47	0	0	0	-8.55578	1.97278e-11	down										7.8891	4.10011e-09	up	-7.72024	1.28735e-08	down	8.71957	8.73744e-12	up				8.52941	5.32482e-11	up	-7.84737	2.05435e-08	down
Cluster-13482.6	3.29	4.74	2.34	0.27	0.23	0.28	1.01	0.78	0.11	0.19	0	0.72	0.38	0.43	0.49	2.01	2.48	2.25	2.50724	1.87839e-08	up				-2.35592	0.00690269	down				-3.83764	4.47318e-12	down	3.30792	9.42362e-11	up	-3.04059	2.14894e-09	down	2.89659	0.0204588	up							-3.38782
Cluster-13482.7	0.85	0.9	0.74	0.19	0.15	0.31	0	0	1.33	1.45	0.98	0	0.34	0.19	0.31	0.23	0.04	0.12													-2.0026	0.000400161	down				-1.5647	0.00357012	down
Cluster-13482.8	0.25	0.55	0.53	0.43	0.47	0.22	0.96	1.53	1.52	1.78	1.65	1.68	2.62	3.09	2.21	0.63	0.37	0.75	-2.19388	0.000408294	down																2.73632	5.6847e-05	up
Cluster-13490.0	0.01	0	0	0.01	0	0	0	0	0.02	0.02	0.02	0.02	0.01	0	0.04	0.93	0.68	1.18	5.82437	8.94513e-09	up							7.31913	6.43797e-08	up				7.38347	2.56225e-08	up				5.66876	1.89638e-08	up
Cluster-13497.12	0.24	0.17	0	0.11	0.23	0	0	0	0	0	0	0.6	0.19	0	0.42	0.5	0.57	0.31										8.27517	6.84337e-09	up
Cluster-13497.13	0	0	0.2	0	0	0	0.37	0.68	0	0	0	0.1	0	0	0.03	0	0	0										-7.75389	0.0152147	down
Cluster-13497.8	0	0	0	0.15	0	0	0	0	0	0.35	0.06	0.2	0.14	0.45	0.23	0.67	1	0.96	1.76105	0.000797345	up							9.56887	9.41482e-14	up				4.24057	0.00501137	up	7.82951	1.89082e-07	up	2.09598	0.00325912	up
Cluster-13497.9	0	0	0	0.76	0	0.42	0.19	0	0.53	0.3	0.45	0.16	0	0.34	0	0	0	0													7.96205	0.00140829	up	-7.7957	0.00292962	down				-7.51969	1.95637e-06	down							7.71158
Cluster-13500.0	0.19	0.1	0.16	0.64	0.85	0.57	0	0	0.04	0.07	0.03	0	0	0	0	0	0	0													2.21144	1.79742e-05	up	-7.9779	3.23404e-09	down										-5.66569	2.58971e-06	down
Cluster-13519.1	0	0	0	0	0	0	0	0	0	0.25	0.18	0.13	0	0	0	4.6	6	2.92	7.62053	1.49126e-07	up							7.64757	8.34839e-07	up				7.71292	1.4635e-07	up				4.63373	4.38034e-06	up
Cluster-13522.1	0.12	0	0.09	0.55	0.08	0.43	0	0	0	0	0	0	0.06	0	0	2.66	3.63	2.66	6.86177	3.44267e-07	up							7.85159	5.32031e-08	up				3.13319	6.86807e-05	up				7.67619	9.4701e-08	up
Cluster-13537.0	2.93	4.49	2.21	2.31	1.66	4.38	3.2	3.63	1.34	1.03	0.46	2.16	4.35	2.15	1.59	5.34	6.08	4.21																						2.12256	0.00452155	up
Cluster-13537.1	2.71	2.39	2.17	1.84	1.37	1.8	1.91	1.49	3.19	3.34	2.55	1.6	2.9	4.12	5.11	3.47	2.32	3.76																1.00826	0.00133027	up
Cluster-13537.10	3.5	1.12	1.72	5.49	1.61	3.72	0	0	0	0	0	0.08	13.7	12.75	9.5	2.53	1.93	1.16	-3.345	1.81096e-11	down																2.39775	1.32985e-08	up				7.85826	1.3687e-09	up
Cluster-13537.2	1.64	1.56	1.99	1	1.08	1.35	0.63	0.62	0	0	0	0.78	0.05	0.25	0.28	0.21	0	0																			-3.15868	2.56386e-08	down
Cluster-13537.3	2.04	1.96	1.31	2.14	1.38	1.99	1.42	1.26	1.47	1.7	1.23	1.28	2.33	3.83	4.24	3.51	1.17	4.35																									1.22281	7.73132e-05	up
Cluster-13537.4	0	0	0	0	0	0	0.35	0	0	0	0	0.4	0.6	0	0.49	0.47	2.72	0.34																10.3541	6.01213e-11	up
Cluster-13537.5	1.91	1.45	1.78	1.27	1.34	1.43	1.59	1.31	2.56	2.64	2.75	0.88	3.35	2.68	2.03	3.08	2.2	1.48
Cluster-13537.6	11.02	9.9	13.67	9.94	8.08	8.52	0.95	1.78	6.84	6.04	5.37	1.95	0.91	0.25	0.47	0.61	0.61	0.24										-2.76939	0.00249988	down				-4.15006	3.66006e-28	down	-4.38497	1.32157e-21	down	-3.22008	6.30772e-07	down	-3.09899	1.37956e-05	down				-1.26858
Cluster-13537.7	0.12	0.07	0.21	0.05	0.11	0	0.25	0.16	1.8	1.79	2.04	0.16	0.32	0.33	0.35	0.1	0.23	0.17																			1.34702	0.00858966	up	-2.99626	0.00125624	down				3.94594	0.00779137	up	3.42626
Cluster-13537.8	0.88	1.08	0.79	0.91	0.93	1.58	0	0	0	0	0	0	3.46	5.65	3.49	0.44	0.84	0.31	-3.07376	1.13239e-05	down																2.28086	4.11723e-05	up				7.83609	4.54368e-08	up
Cluster-13538.0	21.36	30.46	14.2	2.8	2.21	4.64	0	0	9.55	6.15	26.33	0	0.57	2.17	0.83	0	0	0													-2.82898	2.63223e-06	down				-4.62479	2.12365e-08	down
Cluster-13538.2	0	0	0	0	0	0	0.29	0	0	0	0	0	10.31	11.12	11.65	0	0	0	-7.58143	2.18534e-08	down																7.74538	1.21852e-08	up				7.5551	6.52529e-08	up
Cluster-13542.2	1.95	1.66	1.73	7.89	6.4	8.92	3.34	3.12	11.41	12.09	14.24	4.38	9.46	7.06	7.33	0.53	1.67	1.17	-2.73118	4.60545e-06	down										2.14564	4.33987e-07	up	-2.70083	5.11077e-06	down	2.17454	1.10499e-06	up	-3.08854	4.27979e-05	down							2.56258
Cluster-13550.12	0.35	0.37	0.62	0.22	0.15	0.16	0.69	0.75	1.08	1.25	1.22	0.45	0.66	0.85	0.61	1.23	1.71	1.24	1.05784	0.00807831	up													3.11459	4.8525e-09	up										2.41592	4.55267e-05	up
Cluster-13550.5	0.32	0.27	0.18	1.1	1.58	1.65	0.83	1.07	0	0	0	0.85	2.32	1.67	2.62	0	0	0	-8.44971	1.84936e-10	down										2.38534	1.21928e-05	up	-7.82904	8.66117e-09	down	3.00462	4.14929e-08	up
Cluster-13552.1	1.33	1.58	1.57	0.1	0	0.88	2.02	0.36	0.24	0.29	0.36	1.16	0.49	0.4	0.61	0.04	0	0	-5.36794	1.43182e-06	down																-1.56383	1.74832e-07	down
Cluster-13552.2	1.75	1.36	0.66	4.63	0.3	0.41	0.14	0	1.36	0.69	1.07	0.12	0	0	0	0	0	0																			-9.13999	1.13623e-11	down	-8.07559	1.29394e-05	down	-8.1924	8.2449e-06	down
Cluster-13552.4	0	0	0	0.95	1.03	0	0	0	0.76	0.32	0.89	0	0	0	0	0	0	0													8.35833	0.000492126	up	-8.19443	0.00113887	down
Cluster-13552.5	1.29	1.36	1.59	0.4	2.59	1.43	0.68	0.78	0.56	0.19	0.26	1.14	0	0	0	0.1	0.07	0.2										-2.5579	8.80401e-05	down				-3.58077	3.53339e-05	down	-9.05733	5.4068e-13	down
Cluster-13552.6	1.61	1.74	1.47	0	1.46	2.05	1	0.08	1.19	0.89	0.41	0.31	0	0	0.25	0	0.08	0										-5.19052	0.00476883	down				-5.71839	0.0119221	down	-4.36243	0.00210888	down										-1.47134
Cluster-13555.2	9.07	8.78	9.44	9.71	6.57	11.34	2.29	1.29	7.15	5.93	3.16	3.02	2.8	2.72	4.08	1.99	1.51	2.24																-2.20751	3.25294e-11	down	-1.50519	6.33406e-11	down	-1.09839	0.0134299	down							-1.05104
Cluster-13555.5	7.5	7.31	4.8	7.5	2.95	8.89	1.21	0.19	2.36	3.63	1.63	0.95	0.76	1.45	3.52	1.24	0.78	0.79							-2.51677	0.00127702	down							-2.82324	9.45555e-06	down	-1.93018	0.00163324	down										-1.61535
Cluster-13559.10	0.83	0.48	1.26	2.01	1.5	1.43	0.68	0.4	2.24	2.03	1.52	0.36	0.01	0.07	0	1.54	1.61	1.41	7.01984	8.3136e-08	up																						-6.77928	3.53145e-05	down
Cluster-13559.2	2.12	0.85	1.03	4.97	2.69	1.59	6.05	7.08	1.17	1.63	1.55	8.7	2.04	1.87	2.45	0	0	0.05	-7.21228	2.16445e-08	down							-8.49521	3.43457e-08	down				-7.76218	2.4412e-08	down				-8.23428	5.71616e-07	down
Cluster-13559.4	1.35	0.39	1.76	3.97	2.45	4.76	0	0	0.24	0.3	0	0	0.09	0	0	0.42	0.33	0.18																-3.67203	9.85677e-09	down										-5.49916	3.89481e-05	down
Cluster-13559.7	0.46	0.6	0.32	0.87	0.27	0.41	0.3	0.59	2.68	2.23	1.64	0.36	0	0.23	0	3.65	3.48	3.26	5.81841	6.77674e-09	up													2.87475	1.9243e-06	up							-4.37874	0.0140146	down
Cluster-13563.0	6.96	6.43	7.41	2.69	0.83	1.04	0	0	3.37	1.57	4.84	0	0	0	0	0	0	0													-2.16522	7.24464e-05	down				-9.40582	2.60539e-14	down
Cluster-13563.2	1.57	0.98	0.47	0.28	0.04	0.19	0	0.04	18.75	19.95	17.16	0	0.03	0	0	0	0	0																						-10.5463	0.000145152	down	-9.69776	6.29247e-05	down
Cluster-13563.3	1.57	2.28	3.74	0	0	0	0	0	9.6	10.03	7.8	0	0	0	0	0	0	0													-8.43881	1.02844e-09	down				-8.34927	1.67421e-09	down	-9.52363	0.000951931	down	-9.63643	0.000751509	down
Cluster-13563.4	5.24	5.9	3.04	1.77	0.25	0.13	0	0	0	0.04	0	0	0	0	0	11.55	11.67	12.28	11.1723	9.03451e-21	up				-9.76811	1.12407e-13	down	11.2011	1.09145e-20	up	-2.72177	0.00468898	down	4.13315	3.50532e-06	up	-9.75854	2.25715e-14	down	10.0633	4.94237e-17	up							-8.61697
Cluster-13563.5	3.42	5	0.95	1.89	0.39	0.3	0	0	0	0	0	0	0	0	0	3.44	3.41	2.12	8.10406	2.5744e-09	up				-8.07603	2.95884e-06	down	8.13187	1.24692e-08	up							-8.06647	3.26404e-07	down	7.95606	2.32056e-08	up							-7.8857
Cluster-13570.4	1.73	0.81	1.83	1.09	1.46	0.62	2.16	1.44	1.15	0.99	0.97	1.64	1.53	1.55	1.03	4.4	5.81	5.19	2.00986	4.80344e-05	up							1.72168	0.000479486	up				2.38434	1.69548e-05	up				2.11445	0.000116985	up
Cluster-13572.0	0	0.04	0	0.08	0.12	0.07	0	0	1.43	1.4	1.73	0	1	1.58	1.07	0	0	0																						-7.41155	0.0227424	down							6.63787
Cluster-13575.1	0.92	0.98	1.39	1.33	0.7	1.48	0.46	0.08	3.04	3.26	3.51	0.41	0	0	0	2.65	2.42	2.36	10.0662	1.26409e-16	up													1.26773	1.73669e-05	up	-8.67668	1.19097e-11	down				-9.85786	6.64951e-08	down
Cluster-13577.2	0.09	0	0.24	0	0.14	0.24	0.1	0.17	1.75	3.19	1.87	0.02	0.49	0	0	0	0	0																						-9.03243	9.91154e-05	down
Cluster-13577.3	0	0.1	0.07	0.12	0.07	0.08	0	0	0.76	0.85	0.97	0	1.6	1.84	1.39	0.2	0.46	0.49	-2.01646	1.98435e-05	down																5.13544	8.1967e-11	up
Cluster-13577.4	0	0.3	0.44	0.22	0	0.06	0.73	0.82	0	1.82	0.97	0.48	0.21	2.22	2.66	0.67	0.31	0
Cluster-13577.5	0.44	0	0.32	0	0	0	0	0	2.87	0.69	1.41	0.5	4.31	2.2	1.59	0.16	0.12	0.48	-3.41114	3.21365e-06	down																3.50992	0.000643865	up				1.61578	0.0135851	up
Cluster-13577.7	0.32	0.15	0.5	0.2	0.14	0	0.6	0.9	1.8	2.22	3.55	0.96	4.51	2.96	1.98	0.59	0.44	0.87	-3.57537	1.79641e-11	down																5.03378	3.36917e-13	up
Cluster-13588.10	0.22	0.19	0.49	0.13	0.91	0	0	0	1.53	1.76	1.44	0	0.25	0.13	0.3	4.94	6.35	3.43	4.85254	3.59443e-09	up													3.89939	0.00050619	up
Cluster-13588.5	7.8	9.4	7.81	6.84	10.73	6.18	6.62	4.39	14.09	13.77	14.39	6.21	9.12	10.28	10.59	1.04	0.92	0.73	-3.43057	1.50394e-54	down							-3.25875	1.41795e-09	down				-3.07698	1.85994e-19	down				-3.68486	2.73535e-18	down
Cluster-13588.8	8.05	9.83	6.28	7.25	10.47	6.28	7.52	8.34	12.99	12.8	11.03	7.32	9.38	8.2	7.2	4.19	4.25	3.44										-1.32016	0.000460701	down										-1.33407	4.56687e-05	down
Cluster-13596.0	0.16	0.15	0.08	0.16	0	0.08	0	0	3.47	3.72	2.57	0.07	0	0	0	0	0	0																						-7.2236	0.00256544	down	-7.33624	0.00202057	down				4.03371
Cluster-1361.0	0	0	0	0	0	0	0	0	0	0	0	0	0.87	0.95	1.78	0	0	0	-9.13079	3.14611e-12	down																9.29567	1.19315e-12	up				9.10411	1.84357e-11	up
Cluster-1361.1	0	0	0	0	0	0.01	0	0	0	0	0	0	0.54	0.67	0.63	0	0	0	-8.45439	3.88592e-11	down																8.61852	1.78188e-11	up				8.42815	1.00142e-10	up
Cluster-1361.2	0.07	0.12	0.09	0.11	0.08	0.03	0.43	0.17	0.35	0.26	0.68	0.31	2.19	1.99	2.38	0	0.02	0.03	-6.79203	1.10679e-21	down																4.63807	1.32828e-31	up				2.34686	3.26006e-07	up
Cluster-13612.10	0	0	0	14.65	9.57	5.96	2.19	1.78	10.83	8.69	6.51	2.08	8.26	4.64	1.41	0	0	0	-11.316	3.23184e-16	down				11.6041	4.05918e-14	up	-11.4313	1.61389e-13	down	12.5251	9.15363e-24	up	-12.3591	5.8416e-23	down	11.4786	6.8998e-17	up	-11.6309	4.0859e-17	down							11.8227
Cluster-13612.11	0.46	0.36	0.54	0.05	0.18	0.23	0.12	0.11	0	0.12	0.7	0.18	0	0	0.09	0.19	0.11	0.06																			-4.23235	0.00176313	down
Cluster-13612.14	0.51	0.1	0.04	0.11	0.52	0.35	0.49	0.28	0.23	0.23	0.63	0.25	0	0	0.13	0.13	0.99	0.72	3.9363	0.0192802	up
Cluster-13612.3	4.26	3.42	4.1	3.22	2.52	2.29	1.31	1.35	2.3	1.77	1.54	1.65	1.44	1.41	0.9	7.1	6.09	5.28	2.36122	2.97166e-19	up				-1.12479	0.000228478	down	1.87841	2.83561e-09	up				1.2839	4.4566e-09	up	-1.62389	4.19114e-10	down	1.88473	2.04371e-21	up							-1.11582
Cluster-13612.4	0.25	0.26	0.24	0.25	0.37	0.14	0.12	0.2	0.19	0.09	0.28	0.07	0.2	0.05	0.42	0.49	0.4	0.31										1.22725	0.010401	up
Cluster-13612.7	38.57	33	33.99	11.08	16.02	15.13	20.25	21.64	11.16	16.52	14.16	22.68	12.99	13.94	18.97	45.44	49.38	38.5	1.60997	6.47176e-19	up							1.30407	2.16653e-05	up	-1.3182	2.69806e-15	down	1.74866	1.07176e-20	up	-1.18355	5.2582e-14	down	1.30199	6.28221e-07	up
Cluster-13612.8	0.47	0.66	0.49	0.15	0.27	0.1	0.1	0.28	0.15	0.25	0.27	0.32	0.41	0.31	0.38	0.64	0.63	0.4							-1.51771	0.00975747	down	1.66493	0.00594373	up	-1.63621	0.00169848	down	1.76622	0.00131488	up
Cluster-13616.1	0.02	0.1	0	0.11	0	0.1	0.26	0.14	2.55	2.76	1.64	0.14	0.26	0.14	0	0.05	0.07	0.08																						-4.82911	0.000364781	down							5.33348
Cluster-13616.10	13.06	11.3	9.57	8.2	8.27	10.17	1.24	1.83	1.16	0.3	0.45	2.11	9.59	11.08	4.53	1.4	0.56	0.65	-3.24949	4.37507e-08	down				-2.89525	1.185e-15	down							-3.31188	2.4805e-13	down							3.06345	0.000956437	up	-2.55761	2.10464e-12	down	-3.42664
Cluster-13616.11	7.05	11.88	7.89	20.37	26.21	13.21	27.39	34.73	15.25	17.78	16.98	31.92	29	24.09	27.02	21.97	27.6	22.83							1.67296	0.000191901	up				1.17901	0.00124201	up				1.59794	9.43005e-09	up										1.44364
Cluster-13616.9	5.2	5.81	5.9	3.34	0.42	2.31	2.06	1.38	8.41	9.22	6.62	0	2.61	0	1.41	0	0.35	0.18										-4.53226	0.000545309	down				-3.45859	0.00875242	down				-4.87189	0.0209835	down
Cluster-13622.0	0	0.03	0.04	0	0.03	0.04	0	0	0.09	0.09	0	0	0	0	0	1.62	1.63	2.63	8.48014	1.44152e-10	up							6.06789	2.99587e-07	up				6.71008	8.01078e-09	up				5.95671	2.18763e-07	up
Cluster-13623.1	0.45	0.44	0.77	0.65	1.07	0.49	0.68	0.55	1.4	1.46	1.48	0.87	0.46	0.43	0.32	0	0	0.06																						-6.36879	8.18328e-06	down	-1.73161	0.00373523	down
Cluster-13623.2	1.3	0.83	0.74	0.76	0.93	1.77	0.37	0.4	1.2	1.3	0.95	0	3.32	2.69	2.92	0.77	0.5	0.36	-2.42515	7.27749e-07	down																1.65294	0.000105173	up
Cluster-13623.3	1.77	1.25	3.87	2.38	1.53	2.12	1.34	0.92	2.38	5.19	2.28	1.52	2.69	4.52	3.87	0.73	0.6	0.33	-2.27523	3.32185e-06	down													-1.33451	0.0182543	down				-1.97929	0.000513275	down
Cluster-13623.4	20.55	21.31	24.16	22.94	25.88	22.18	12.84	15.48	12.55	15.25	13.97	13.71	17.16	20.37	23.72	2	3.13	3.65	-2.24036	3.05637e-20	down							-2.09083	5.02265e-11	down				-2.73257	2.15577e-29	down				-2.01006	1.45374e-10	down
Cluster-13623.6	5.5	6.17	7.31	6.02	4.51	5.84	0	0	0	0	0	0	0	0	0	0.26	0.16	0.14							-9.43107	7.43029e-14	down							-4.78728	1.31629e-16	down	-9.42091	3.6927e-14	down							-9.23016	6.0303e-13	down	-9.24233
Cluster-13623.7	0	0.24	0.76	2.66	4.48	3.78	0	0	0	0	0	0	0	0	0	0	0	0													3.48497	0.00229365	up	-10.0497	7.95042e-16	down										-10.176	9.91445e-16	down
Cluster-13623.8	2.3	2.49	2.13	2.76	2.15	2.21	1.17	0.47	2.04	1.42	1.58	0.95	0.51	1.09	1.02	0.03	0.14	0.16	-2.86229	0.000397974	down							-3.48388	0.000327824	down				-4.35193	1.94962e-12	down	-1.48552	4.77289e-05	down	-3.51706	6.99676e-06	down
Cluster-13631.0	0.1	0.07	0	0.05	0	0.23	0	0	0.06	0.19	0.09	0	0	0.08	0.16	3.09	2.75	5.71	5.87524	2.64699e-08	up							7.41572	1.11124e-07	up				5.55351	5.19968e-08	up				5.38172	2.69014e-07	up
Cluster-13638.0	0.76	0.7	0.85	0.15	0.04	0.28	0	0	0.02	0.02	0.03	0.02	0.08	0.08	0.03	0	0	0							-6.59841	1.41541e-06	down				-2.30972	0.00204758	down				-3.57099	2.2179e-06	down										-4.9352
Cluster-13639.10	79.04	76.79	77.48	79.7	75.59	73.2	130.27	118.56	124.9	120.44	137.16	130.12	104.32	116.4	133.49	60.82	49.4	64.35										-1.12065	3.31877e-21	down										-1.16142	1.60546e-19	down
Cluster-13639.2	27.12	19.87	22.59	14.85	11.49	12.28	1.15	13.09	0.3	4.2	18.91	20.64	15.68	11.23	1.85	6.78	16	8.7
Cluster-13639.3	3.92	4.65	2.1	3.52	2.31	2.54	9.99	4.03	3.47	5.35	6.15	12.38	1.63	5.19	8.25	3.36	0.61	4.2																															1.31169
Cluster-13639.4	2.26	2.29	4.18	1.73	1.12	0.75	1.89	1.06	2.71	1.06	1.27	1.39	6.71	2.65	2.52	0.99	0.14	0.67	-2.70035	0.000202	down										-1.27079	0.00356631	down										1.61375	0.00196857	up				-1.10344
Cluster-13639.5	1.22	13.94	10.18	0	12.63	8.26	33.34	29.36	25.52	20.38	9.42	15.5	17.66	12.76	21.46	10.27	3.95	10.38	-1.02148	0.00514313	down				1.91911	0.0103318	up	-1.87561	1.55872e-06	down
Cluster-13639.6	0.93	1.25	0.9	0.27	0.21	0.28	0.36	0.19	0.39	0.38	0.67	0.07	0.43	0.33	0.29	0.08	0.46	0.26							-1.63073	0.0012947	down				-2.06507	6.54102e-06	down				-1.5282	0.000748095	down
Cluster-13639.7	43.06	54.63	44.68	24.76	37.28	33.55	60.42	63.95	33.66	39.06	46.28	65.55	50.62	35.72	26.26	23.59	25.18	25.83										-1.10947	0.000325823	down										-1.01382	0.000376168	down
Cluster-13641.1	1.69	1.49	4.36	4.41	2.19	4.71	0	0	5.86	4.87	4.11	0	0	0	0	0	0	0																-7.2323	1.94208e-06	down
Cluster-13642.0	0	0	0	0.03	0	0.41	0	0	0.07	0.07	0	0.12	0.06	0	0	2.59	2.56	2.83	6.75853	2.78392e-09	up							6.7393	7.12537e-09	up				4.31689	0.000249969	up				5.26482	1.57824e-10	up
Cluster-13647.0	0.02	0.03	0.07	0	0	0	0	0	1.08	1.1	1.02	0	0	0	0	0	0	0																						-7.88588	0.0121567	down	-7.99944	0.0102108	down
Cluster-13648.0	3.23	3.25	4.38	2.4	2.52	2.32	0.45	0.41	1.48	1.37	1.47	0.51	2.41	2.48	2.17	4.77	4.8	5.03	1.19036	0.000764597	up				-2.11437	0.00582624	down	2.60075	0.000429127	up				1.04656	0.00187791	up				2.19083	6.1841e-05	up							-1.68682
Cluster-13656.0	0	0	0	0	0	0.21	0	0.08	0.13	0.37	0.07	0.06	0.36	0.07	0	5.42	5.6	7.3	5.50418	1.59815e-12	up							6.83529	7.39308e-13	up				6.87471	1.64994e-12	up				5.13799	2.69778e-11	up
Cluster-13659.5	6.85	12.65	11.3	8.49	12.53	7.24	1.08	2.89	11.11	14.49	12.34	1.13	10.93	11.16	8.41	21.02	31.38	22.79	1.4277	0.00537667	up													1.51737	0.00287372	up
Cluster-13664.3	1.1	0.83	1.49	1.69	1.27	1.43	2.17	2.61	1.89	1.27	1.2	2.94	2.38	1.6	2.57	2.71	2.61	2.82
Cluster-13664.4	2.08	1.97	1.57	2.17	1.86	1.89	4.81	2.57	2.73	3.36	3.02	4.15	2.17	2.61	4.05	3.83	3.71	5.17																1.16565	4.36778e-05	up													1.0788
Cluster-13664.5	1.93	1.89	1.6	7.69	9.33	5.36	1.38	1.23	0	0	0	1.07	0	0	0	0	0	0													1.20974	0.00361367	up	-8.17743	1.03725e-09	down
Cluster-13664.6	7.23	4.39	8.28	3.41	1.82	2	11.46	10.44	0	0	0	5.49	0	0	0	0	0	0										-9.06327	0.0020404	down	-1.54826	0.0024155	down				-8.89796	1.43906e-11	down
Cluster-13669.10	4.65	3.38	4.06	4.73	4.03	3.17	3.34	4.8	4.25	3.95	2.65	3.9	7.65	8.7	8.74	1.29	1.06	1.78	-2.49774	9.91969e-07	down																1.05025	0.00827276	up				1.19287	0.00701119	up
Cluster-13669.12	2.68	3.6	3.53	3.7	2.91	5.03	0.77	1.33	1.74	2.02	3.94	2.43	7.27	6.1	7.59	7.64	6.56	6.2										2.42309	1.89984e-05	up							1.1223	0.0044898	up	1.38623	0.00145348	up	1.3401	0.00233968	up
Cluster-13669.14	1.76	0.92	1.59	1.76	0.6	0.72	0	0	0	0	0	0	9.4	11.52	9.33	7.93	6.83	9.08										8.26262	1.07879e-09	up				2.98813	2.77155e-06	up	2.93106	1.11637e-08	up	8.08637	2.09075e-09	up	8.35029	2.80611e-10	up
Cluster-13669.15	38.55	68.55	39.14	3.42	1.88	10.34	0.53	3.58	45.65	41.28	48.77	0	0	0	0	36.85	46.41	47.48	13.8144	4.34629e-31	up										-3.22016	1.5811e-05	down	3.15245	1.01582e-08	up	-13.8933	3.52734e-30	down				-13.2439	0.000699038	down
Cluster-13669.16	0.81	1.54	1.38	0.47	0	0	0	0.91	1	0.47	1	0.44	0	0	0.04	0.44	0.26	0.69																			-6.63014	3.50304e-08	down
Cluster-13669.17	0.73	2.35	0	0.51	0	0.14	0	0	0	0	0.96	0	0	0	0	0	0	0							-8.33863	0.00635853	down										-8.32881	0.000617242	down
Cluster-13669.19	226.02	185.58	276.86	308.28	296.58	252.62	168.76	169.58	147.74	128.08	145.03	175.86	427.5	462.19	413.84	247.34	245.4	221.22																									1.45812	6.12238e-15	up
Cluster-13669.2	25.19	19.76	31.25	9.75	4.43	8.82	0	0	19.74	21.71	22.2	0	18.43	22.38	28.18	12.04	8.8	7.55	-1.19838	1.1363e-05	down										-1.70163	8.33026e-06	down
Cluster-13669.21	0.33	0	0.41	0.96	0.77	1.72	0.26	0.29	0.09	0	0.13	0.1	3.59	3.46	6.18	0.12	0.13	0.1	-5.34805	1.42093e-07	down																4.33942	6.2134e-07	up				5.89227	1.23451e-06	up
Cluster-13669.22	0.12	0.06	0.33	0.14	0.32	0.2	0	0	0	0	0	0	0	0	0	5.38	5.21	5.24	9.44067	1.75287e-14	up							9.46938	3.18185e-14	up				4.77453	2.17639e-21	up				9.2933	8.49805e-14	up
Cluster-13669.26	23.24	15.02	23.13	31.04	27.22	25.9	29.69	30.43	15.92	13.77	15.87	30.69	17.55	22.58	29.82	108.5	69.21	165.32	2.36149	1.32577e-13	up							2.13832	2.14918e-07	up				2.09664	2.27225e-12	up				2.48122	1.14376e-07	up
Cluster-13669.27	72.14	73.11	73.46	69.5	70.32	71.36	39.47	48.07	37.41	43.59	47.93	56.01	74.55	72.93	82.13	22.8	22.55	18.03	-1.7792	2.45458e-33	down							-1.00652	5.27342e-06	down				-1.6636	2.42318e-29	down				-1.20622	6.67444e-08	down
Cluster-13669.29	0.44	0.31	0.58	0.2	0.2	0.2	0.15	0.13	0.43	0.78	0.87	0.1	0.78	0.68	0.84	0.36	0.23	0.09	-1.71868	0.00312195	down										-1.16099	0.00666199	down
Cluster-13669.31	0.12	0.78	0.31	0.54	0.73	0.09	2.43	3.61	0.18	0.1	0.13	3.71	0.08	0.09	0.11	0	0	0										-9.94372	5.70179e-08	down				-7.62546	1.00189e-05	down
Cluster-13669.32	3.96	3.69	3.51	2.09	3.19	2.52	2.45	3.06	3.71	4.56	4.44	2.57	4.25	4.71	4.99	1.93	2.36	2.25	-1.02666	8.01409e-11	down
Cluster-13669.33	0.73	1.09	0.95	0.65	1.06	0.9	0.59	0.28	0	0	0	0.22	2.46	3.95	2.19	0	0	0.2	-5.40021	0.0103618	down													-3.63795	0.0222028	down	1.66127	7.24789e-07	up				5.14282	0.00275111	up
Cluster-13669.35	12.43	13.36	14.2	10.97	10.47	10.92	6.42	6.86	16	16.27	15.55	6.26	25.72	21.58	24.94	2.49	2.76	1.65	-3.31892	3.01891e-32	down							-2.11908	0.00013917	down				-2.15303	5.78111e-12	down				-2.44923	1.6296e-06	down
Cluster-13669.37	6.83	6.74	7	6.98	6.41	7.62	4.08	6.04	4.56	4.84	4.58	5.77	10.29	8.37	7.72	2.8	2.46	2.01	-1.80337	1.07055e-14	down							-1.04624	0.000397557	down				-1.44992	2.14159e-12	down				-1.0802	2.58125e-05	down
Cluster-13669.38	1.4	3.77	2.91	18.66	14.44	12.52	6.33	7.3	1.01	1.76	0.78	4.49	1.25	1.25	0.93	2.81	4.52	5.53	1.98765	5.46305e-06	up										2.5221	1.26816e-09	up	-1.7532	4.33938e-07	down
Cluster-13669.40	6.22	4.16	4.64	8.73	5.74	5.47	1.47	1.82	4.26	4.31	3.11	1.16	25.65	21.93	16.35	4.29	4.03	1.49	-2.64792	1.46786e-09	down																2.11734	6.79822e-15	up				2.86347	2.72108e-08	up
Cluster-13669.44	4.86	4.19	5.78	2.99	3.89	2.7	8.5	10.31	16.81	20.98	18.19	11.78	55.48	55.92	54.66	2.59	2.46	3.18	-4.27208	7.82914e-285	down				1.39517	2.9689e-05	up	-2.1443	4.40055e-10	down							3.51207	8.66487e-163	up	-2.63541	1.66483e-21	down	1.64177	1.8613e-13	up	2.02688	7.11891e-09	up	1.9003
Cluster-13669.45	0.05	0.12	0.46	0.1	0.16	0.03	1.15	1.08	0.55	3.13	2.48	1.67	5.26	5.95	3.34	0	0	0	-10.8853	1.658e-18	down							-8.57323	1.24796e-09	down							4.65292	5.87866e-10	up	-9.94923	8.94843e-15	down				3.4257	4.87903e-06	up	3.73856
Cluster-13669.46	0.57	1.09	1.16	0.28	0.31	0.53	1.5	0.94	2.63	3.13	3.19	0.49	0	0	0	0.32	0.22	0										-3.27983	0.00607235	down										-3.65755	0.00581789	down	-8.58067	4.72625e-07	down	2.34594	0.000646001	up
Cluster-13669.47	6.12	6.06	8.8	5.03	4.92	4.85	11.58	15.23	18.11	22.04	20.29	16.23	67.81	60.93	54.83	3.22	3.2	3.19	-4.20007	6.3345e-173	down				1.23433	1.34263e-05	up	-2.25813	7.28105e-20	down							3.15885	8.26041e-61	up	-2.61632	3.85725e-52	down	1.5849	1.69784e-20	up	1.73675	2.2815e-13	up	1.6053
Cluster-13669.49	0	0	0	0	0	0	0	0	0	0	0.9	0	5.85	4.51	5.32	0	0	0	-10.0992	1.28754e-16	down																10.2632	4.19668e-17	up
Cluster-13669.5	31.31	25.43	33.9	17.56	22.03	25.83	39.53	34.12	34.96	41.88	44.73	21.81	12.95	15.95	17.9	9.24	8.04	9.24										-2.07264	8.99578e-66	down				-1.22826	8.34706e-10	down				-2.03208	3.26368e-11	down	-1.28055	3.21649e-05	down
Cluster-13669.50	9.98	9.09	6.44	13.48	8.71	10.31	1.29	2.23	3.01	2.45	2.32	1.65	93.9	68.03	50.72	4.52	4	2.13	-4.26219	9.0655e-35	down				-1.83922	8.78679e-06	down							-1.52985	1.89948e-05	down	3.08713	1.14244e-28	up				4.99823	2.84478e-56	up	-2.18991	1.0209e-07	down	-1.87735
Cluster-13669.51	1.61	0.84	2.38	2.28	0.85	1.04	0.78	0.9	2.98	3.46	2.09	1.1	0	0.83	0	0.35	0.39	0.45										-2.01633	0.00332588	down				-1.75699	0.000909893	down				-2.50826	2.8391e-06	down
Cluster-13669.52	0	0.19	0	0	0	0	0	0	0	0	0	0	6.82	3.23	6.46	0	0	0	-9.23268	1.82154e-12	down																6.93632	2.09651e-11	up				9.2062	1.20326e-11	up
Cluster-13669.53	0.51	0.4	0.35	0.43	0.34	0.12	0	0	1.71	0	0	0	1.09	0.03	1.6	0.07	0.4	0.24																									8.68994	6.33074e-05	up				-7.52316
Cluster-13669.6	10.55	9.5	3.74	2.76	2.61	3.58	0	0	1.48	1.25	0.24	0	0.69	2.32	1.14	0.35	0	0													-1.39993	0.00667339	down	-4.75915	8.43537e-05	down	-2.5825	0.000107306	down										-3.99436
Cluster-13669.8	7.44	5.26	6.16	9.66	4.98	5.63	0.73	1.05	2.86	2.71	1.43	1.21	115.92	108.06	85.61	3.75	1.92	0.86	-5.50734	6.05763e-35	down				-1.89034	0.00412508	down							-1.57527	0.0145167	down	4.05413	5.95857e-74	up				5.79093	1.52218e-55	up	-2.01333	0.00471631	down	-1.70302
Cluster-13680.1	0.45	0.1	0.39	6.42	12.54	7.78	0	0	0	0	0	0	1.66	1.13	1.26	0	0	0													4.91267	1.00867e-17	up	-10.1717	9.78438e-16	down										-10.2966	1.67457e-15	down
Cluster-13680.4	0	0.07	0.31	1.54	6.23	5.19	0	0	0	0.07	0.1	0	3.92	3.6	5.79	0.08	0	0.09	-6.86589	1.18437e-09	down										5.27626	2.69739e-06	up	-6.83739	1.06789e-07	down	5.342	8.96413e-09	up				6.83995	2.41086e-09	up	-8.80704	1.60575e-08	down
Cluster-13688.0	0.98	1.08	1.41	0.96	1.47	1.34	0.56	0.59	0.77	0.91	0.87	0.61	1.95	2.12	3.04	0.78	0.82	0.79	-1.36618	0.00193796	down																1.16605	0.00892465	up				1.38412	0.00257641	up
Cluster-13688.1	1.12	0.59	0.99	0.55	0.42	0.37	0.24	0.06	0.73	0.59	0.65	0.1	1.29	1.06	0.48	0.24	0.18	0.25	-2.19651	0.00190566	down
Cluster-13703.18	0.51	0.29	0.53	1.08	0.81	0.57	1.7	1.86	0.02	0	0.01	2.15	0.22	0.03	0.14	0.1	0.08	0										-4.47878	0.00721811	down				-3.83421	4.99277e-05	down
Cluster-13703.21	1.22	0.81	1.77	1.05	1.06	0.81	0	0	0	0.01	0	0.01	0	0	0.02	16.7	12.6	15	12.4472	1.72313e-25	up				-8.82981	1.67571e-10	down	12.4764	2.54394e-25	up				3.99832	2.40831e-89	up	-8.81975	3.28221e-11	down	10.4547	1.37217e-23	up				-8.44549	2.39202e-10	down	-6.80652
Cluster-13703.22	0.06	0.08	0.13	0.08	0.19	0.13	0	0	5.52	5.3	4.81	0.03	2.78	3.45	2.98	0.03	0.03	0	-7.32581	1.54244e-11	down																5.17669	3.50232e-19	up	-7.4739	7.57415e-05	down							5.33863
Cluster-13703.24	0	0	0	0	0	0	0	0	4.62	5.62	2.91	0	2.79	1.2	2.58	0	0	0	-9.15891	5.2464e-12	down																9.32314	1.91517e-12	up	-9.59098	0.000899447	down							9.78091
Cluster-13703.26	0.42	0.18	0.47	0.37	0.37	0.66	0.19	0.27	2.57	2.16	2.49	0.32	1.59	1.81	1.12	0.28	0.29	0.25	-2.46204	2.52908e-08	down																2.13139	4.04897e-05	up	-2.63869	0.00233918	down							2.33794
Cluster-13703.27	3.13	3.13	2.32	2.14	2.59	3.51	1.04	1.24	29.17	30.57	20.58	0.95	17.07	22.23	16.93	2.05	1.19	2.62	-3.22183	6.93206e-22	down																2.73758	1.08612e-25	up	-3.15053	0.00302204	down							2.69307
Cluster-13703.33	0	0	0	0	0	0	0	0	1.14	1.42	1.11	0	1.33	1.77	1.06	0	0.01	0	-8.13167	1.41481e-09	down																8.29528	6.61646e-10	up	-7.45938	0.021531	down
Cluster-13703.36	0.58	1.16	0.39	0.52	0.27	0.66	0.42	0.38	0	0.01	0	0.47	0.01	0	0	6.95	6.43	6.85	10.6577	3.59926e-19	up							4.55006	8.68089e-05	up				4.41029	9.58051e-64	up	-6.93027	2.26959e-07	down	5.23892	0.000394283	up
Cluster-13703.38	0.67	0.56	0.85	1.14	0.99	0.61	1	0.95	0	0	0	1.03	0.3	0.43	0.32	0.07	0	0.09																-4.18429	2.63614e-05	down
Cluster-13703.39	0	0	0.33	0	0.11	0.11	0.22	0.36	0.28	0.55	0.54	0.34	0	0	0	2.2	1.71	2.29	8.74121	6.7852e-12	up							2.86092	5.60618e-10	up				5.34558	3.8123e-11	up				2.16492	2.02233e-07	up
Cluster-13703.47	3.84	3.62	5.88	2.74	3.27	4.72	3.79	3.23	0.76	0.47	1.11	2.3	0.38	0.73	1.16	1.13	1.1	0.99																-1.66688	0.000450194	down	-2.62808	7.49707e-06	down
Cluster-13703.50	2.92	2.67	3.14	3.06	3.04	2.95	3.59	2.7	0	0.2	0.24	3.72	0.37	0	0	0	0.81	0.69																-2.52518	0.0241673	down	-4.50722	0.00071948	down
Cluster-13703.53	0.35	0.56	0.47	0.8	0.69	0.97	0.79	0.59	0.73	0.73	0.65	0.71	0.41	0.33	0.2	0.71	0.61	0.39
Cluster-13703.6	0.57	0.55	0.96	0.72	0.58	0.53	0.15	0.22	9.82	8.99	8.44	0.17	5.36	7.44	6.59	0.43	0.5	0.39	-3.8216	3.25022e-16	down																3.24994	1.05161e-13	up	-3.67026	0.00344376	down
Cluster-13703.60	0.09	0	0.05	0.2	0.26	0.13	1.49	1.73	2.76	2.8	2.13	1.78	1.03	1.47	1.09	0	0	0							5.41678	9.21729e-08	up	-8.01502	2.81941e-08	down										-8.14554	3.33241e-09	down				3.43034	1.70818e-07	up	5.55211
Cluster-13703.61	2.37	2.44	3.01	2.55	2.53	2.49	1.5	1.11	1.35	1.18	1.73	1.41	0.81	1.08	0.77	3.31	2.82	2.3	1.73657	4.40031e-10	up							1.06995	4.15666e-05	up							-1.53611	3.26724e-09	down
Cluster-13703.64	2	0.67	0.92	3.17	7.94	2.07	1.15	0.91	0.97	1.2	2.18	0.5	4.45	3.46	1.34	1.49	1.27	0.57
Cluster-13703.69	0.59	0.07	0.43	0.34	0.34	0.15	0	0	0.2	0.23	0.32	0	0.88	0.98	0.99	0.01	0.11	0.07	-4.05722	6.18662e-07	down
Cluster-13703.72	0.12	0.54	0.27	0.41	0.6	0.95	0.18	0.23	0	0.25	0	0	0	0	0	0.13	0.01	0																-3.86717	0.0113409	down
Cluster-13703.73	2.01	1.59	1.57	1.5	2.57	2.48	4.16	7.08	0.49	1.18	1.43	4.73	0	0	0	3.56	3.04	1.54	9.87437	3.31182e-14	up																-9.12677	3.55171e-13	down				-9.76121	3.48841e-10	down
Cluster-13703.75	0.7	0.85	1.35	3.63	3.33	2.48	0	0	0.41	0.32	0.69	0	4.78	2.11	2.92	0	0	0	-9.6132	1.77792e-13	down										1.73	6.75488e-06	up	-9.53636	2.43336e-14	down	1.79999	0.000185773	up				3.31127	0.00792997	up
Cluster-13703.80	6.82	7.28	6.89	7.04	5.62	6.33	4.58	5.02	5.08	4.38	5.22	4.45	6.93	6.66	6.31	2.02	2.6	2.85	-1.26821	2.57993e-11	down													-1.1776	3.80763e-08	down
Cluster-13703.95	0.62	0.23	0.36	0.55	1.05	0.55	0.65	0.66	1.27	1.25	1.33	1.09	1.4	1.27	1.3	0.44	0.32	0.31	-1.56816	0.00113347	down																2.51034	2.32821e-05	up	-1.83285	3.57572e-05	down							2.80172
Cluster-13720.15	39.89	37.96	33.79	32.83	30.87	30.25	23.4	19.71	24.31	23.4	31.9	23.41	46.01	51.89	53.98	10.36	7.87	8.37	-2.44959	9.2065e-78	down							-1.3683	2.25115e-16	down				-1.74165	1.22857e-37	down				-1.57097	9.90758e-16	down
Cluster-13720.17	20.56	21.82	28.28	23.61	23.37	24.37	24.99	24.25	26.31	26.04	22.82	19.21	5.77	6.28	7.57	34.17	35.64	40.3	2.56079	2.66857e-82	up																-1.83224	3.06389e-23	down				-1.87039	8.30003e-28	down
Cluster-13720.2	0.38	0.46	0.22	0.23	0.21	0.15	0.41	0.19	0.49	0.71	0.57	0.45	0.73	0.75	1.06	0.12	0.05	0.06	-3.47998	3.928e-09	down																1.27729	0.0053947	up	-2.98455	6.44942e-06	down
Cluster-13720.23	5.64	7.81	3.06	0.89	1.6	1.39	4.53	6.47	2.36	2.11	0.78	7.47	3.39	1.69	0.53	2.65	1.83	3.28										-2.40381	0.00519778	down																2.65953	0.00191922	up
Cluster-13720.3	0.91	0.76	0.52	0.65	0.14	0.41	0.83	0.47	0.26	0.42	0.56	0.3	0.37	0.76	0.72	0.14	0.07	0.24	-1.99737	0.000635864	down							-1.83587	0.0121744	down										-1.53213	0.0139911	down
Cluster-13720.8	0.91	0.77	1.24	0.59	1.19	0.85	0.08	0.58	0.52	0.52	0.06	0.37	1.04	0	0.32	0.31	0.25	0.12																-1.86619	0.000151558	down
Cluster-13725.0	0.05	0.09	0	0.24	0.34	0	2.19	4.13	0	0	0	1.46	0	0	0	1.52	1.38	0.58							6.34141	0.0039494	up
Cluster-13725.1	0	0	0	0.14	0.68	0	0.96	2.38	0	0	0	1.18	0	0	0	2.66	1.71	1.37	8.06166	5.1248e-09	up													2.97305	0.0125627	up
Cluster-13725.4	0	0	0	0	0	0.19	5.29	11.2	0.05	0	0	5.99	0	0	0.22	0	0	0							9.22191	6.9446e-05	up	-9.02752	0.000117396	down																6.61788	0.00176539	up
Cluster-13732.10	0.07	0.64	0.07	0.5	0	0.41	0	0	2.06	1.33	0.48	0	15.69	11.71	7.1	0	0	0	-9.47626	1.39558e-13	down																6.42603	3.98222e-14	up				5.22229	8.16418e-08	up
Cluster-13732.2	0.02	0	0.06	0	0.02	0.07	0	0	0	0	0	0	4.3	4.16	3.6	0	0	0	-10.2441	3.35426e-17	down																7.56497	3.43216e-22	up				10.2178	7.4979e-17	up
Cluster-13741.0	0.17	0.21	0.14	0.28	0.12	0.24	0	0	0.08	0.05	0.03	0	1.79	1.31	2.2	0	0.09	0	-5.92142	2.05551e-08	down																3.4786	3.93357e-10	up				5.94374	4.66449e-09	up
Cluster-13741.15	1.26	1.89	0.61	0.12	0.08	0.4	0	0	4.28	4.19	3.05	0	2.2	2.59	1.74	0	0	0	-10.2454	8.22839e-17	down										-2.64097	0.000423457	down							-10.4415	0.000179966	down
Cluster-13741.19	0.6	0.61	0.91	1.25	0.75	0.9	0.59	0	0	0	0.22	0	2	1.78	2.35	0	0.25	0.16	-3.87722	5.83236e-05	down													-2.7766	0.0118385	down	1.5643	1.99123e-08	up				4.81041	0.00517885	up
Cluster-13741.24	0.3	0.36	1.14	0.97	0	0	0	0	0.54	0.11	0.83	0	0.94	0.86	0.54	2.58	1.34	1.7	1.31428	0.00793142	up
Cluster-13741.26	1.4	1.16	0.87	0.82	2.62	2.29	1.4	1.41	1.6	1.64	1.61	2.25	2.54	1.41	0.92	1.94	4.66	2.67
Cluster-13741.27	0.44	0.29	0.5	0.7	0.69	0.71	0.65	0.81	0.2	0.25	0.31	0.82	0.32	0.24	0.19	0.48	0.45	0.58	1.0761	0.0166736	up
Cluster-13741.5	1.88	2.26	1.95	1.28	1.36	1.41	1.35	0.79	2.35	1.82	2.25	0.93	0.21	0.88	0.85	0.16	0.08	0.49										-2.62713	0.00526304	down				-2.37729	0.00266219	down	-1.66782	0.0106159	down	-2.73993	0.00186641	down
Cluster-13744.1	3.2	1.93	2.52	2.38	1.65	4.08	0.47	0.39	1.02	0.56	2.18	0.48	0.59	0.67	0.73	0.54	0.21	0.4							-1.69037	0.000174809	down							-1.76217	0.0021405	down	-1.77598	3.98944e-07	down
Cluster-13752.11	2.1	3.24	3.81	3.57	7.46	4.82	6.82	2.7	3.1	3.58	5.61	5.02	2.88	3.44	3.22	49.71	48.56	43.83	3.96845	5.35516e-256	up							3.48001	6.71171e-20	up				3.25414	2.28468e-34	up				3.31235	2.49935e-55	up
Cluster-13752.12	0.68	0.23	0.56	0.4	0.4	0.3	0.39	0.35	0.18	0	0.13	0.54	0.02	0	0.05	1.4	2.08	2.18	6.48937	6.20655e-17	up							2.61623	4.26786e-08	up				2.46583	3.19021e-11	up	-4.44575	2.66984e-05	down
Cluster-13752.13	0.37	0.33	0.45	0.35	0.34	0.28	0.11	0.2	0.13	0.21	0.15	0.16	0.25	0.17	0.31	1.1	1.13	0.84	2.1378	3.4927e-09	up							2.8083	2.29195e-10	up				1.74647	2.03638e-08	up				2.563	1.73558e-12	up
Cluster-13752.14	0.45	0.59	0.26	1.1	2.39	2.28	1.46	1.07	0.41	0.21	0.13	1.37	0.1	0.1	0.25	2.59	2.94	3.01	4.40908	1.49492e-23	up							1.52045	0.00515829	up	2.17385	2.18139e-05	up							2.27861	0.0185633	up
Cluster-13752.15	0.81	0.32	0.27	1.88	2.99	1.91	1.6	2.21	1.28	0.51	0.79	2.35	0.11	0.16	0	9.21	8.68	14.03	7.05995	1.55466e-34	up				2.01202	0.00241045	up	2.62406	8.85739e-13	up	2.28391	0.000106389	up	2.32766	6.10832e-13	up				3.10599	4.81013e-06	up
Cluster-13752.16	24.47	24.61	22.39	24.79	23.75	24.97	12.25	21.27	16.7	22.99	18.67	20.52	24.86	26.94	24.67	0	0.35	0	-7.66589	0.000751836	down							-7.16385	0.00172694	down				-7.59103	0.000838954	down				-7.44832	0.00106087	down
Cluster-13752.18	0.28	0.2	0.3	1.12	2.25	2	0.86	0.14	0.13	0.08	0.3	0.68	0.04	0.06	0	1.28	1.66	1.47	5.79357	1.28917e-06	up										2.86936	9.57131e-06	up
Cluster-13752.19	0.33	0	0.4	0.46	2.91	3.26	22.61	19.41	7.78	0	8.24	15.89	0	0	0	92.42	99.9	103.3	15.532	1.96697e-39	up				6.25733	8.82992e-09	up	2.54462	2.95396e-10	up				5.57382	1.04366e-13	up							-11.9613	0.00220173	down	3.05456	5.44913e-05	up
Cluster-13752.2	4.4	6.15	2.89	5.61	5.4	3.13	3.69	1.45	6.36	5.93	4.96	2.15	3.43	2.65	3.61	1.21	0.14	1.99	-3.30393	2.07666e-06	down							-3.75732	2.34833e-06	down				-4.11763	1.26732e-11	down				-3.98897	1.21896e-07	down
Cluster-13752.3	41.05	34.84	44.64	54.28	15.46	26.98	11.72	6.22	27.39	17.76	24.21	8.74	25.52	22.3	13.3	0	0	1.79	-4.97891	4.84286e-05	down							-4.65577	0.00473999	down				-5.68301	4.39646e-06	down				-4.64304	0.00227477	down							-1.25876
Cluster-13752.5	87.81	101.64	48.65	131.41	61.75	45.15	83.79	38.28	102.48	83.78	102.47	51.62	17.89	26.76	56.49	0.91	0.68	2.72	-4.53006	2.24107e-14	down							-5.79188	4.57894e-21	down				-5.78276	1.00327e-23	down	-1.24457	0.00365566	down	-5.84577	1.36276e-25	down	-1.31865	0.00474129	down
Cluster-13752.6	23.14	22.49	14.56	15.52	10.38	13.98	12.73	8.33	35.76	37.2	33.4	7.09	13.03	13.36	18.31	7.02	7.42	8.77
Cluster-13752.7	2.36	14.05	3.29	26.82	13.32	0.48	15.6	8.87	22.9	18.98	15.64	10.37	1.67	7.72	10.04	3.02	2.11	4.62										-2.30982	1.34843e-06	down										-2.21451	2.19688e-08	down
Cluster-13756.1	0.92	1.2	0.91	0.36	0.49	0.15	0	0	2.23	2.6	2.03	0	0	0	0	0	0.32	0																			-7.8044	1.0657e-08	down				-8.47479	0.00511559	down
Cluster-13756.12	0.55	0.17	0.29	0.27	0.41	0.17	0.28	0.6	0.4	0.14	0.34	0.52	0.79	1.42	1.38	0.21	0.71	0.38	-1.41539	0.0249508	down																1.86713	0.0026536	up				1.78615	0.00988756	up
Cluster-13756.13	2.19	2.38	2.01	1.61	2.12	2.32	1.63	1.19	2.16	2.67	2.83	1.92	2.47	2.19	2.11	1.38	1.1	1.1																						-1.0671	5.34585e-05	down
Cluster-13756.15	4.02	3.57	3.88	6.21	2.87	4.31	3.36	3.04	3.81	3.83	2.18	2.22	3.77	3.11	4.81	5.95	6.58	6.76																						1.27418	0.0151791	up
Cluster-13756.22	1.24	1.39	0.97	0.73	0.54	0.71	0	0	2.77	3.18	2.98	0.02	0.6	0.14	0.38	0.13	0.08	0.17																-2.37829	5.45588e-06	down	-1.67569	0.00342987	down	-4.09805	0.00249546	down
Cluster-13756.23	0.58	0.34	0.46	0.26	0.42	0.32	0	0	1.95	2.78	1.88	0	0	0	0	0	0.08	0.12																						-5.08817	0.0181299	down
Cluster-13756.36	0.37	0.42	0.64	0.03	0.09	0.03	1.39	1.97	0.04	0.08	0	1.05	0.02	0.03	0.03	0	0	0										-8.68241	8.61422e-05	down																4.71543	0.00106421	up
Cluster-13756.8	1.71	1.49	1.74	0.54	0.56	0.46	0.1	0.15	0.88	0.51	0.87	0.16	0	0	0	0.28	0.15	0.2													-1.66674	9.70339e-06	down				-8.40096	7.73098e-11	down
Cluster-13765.1	1.03	0.21	1.75	0.19	0	0.1	1.67	1.88	0.54	0.56	1.26	1.4	1.76	2.51	1.13	0	0	0	-7.78476	6.47926e-09	down							-7.30861	1.62992e-05	down																3.60759	0.00223658	up
Cluster-13773.6	1.38	1.18	1.37	0.44	0.74	1.11	0.09	0	0.06	0.06	0.04	0.03	0	0.11	0	0	0.04	0.05							-4.93032	5.60329e-07	down										-5.86873	1.4231e-06	down										-4.7294
Cluster-13775.12	2.12	4.3	5.52	2.3	2.36	1.18	3.9	2.33	7.4	4.83	4.94	4.3	9.6	11.51	7.4	0	0	0	-8.36423	2.66392e-10	down																1.30698	0.0148775	up				1.00583	0.0142305	up
Cluster-13775.13	1.37	1.2	2.48	0.51	0.79	0.46	0	0	0.83	0.75	0.38	0	4.68	4.38	4.69	0	0	0	-8.87161	1.30644e-12	down																1.49132	0.000271262	up				3.68417	0.00069325	up
Cluster-13775.15	0.4	0.13	0.43	0.92	0.68	0.63	0.03	0	1.75	1.77	1.37	0	1.8	1.04	1.89	0	0	0.03	-7.19672	6.519e-08	down																2.38667	0.000194991	up	-6.65144	0.010243	down
Cluster-13775.16	0.78	0.59	0.88	0.5	0.7	0	0	0	1.35	1.21	1.35	0	2.26	2.12	2.2	0	0	0	-10.4006	5.82362e-18	down													-7.91932	0.00202218	down	1.57775	4.77192e-12	up	-9.08302	0.00198215	down
Cluster-13775.18	2.48	2.38	4.62	2.91	4.15	3.08	0.02	0	4.26	5.21	6	0.04	8.92	10.51	10.36	0	0	0	-10.5971	1.25145e-18	down													-8.9426	2.18289e-12	down	1.65851	1.38803e-07	up	-9.17606	6.82003e-05	down
Cluster-13775.2	0.38	0.21	0.39	0.94	1.09	1.12	0.03	0.04	0.96	1.05	1.13	0.2	1.25	1.7	1.03	0	0	0	-7.89677	8.55512e-09	down										1.86241	0.00141622	up	-7.69005	1.60709e-08	down	2.06606	0.000909898	up	-7.57016	0.000136683	down
Cluster-13775.4	0.19	0	0.35	0.28	0.13	0.66	0	0	0	0.08	0.2	0	0.36	0.55	0.3	0.06	0	0.03	-3.79862	4.96276e-05	down
Cluster-13775.5	0.39	0.51	0.77	0.31	0.24	0	0	0	0.1	0.14	0.8	0	2.5	2.13	1.74	0	0	0	-9.70534	5.55716e-15	down																1.99173	2.41996e-07	up
Cluster-13784.0	0.02	0.02	0	0	0	0.03	0	0	0.06	0.02	0	0	0.02	0	0	0.7	1.06	1.27	7.06184	1.57232e-07	up							5.61038	1.12641e-05	up				7.15602	1.33319e-07	up				6.91505	6.03988e-07	up
Cluster-13785.10	1.03	0.22	0.92	1.61	0.85	1.93	0	0	0.82	1.19	0.96	0	0.65	0.55	0.89	0.21	0.24	0.16																-3.03647	8.85565e-05	down
Cluster-13785.2	1.22	1.17	1.3	0.66	0.89	0.86	0.42	0.51	0.76	0.22	0.95	0.3	0.74	1.2	1.34	1.55	1.37	1.54										1.39664	0.00297801	up										1.6897	0.023167	up
Cluster-13785.3	1.98	2.01	3.12	1.18	1.43	1.78	0.87	0.73	0.76	0.77	0.76	0.7	1.4	2.85	1.65	5.04	4.65	6.63	1.54149	1.91153e-05	up				-1.47529	6.08633e-05	down	2.78479	2.27671e-22	up				1.98811	2.72608e-12	up				2.88296	5.11986e-23	up	1.34328	0.00322437	up				-1.56105
Cluster-13785.5	0.97	1.45	0.71	1.14	1.21	1.51	0	0	2.24	1.76	1.64	0	0.37	0.31	0.63	0	0	0																-8.15215	6.14516e-10	down	-1.27996	0.0238114	down	-8.02278	0.010052	down
Cluster-13785.7	4.57	11	0.88	6.21	2.07	3.47	2.5	1.34	12.3	12.4	7.78	1.49	6.74	4	4.37	0.08	0	0.19	-4.78392	1.34392e-10	down													-4.35274	6.45304e-06	down	1.20993	0.000404832	up	-3.22809	0.0110561	down	1.58349	0.00841924	up
Cluster-13785.8	0.91	1.6	2.85	0.53	0.74	1.15	0.07	0	0	0	0	0	0.05	0	0	3.35	2.44	3.31	8.07054	1.28262e-10	up				-6.37344	4.72816e-06	down	7.22039	3.15551e-10	up				2.02702	3.0021e-06	up	-7.22113	3.44202e-07	down	8.8851	5.23143e-12	up							-8.00585
Cluster-13785.9	0.78	0.53	1.12	0.75	0.45	0.69	0.08	0.26	1.12	0.71	1.19	0	0	0	0	2.42	1.89	2.98	8.60332	3.24334e-11	up													2.04862	7.08278e-06	up
Cluster-13799.1	1.28	1.22	0.44	0.69	0.4	1.43	0	0	0.97	0.41	0.77	0	1.5	2.09	2.05	1.96	2.74	3.11																1.73381	0.00186735	up
Cluster-13799.3	0.52	0.44	0.34	0.29	0.14	0.36	0	0	0.23	0.33	0.47	0	0.55	0.73	0.91	1.49	1.55	1.6	1.17401	0.000100863	up							4.35848	0.0124707	up				2.67095	2.3185e-10	up
Cluster-138.0	0	0	0	0	0	0	0	0	0	0	0	0	0	0	0	0.72	0.43	1.77	8.32178	2.88571e-08	up							8.3538	2.91739e-07	up				8.41782	2.93385e-08	up				8.17666	5.00742e-07	up
Cluster-13814.1	0.15	0	0	0	0	0	0	0	0	0	0	0	0.34	0.77	0.71	0.28	0.22	0.22																			3.66276	0.0110258	up				7.2086	5.89028e-06	up
Cluster-13824.2	0.1	0.09	0.06	0.15	0.33	0.18	0	0	0	0.13	0.05	0	0	0	0.05	1.8	1.56	1.5	7.21409	6.07643e-11	up							9.09503	1.02077e-12	up				3.01076	1.82561e-10	up				4.81066	2.19273e-07	up
Cluster-13824.4	0.37	0.19	0.22	0.03	0	0	0	0	0	0	0	0	3.62	2.18	2.59	0	0	0	-9.76862	7.60103e-15	down																3.47895	7.05859e-15	up				9.74225	3.25297e-14	up
Cluster-13824.5	0	0	0.12	0.36	0.61	0.51	0	0	0	0.09	0.02	0.11	0.15	0.14	0.12	2.46	2.38	2.11	4.20972	1.25457e-25	up							9.76852	3.68537e-15	up				2.3546	1.13159e-12	up				5.08472	1.16875e-13	up
Cluster-13824.7	0.55	0.55	0.3	0.57	0.45	0.17	0.11	0.09	0.18	0.16	0.38	0	0.34	0.54	0.36	6.59	5.7	5.2	3.94615	5.15494e-39	up							5.51701	1.09396e-40	up				3.948	1.4005e-19	up				5.14947	3.32107e-07	up
Cluster-13829.3	1.48	2.18	0.49	2.59	0.28	1.47	0.19	0.08	1.8	1.85	2.26	0.02	2.65	1.35	1.6	0.18	0	0.08	-4.47691	3.9088e-07	down													-4.0901	0.00118109	down				-4.08116	0.020082	down
Cluster-13829.4	2.28	0.95	0.43	5.34	0.1	1.17	0.05	0.15	1.33	1.41	2.13	0.03	2.6	2.34	1.39	0.11	0.17	0.3	-3.43903	3.15114e-07	down													-3.49766	0.00912861	down
Cluster-13833.11	1.54	0.86	0.69	1.98	1.07	0.45	5.85	5.56	1.7	0.53	2.15	7.19	3.71	5.38	4.48	0.1	0	0.28	-5.13924	8.10844e-09	down				2.23037	0.000211476	up	-5.17912	1.22753e-05	down				-3.16765	0.0080826	down	2.15916	7.96817e-10	up	-4.79057	0.000817654	down				2.04131	0.00436057	up
Cluster-13833.12	6.49	5.93	7.29	7.44	4.83	12.63	0.95	1.73	6.97	7.39	4.94	1.68	3.62	2.09	2.98	0.66	1.76	1.17																-2.71995	0.000146764	down	-1.13963	0.0167056	down
Cluster-13833.14	0.82	1.21	0.84	0.55	1.01	1.09	1.71	1.52	0.86	0.75	1.15	1.17	0.43	0.99	0.84	0.32	0.32	0.32	-1.16	0.0203006	down							-2.13361	2.69121e-06	down				-1.37304	0.00331258	down				-1.70477	2.92271e-05	down
Cluster-13833.15	9.5	9.31	10.35	13.05	12.04	10.38	8.41	6.75	6.22	5.36	6.73	8.41	4.27	4.51	5.12	2.88	2.69	3.12										-1.32301	1.77437e-12	down				-1.94564	5.50877e-35	down	-1.05118	1.27377e-17	down	-1.25121	1.64478e-06	down
Cluster-13833.16	32.77	40.56	45.57	61.9	33.82	27.77	17.76	14.15	21.09	17.37	19.61	15.46	6.66	8.12	7.85	7.96	7.82	7.74							-1.04097	1.37127e-06	down	-1.19632	1.81192e-10	down				-2.31339	1.11749e-13	down	-2.37712	7.34891e-46	down	-1.16345	4.88603e-23	down	-1.28712	1.81326e-20	down	-1.09484	0.00274181	down	-1.05941
Cluster-13833.17	5.79	7.06	8.93	8.5	7.74	9.96	2.75	2.24	7.35	7.33	5.74	1.31	3.51	3.23	3.53	3.11	3.82	1.86																-1.52352	0.00482848	down
Cluster-13833.21	1.55	1.81	0.41	0.65	1.71	1.39	0.53	0.56	1.24	1.46	1.06	2.04	2.4	2	2.18	1.95	0.8	3.03	-1.63657	0.0137206	down																1.55581	0.0143542	up
Cluster-13833.22	12.65	14.68	14.04	13.66	15.8	13.72	11.97	9.19	10.06	8.49	11.16	12.82	6.5	7.09	10.06	2.81	2.86	4	-1.19605	8.49271e-06	down							-1.68734	6.86522e-13	down				-2.06411	3.73012e-24	down				-1.73161	5.35064e-09	down
Cluster-13833.3	6.9	7.69	6.53	9.75	10.53	6.81	11.11	9.82	10.63	10.67	10.57	13.23	3.56	4.29	3.53	4.2	3.26	2.2										-1.74671	8.11685e-08	down				-1.42641	0.000114479	down				-1.84614	3.04738e-07	down	-1.67369	1.40814e-09	down
Cluster-13833.4	7.98	10.54	12.07	14.85	10.32	15.08	3.39	3.35	9.81	10.88	8.96	3.4	5.81	2.86	4.94	2.57	4.18	3.81																-1.8592	1.67645e-05	down	-1.13701	0.0144549	down
Cluster-13833.7	1.13	1.55	1.33	1.65	2.24	2.75	0.57	0.49	2.97	1.99	1.8	0.22	1.58	2.94	2.35	0.17	0	0.53	-3.25537	0.00373319	down													-3.18017	0.00542489	down
Cluster-13833.8	2.12	2.16	2.32	3.63	2.33	3.67	0.82	0.6	2.82	2.57	2.71	0.66	1.06	0.98	1.43	0.62	0.49	0.65																-2.37441	1.13085e-15	down				-1.75446	0.00383344	down
Cluster-13833.9	1.53	2.3	3.14	3.48	2.47	3.5	1.47	1.5	2.21	2.16	0.79	1.28	1.69	1.01	0.84	1.01	1.94	0.21
Cluster-13835.3	6.51	7.14	5.02	4.04	4.05	4.11	2.78	2.33	5.73	6.53	4.85	1.61	2.16	2.56	1.99	2.97	3.63	3.59																			-1.46274	4.88928e-08	down
Cluster-13835.4	9.99	10.83	7.13	4.86	6.88	5.96	7.3	3.28	7.06	7.48	6.58	4.26	4.38	3.86	1.91	6.17	6.56	5.81																			-1.44757	0.00978942	down
Cluster-13835.5	6.57	5.82	4.62	5.05	4.7	6.35	7.47	7.24	5.08	4.23	4.9	9.01	7.93	8.34	7.2	9.57	9.97	8.8																1.02445	3.38766e-05	up
Cluster-13836.11	1.36	1.31	1.76	1.18	1.03	1.2	3.39	4.59	2.16	1.31	1.72	3.33	0.29	0.53	0.18	2.64	2.27	1.9	2.86839	1.0362e-09	up				1.33838	0.000909732	up							1.08122	2.09185e-05	up	-2.15937	1.60152e-05	down				-2.80003	2.52684e-05	down	1.71458	1.57207e-05	up
Cluster-13836.12	7.51	7.41	5.9	6.37	6.2	5.27	18.14	16.73	16.69	10.99	11.52	20.42	1.63	2.18	2.84	7.78	7	10.99	2.02955	7.70115e-12	up				1.43648	8.66381e-20	up	-1.02792	2.54367e-06	down							-1.64067	2.15359e-09	down				-2.79146	7.10001e-12	down	1.65974	9.40407e-34	up	1.18565
Cluster-13836.14	0.3	0.26	0.41	0.92	0.66	0.64	0.01	0.02	0.06	0.12	0.04	0	0.23	0.3	0.35	0.04	0.05	0.06													1.24452	0.00627756	up	-3.94855	1.81663e-08	down										-4.90809	1.93602e-06	down
Cluster-13836.16	0.35	0.5	0.32	0.26	0.25	0.29	0.23	0.36	0.59	0.56	0.53	0.31	0.42	0.26	0.15	0.74	0.84	0.53	1.41048	0.00847989	up													1.49335	7.48905e-05	up
Cluster-13836.18	0.1	0.06	0.23	0.19	0.27	0.11	0.05	0.2	0.37	0.07	0.3	0.14	0.17	0.49	0.27	1.01	0.6	0.6																2.05279	0.0010456	up				2.16977	0.00529053	up
Cluster-13836.19	0	0	0	0	0	0.04	0	0	0	0	0	0	0	0	0	2.12	2.96	2.16	10.7415	1.70639e-18	up							10.7692	3.95282e-18	up				7.95621	4.26362e-22	up				10.5938	1.38646e-17	up
Cluster-13836.2	1.17	1.61	1.55	1.53	0.94	1.7	2.56	2.03	1.5	0.96	2.01	1.81	0.37	0.34	0.46	2.39	1.46	2.52	2.55855	6.31402e-06	up																						-2.12696	0.00109344	down
Cluster-13836.20	0.38	0	0	0.42	0.87	0.35	0	0.2	0.15	0.01	0.25	0.32	0.31	0.28	0.48	1.29	2.39	2.08	2.52853	6.64711e-09	up							4.08775	0.000262848	up				1.91691	0.000215921	up				3.30487	0.000938276	up
Cluster-13836.22	0.36	0.23	0.59	0.53	0.59	0.45	0.32	0.33	0.12	0.12	0.21	0.4	0.58	0.32	0.44	4.73	4.31	3.12	3.24087	3.36413e-25	up							3.97679	1.54792e-17	up				3.05288	2.61158e-31	up				4.0466	4.19591e-15	up
Cluster-13836.23	11.15	8.19	8.78	6.49	4.38	6.46	12.18	14.31	34.13	33.3	31.76	16.8	6.09	8.36	9.26	18.79	15.65	17.34	1.1961	2.09575e-11	up				1.23271	0.00539617	up							1.66105	1.05333e-16	up							-1.85458	3.13838e-09	down	1.93266	3.46364e-05	up	1.65687
Cluster-13836.24	0.7	0.77	1.13	0.91	0.61	0.97	0.82	0.88	0.81	0.78	0.64	0.88	0.52	0.84	0.78	3.64	3.04	3.33	2.31903	6.03652e-19	up							1.97749	3.15476e-22	up				2.09782	3.03872e-15	up				2.10039	5.29879e-17	up
Cluster-13836.25	35.96	32.11	32.01	24.56	27.28	27.03	38.14	42.06	44.91	46.77	48.39	45.4	30.06	35.11	37.28	118.3	107.36	107.13	1.7668	1.35592e-73	up							1.38506	5.8802e-35	up				2.1621	9.29501e-162	up				1.23335	1.00613e-68	up
Cluster-13836.26	12.04	10.06	10.67	13.14	14.17	8.18	10.59	20.86	15.4	16.96	10.1	10.93	15.32	9.9	3.28	24.78	63.35	31.57	2.13574	0.000285696	up							1.33321	0.006399	up				1.84968	1.18633e-05	up				1.67135	0.00037105	up
Cluster-13836.3	0.37	0.4	0.25	0.66	1.73	1.27	0.49	0.72	0.52	0.36	0.47	0.42	1.03	1.01	0.87	0.18	0.17	0.12	-2.65369	2.83695e-10	down							-1.98649	0.000104092	down	1.8404	0.000346873	up	-2.94648	1.93686e-07	down	1.53539	4.36436e-05	up	-1.47267	0.00379306	down	1.18249	0.000335012	up
Cluster-13836.4	13.48	12.7	13.04	11.74	12.91	10.91	10.2	10.91	14.6	17.71	17.63	11.96	31.52	28.62	29.16	8.17	6.47	7.43	-1.94236	1.74296e-57	down																1.18248	2.07697e-36	up	-1.10095	6.42702e-08	down
Cluster-13836.5	6.82	6.53	7.09	5.77	7.2	6.18	19.47	21.34	11.97	9.06	12	18.54	1.9	2.35	2.59	8.97	8.55	8.21	1.98577	3.67788e-40	up				1.5046	3.77522e-08	up	-1.06513	7.03542e-05	down							-1.56796	6.01865e-25	down				-2.63219	7.80614e-14	down	1.6031	1.62194e-08	up	1.0982
Cluster-13836.7	0.29	0.36	0.29	0.31	0.81	0.67	0.73	0.94	0.47	0.6	0.3	0.58	0.13	0.08	0.08	0.52	0.37	0.69	2.54693	4.02901e-05	up				1.35185	0.00735374	up																-2.47708	0.000354363	down
Cluster-13836.8	20.09	13.94	17.35	14.16	17.95	17.21	47.42	55.94	31.95	22.9	25.23	45.71	4.9	5.52	4.03	18.05	25.09	21.52	2.22921	4.65525e-23	up				1.53661	1.35775e-07	up	-1.09098	0.000180564	down							-1.80576	1.63351e-16	down				-2.78681	4.17392e-13	down	1.59428	1.0025e-08	up	1.01311
Cluster-13836.9	13.44	10.56	15.25	10.87	13.63	14.45	30.1	33.96	17.47	13.86	19.06	34.4	2.35	3	3.98	16.02	15.68	15.97	2.42453	5.61479e-35	up				1.19199	0.0002331	up										-2.05341	5.11734e-18	down				-2.94701	1.06871e-11	down	1.2033	0.000142685	up
Cluster-13839.1	0	0	0	0	0	0	0	0	7.04	7.4	4.72	0	0	0	0	0	0	0																						-8.82976	0.00308721	down	-8.9418	0.00250702	down				9.01929
Cluster-13844.1	1.93	2	1.27	0.49	0.74	1.36	2.34	2.41	2.16	3.25	2.43	2.66	0.62	1.55	0.84	1.63	1.41	1.49																									-1.55109	0.00256927	down	1.56438	0.00383288	up
Cluster-13854.1	0.24	0.05	0.38	0.11	0	0.7	0	0	0.04	0.15	0.05	0	3.81	5.21	4.15	0	0	0	-7.9932	1.26483e-09	down																4.74839	7.00764e-10	up				6.11817	1.31229e-07	up
Cluster-13856.3	2.52	3.51	1.2	0.06	0	0.23	0	0	1.19	0.78	1.81	0	1.78	1.46	2.75	0.39	0.2	0.38	-2.85503	2.32592e-06	down										-4.29567	2.12213e-05	down
Cluster-13869.0	0.86	0.82	2.05	0.66	0.61	1.86	0	0	0.23	0	0.17	0	2.55	2.98	3.29	4.32	3.73	5.33										6.77758	7.02844e-07	up				2.46512	6.79776e-05	up				6.60141	1.22882e-06	up
Cluster-13873.0	0.15	0	0	0	0	0.43	0	0	0.08	0	0	0	6.35	8.64	6.39	0	0	0	-8.04199	1.19365e-09	down																7.24395	3.11832e-08	up				8.0158	3.89411e-09	up
Cluster-1388.0	0	0	0	0	0	0	0	0	0	0	0	0	1.15	0.8	1.27	0	0	0	-7.45	1.04951e-07	down																7.61422	5.87622e-08	up				7.42341	3.98971e-07	up
Cluster-13883.0	9	7.56	15.93	21.87	5.16	25.71	0	0	3.44	0.86	3.38	0	0	0	0	39.68	31.13	50.28	10.5499	6.71731e-18	up							5.1983	0.00204962	up							-8.55263	2.14744e-10	down	5.06113	1.68737e-06	up
Cluster-13895.1	0	0	0	0.4	0.18	0	0	0	0.33	0.17	0.27	0	0	0	0	58.17	52.79	47.18	10.6711	9.89365e-19	up							8.84491	1.01198e-16	up				7.94248	1.02136e-24	up				8.67549	2.88309e-16	up
Cluster-13895.2	0.41	0	0	0.95	1.85	1.45	0	0	22.76	21.86	19.76	0	0	0	0	0	0	0																						-7.92405	0.0116022	down	-8.03698	0.00974567	down				6.50022
Cluster-13899.0	1.57	0.77	1.11	1.76	1.77	1.45	0.7	0.77	1.69	1.82	1.05	1.27	0.73	0.99	1.26	0.68	0.4	0.46																-1.62604	2.69754e-05	down				-1.45053	0.00240638	down
Cluster-13899.15	0.38	0.62	0.47	0.23	0.24	0.57	0.04	0.02	2.37	2.05	2.16	0	0	0	0	2.55	2.77	2.71	9.19056	1.39071e-13	up													2.98914	9.7344e-09	up							-8.22923	0.00732368	down
Cluster-13899.2	0.42	0.36	0.44	0.5	0.38	0.49	0.38	0.19	0.38	0.85	0.84	0.22	0.64	0.3	0.59	0.17	0.06	0.08																						-2.69324	0.00371765	down
Cluster-13899.4	0.53	0.79	1.05	0.97	0.9	0.64	0.37	0.39	0.48	0.53	0.37	0.65	1	1.23	1.21	0.52	0.09	0.22	-2.01804	0.00146643	down													-1.54275	0.0226757	down							1.06069	0.00171615	up
Cluster-13899.6	0.46	0.42	0	0.2	0.23	0.56	0.47	0.08	0.43	0.24	0.05	0.25	0.11	0.25	0.52	0.14	0.03	0.1																-1.81908	0.0236959	down
Cluster-13899.9	0.87	1.1	0.71	0.93	0.74	0.82	0.55	0.57	1.2	1.43	1.53	0.57	0.81	0.99	0.96	0.53	0.41	0.42																						-1.38245	0.00646176	down
Cluster-13905.0	0.06	0	0	0.06	0	0.09	0	0	0.07	0	0	0	0	0	0	4.98	5.66	3.85	8.41058	1.67214e-10	up							7.47645	2.02997e-08	up				6.66866	8.54485e-09	up				8.2628	1.32614e-09	up
Cluster-13914.0	0.03	0.02	0.02	0	0.05	0.09	0	0	0.02	0.03	0.04	0	0.01	0	0	2.97	3.78	3.76	9.29113	2.59272e-14	up							9.31966	4.0312e-14	up				6.44526	4.09296e-22	up				7.25604	2.1882e-19	up
Cluster-13918.10	0.03	0.2	0.19	0.45	0.91	0.82	0.41	0.59	2.68	3.61	2.96	0.27	1.91	1.56	1.88	0.09	0.36	0	-3.52247	0.00153156	down				3.30312	0.00211675	up				2.44151	0.0020634	up				3.77941	3.38674e-09	up	-3.92896	0.01009	down							4.18639
Cluster-13918.12	0.48	0.79	0.6	0.59	0.68	0.72	1.35	1.19	1.36	1.05	0.38	0.88	1.96	1.72	1.78	0.93	1.65	1.62							1.19954	6.62231e-05	up							1.17069	0.000515555	up	1.58719	1.5481e-08	up				1.1619	0.0115252	up	1.10783	1.24854e-07	up
Cluster-13918.13	3.29	2.69	3	3.44	3.51	2.88	2.56	2.98	0.98	1.51	2.19	3.25	1.23	1.86	1.52	3.43	2.36	2.28																			-1.06372	6.22063e-06	down
Cluster-13918.14	1.29	1.45	1.65	2.03	1.98	1.42	1.89	1.42	0.53	0.39	0.9	1.39	2.03	1.68	1.41	0.4	0.4	0.4																-2.17313	0.000134291	down
Cluster-13918.15	3.41	3.66	4.24	10.31	11.15	12.17	3.37	3.63	23.13	30.44	19.21	2.8	20.86	14.02	16.23	7.52	7.12	7.18	-1.16791	3.18937e-08	down										1.58961	1.12417e-18	up				2.20721	3.30563e-21	up										2.31225
Cluster-13918.17	21.82	25.57	26.19	11.49	13.52	19.26	22.58	30.01	14.99	13.8	8.43	19.08	8	5.62	7.1	41.3	52.26	48.44	2.85144	1.63293e-39	up							1.044	0.00156121	up				1.76702	2.01226e-12	up	-1.80794	1.09504e-16	down	1.77614	5.14654e-06	up
Cluster-13918.2	3.6	4.18	3.38	5.54	4.91	4.08	5.39	6.68	9.28	12.49	9.38	3.91	5.9	5.49	6.93	7.2	6.96	8.62							1.07901	0.00156206	up																						1.31123
Cluster-13918.20	0.03	0	0	0.03	0.03	0	0	0.13	0.53	0.74	1.04	0.1	0.3	0.75	0	0.61	0	0.14																															6.41651
Cluster-13918.24	3.67	7.42	3	0.11	0	2.18	0.71	0.43	0.16	0	0	0.65	0	0	0	3.78	2.69	4.27	10.6549	3.11601e-18	up							3.03332	2.4287e-07	up				4.04054	0.000442388	up	-8.75788	9.76391e-12	down
Cluster-13918.3	0.47	0.14	0.23	0.42	0.54	0.82	0	0	0.03	0.05	0.1	0	0.5	0.35	0.73	0.26	0.33	0.2																									3.43651	0.00159954	up	-6.11767	3.23498e-06	down
Cluster-13918.30	0	0	0	1.55	1.25	1.6	0	0.11	0	0	0	0	0	0.66	0	0	0.48	0													10.482	6.29562e-18	up													-5.21048	0.00178718	down
Cluster-13918.31	0	0	0	0	0	0	0	0	0	0	0	0	0.32	0.49	0.14	0	0	0	-7.4864	1.68656e-06	down																7.64944	8.7784e-07	up				7.46051	1.04303e-05	up
Cluster-13918.33	1.12	1.43	0.93	1.22	1.52	1.4	0.92	0.85	0.56	0.6	0.41	1.15	0.85	0.69	0.82	1.47	1.7	1.54	1.06561	7.02969e-08	up
Cluster-13918.35	0.7	0.7	0.76	0.34	0.28	0.26	0.3	0.32	0.17	0.29	0.41	0.32	1.39	1.1	0.83	0.5	0.33	0.28	-1.57265	0.0032326	down																						1.71992	0.000876845	up
Cluster-13918.6	1.35	1.38	2.02	0.23	0.55	0.87	0.25	0.29	0	0	0	0.2	0	0	0	0	0.23	0.05							-3.04878	0.0109944	down				-1.52294	0.00695644	down				-9.23029	3.50431e-13	down										-4.38674
Cluster-13918.7	3.69	4.07	3.59	0.12	0.23	0.63	7.16	9.77	0	0	0	7.63	0	0	0	14.9	13.86	16.23	11.3773	1.62511e-21	up										-3.5782	1.28416e-08	down	5.6858	2.79831e-29	up	-9.29716	6.90887e-14	down
Cluster-13918.8	4.74	6.73	7.61	10.01	10.72	12.28	0.9	0	13.91	18.6	11.48	0	1.36	1.2	2.15	0	1.26	0																-4.61418	0.00138541	down	-2.03995	3.32572e-06	down
Cluster-1393.0	0	0	0	0	0	0	0	0	0	0	0	0	1.99	1.61	0.22	0	0	0	-8.05056	1.78675e-06	down																8.21308	8.37431e-07	up				8.02516	1.58606e-05	up
Cluster-13934.10	1.19	0.98	1.18	0.97	0.93	0.78	1.3	1.67	0.16	0.35	0.31	1.61	1.02	0.9	0.91	0.34	0.48	0.26	-1.35796	0.00340308	down													-1.26069	0.00835715	down
Cluster-13934.11	0.75	0.76	0.64	0.59	0.44	0.68	1.03	2.03	0.22	0.36	0.12	1.56	2.13	2.52	1.62	0.76	1.08	0.67	-1.29574	0.0136863	down																1.5995	0.00135348	up
Cluster-13934.12	3.56	4.21	4.44	2.87	4.65	3.57	2.32	2.85	2.88	3.67	2.63	1.78	2.74	2.05	1.88	5.32	5.3	4.51	1.99588	5.00517e-16	up							1.27405	0.00151136	up							-1.06851	3.48205e-05	down	1.20122	0.014414	up
Cluster-13934.14	1.04	3.22	1.37	1.97	2.41	1.7	0.54	1.86	2.06	3.74	2.12	4.12	1.29	1.93	0.19	4.78	6.54	5.74	4.053	4.52178e-07	up							2.44314	0.00394274	up				1.65738	0.00185734	up				1.70097	0.0108883	up
Cluster-13934.6	0.05	0.15	0.09	0.16	0.15	0.21	0.19	0.23	0.19	0	0	0.02	0.06	0	0	4.98	3.31	1.79	7.88132	9.05315e-09	up							4.31206	1.43874e-08	up				5.08471	2.63267e-10	up				8.69453	3.86293e-09	up
Cluster-13946.0	0.06	0.08	0	0.06	0	0.54	0	0	0.07	0.59	0.21	0.32	0.18	0.09	0	7.86	7.93	12.68	6.6001	2.15448e-14	up							8.47627	5.68002e-11	up				5.74556	9.58204e-10	up				4.63793	9.652e-14	up
Cluster-13948.2	0.46	0.5	0.44	0.2	0.23	0.28	0.22	0.06	0.3	0.14	0.34	0	0.59	0.4	0.25	0.89	1.41	1.37	1.61389	0.00911632	up							2.71964	0.00181042	up				2.60176	3.45715e-05	up				3.08623	0.00729357	up
Cluster-13948.3	2.79	2.93	2.25	1.88	1.64	1.61	0.47	0.43	2.77	2.84	2.12	0.43	0.99	0.38	1.35	1.06	0.33	1.32																			-2.00903	3.81004e-06	down
Cluster-13948.4	0.81	0.26	0.57	1	0.75	1.15	0.45	0.44	0.28	0.54	0.08	0.41	0.61	0.98	0.89	0	0.07	0.03	-4.95384	4.36489e-06	down																						2.83617	0.000135661	up
Cluster-13955.0	0.09	0.08	0.12	0.18	0.12	0.1	0	0	0.04	0.02	0.03	0	1.47	1.8	1.72	0.07	0.08	0.03	-4.71303	4.0375e-25	down																5.16272	7.29129e-29	up				7.87513	1.65863e-13	up
Cluster-13955.1	0.28	0.31	0.63	0	0.03	0.02	0	0.03	0.5	0.84	0.78	0.03	1.73	0.61	0.52	1.34	0.96	1.11																6.22096	9.12212e-08	up
Cluster-13959.1	2.53	1.8	2.99	2.39	3.61	4.24	0	0	4.04	4.03	3.66	0	0.77	0.67	1.02	3.48	2.44	1.64	1.26782	0.00420599	up																-1.44645	8.98476e-05	down
Cluster-1396.0	0	0	0	0	0	0	0	0	0	0	0	0	4.36	4.05	0	0	0	0	-8.05242	0.00119796	down																8.21461	0.000651	up				8.02737	0.00915041	up
Cluster-13977.2	34.27	47.99	32.65	56.42	36.35	46.03	32.01	5.96	40.18	30.28	36	14.93	19.26	15.8	5.07	20.54	19.04	20.21																-1.13898	5.7313e-09	down	-1.48642	0.00141111	down
Cluster-13977.6	1.03	0.6	1.64	1.17	1.22	0.8	0.39	0	0.88	1.07	0.4	0.21	0.08	0.33	0	1.04	0.12	0																			-3.05086	0.00698626	down
Cluster-13978.2	0.91	0.96	0.98	1.4	1.45	1.53	1.98	1.32	1.99	1.03	1.61	0.95	0.98	0.72	0.87	0.46	0.56	0.3																-2.09252	0.00878682	down
Cluster-13994.10	0.78	0.99	0.57	1.73	2.28	1.73	3.27	4.02	0	0	0	4.76	5.19	3.56	3.64	0	0	0	-9.52529	3.28329e-14	down							-8.85361	0.0028946	down	1.3046	0.00137614	up	-8.38952	1.08448e-10	down	2.43636	5.20948e-10	up
Cluster-13994.6	0.64	1.05	0	0.76	0.66	0.85	3.01	3.79	0	0	0	2.68	3.99	2.67	2.12	0	0	0	-8.18096	2.11544e-09	down							-7.901	0.0120588	down							2.42663	0.0241157	up
Cluster-13997.0	2.41	1	1.75	1.62	0.44	0.85	0.23	0.22	1.4	1.7	2.72	0.04	0.03	0	0.05	0	0.04	0																			-5.85411	2.5108e-06	down	-6.58218	0.00178868	down	-5.85289	0.00162416	down
Cluster-14006.0	0.5	0.36	0.38	0.48	0.3	0.45	0	0	0.2	0.31	0.35	0	0.76	0.74	0.59	0.19	0.37	0.28	-1.32821	0.00865651	down
Cluster-14006.11	1.08	1.09	0.61	3.13	1.11	3.21	0.07	0	1.03	0.67	1.13	0.05	1.69	2.32	2.28	2.25	2.3	2.85													1.43361	0.00517069	up				1.19317	0.000568012	up
Cluster-14006.12	2.23	2.07	1.72	3.03	2.78	3.42	0.1	0.27	1.29	1.67	1.26	0.15	2.79	2.36	3.83	4.36	4.33	4.47										2.97046	0.000867424	up										2.11296	0.00859752	up				-2.3582	0.00956433	down
Cluster-14006.13	1.22	1.45	1.22	0.72	1.06	0.86	0.53	0.73	0.96	0.68	1.08	0.57	1.75	1.37	1.41	0.97	0.38	0.3	-1.42096	0.00793716	down
Cluster-14006.4	0.8	1.19	1.12	1.47	1.16	1.18	1.02	0.52	1.03	1.02	1.23	0.65	1.13	1.43	1.81	0	0	0	-9.31205	1.26844e-13	down							-8.63688	5.53976e-10	down				-9.10377	4.26561e-13	down				-8.78759	5.92317e-11	down
Cluster-14006.7	0	0.08	0	0	0	0	0	0	0	0	0	0	0	0	0.31	0.78	0.74	0.78										8.62559	3.67149e-11	up				8.69028	1.13692e-11	up				8.44945	7.91632e-11	up
Cluster-14006.8	1.35	1.4	1.78	0.88	1.17	0.67	1.53	1.93	1.16	0.43	1.04	1.86	0.64	0.6	0.83	0.11	0.12	0.04	-2.8955	2.56891e-06	down							-4.16742	6.33558e-12	down				-3.29019	1.85018e-07	down	-1.11827	0.000207677	down	-3.67805	2.48925e-05	down
Cluster-14006.9	0.75	0.17	1.37	1.13	1.22	0.67	0.82	0.69	0.31	0.62	0.23	1.39	0.26	0.6	0.33	0	0	0.16																-4.11897	0.00484481	down
Cluster-14016.1	2.96	2.29	6.21	3.45	2.56	3.35	3.95	0.97	2.21	1.36	1.88	2.21	0.82	0.44	0.98	0.35	0.5	0										-3.08966	0.0173803	down				-3.39641	0.000732823	down	-2.33805	3.38945e-05	down				-1.36109	0.00896594	down
Cluster-14018.2	2.61	1.45	2.9	1.36	0.91	0.82	0	0	0.29	0.43	0	0	1.29	1.11	0.38	0	0.13	0	-4.53684	0.00151235	down				-4.46131	0.00697304	down							-4.6727	0.000272473	down
Cluster-14018.5	15.53	13	14.1	18.87	5.09	14.6	1.24	2.64	0.72	0.31	0.49	1.29	16.87	12.2	9.53	0.61	0.34	1.35	-4.03282	4.87691e-14	down				-3.07379	5.73065e-08	down							-4.02123	3.80852e-09	down							4.16812	1.46766e-09	up	-2.94322	8.83014e-05	down	-4.25186
Cluster-14018.6	1.22	0.84	0.33	0.13	0.31	0.39	2.89	2.52	1.15	0.51	0.54	1.75	0	0	0	0	0	0.03										-7.79307	2.33941e-08	down																3.21746	5.52839e-06	up
Cluster-14018.8	0.6	6.47	2	2.92	2.17	3.18	0	0	6.45	7.91	5.53	0	3.91	1.27	1.66	0	0	0	-8.76255	7.80072e-10	down													-9.01053	1.36747e-12	down				-9.77124	0.000622424	down
Cluster-14018.9	19.86	21.06	14.55	6.07	7.42	13.07	4.66	3.47	20.9	27.03	20.02	5.97	6.07	3.63	5.36	0	0.5	0	-5.48452	7.80188e-07	down							-6.40094	0.000104438	down				-6.41398	1.59954e-09	down	-1.92367	1.42852e-09	down	-7.30433	2.11667e-07	down	-1.82739	0.00783678	down
Cluster-14047.0	0.18	0.05	0.33	0.41	0.19	0.26	0	0	0.09	0.09	0	0	0.11	0	0.16	1.78	1.21	2.12	4.2982	1.66509e-06	up							5.87172	9.04073e-06	up				2.60975	5.93974e-05	up				5.74698	1.12289e-05	up
Cluster-14059.1	3.26	3.73	2.24	3.07	2.33	5.29	1.35	0.69	2.11	1.2	1.55	0.94	1.7	1.51	1.57	0.64	0.72	1.21																-1.75467	1.19651e-05	down	-1.03586	0.000208174	down
Cluster-14060.0	0.18	0	0.09	0	0	0.54	0.21	0	0.15	0.52	0	0.08	0.12	0.18	0	6.58	6.83	11.32	6.38708	2.52408e-13	up							6.08978	1.83874e-12	up				5.69626	2.67164e-06	up				5.319	1.3304e-07	up
Cluster-14062.0	0.42	1.12	1.94	1.31	1.7	0.96	0.13	0.07	0.84	0.08	0.43	0	0.45	0.13	0.04	0.05	0.15	0.06																-2.80893	0.000305246	down
Cluster-14063.6	0.21	0.33	1.09	4.38	1.17	1.84	0	0.13	0.59	0.58	0.62	0.12	0.35	0.31	0.3	0.25	0.09	0.27													2.81732	0.000505469	up	-3.60821	3.99358e-05	down
Cluster-14064.0	0.02	0	0.03	0.02	0	0.73	0	0	0.03	0.13	0	0.09	0.09	0	0	2.66	2.83	4.93	6.65262	1.71364e-12	up							8.48404	1.1358e-10	up				3.90069	0.00508986	up				5.47049	1.67941e-11	up
Cluster-14065.11	0	0	0	0.47	1.08	0	11.04	10.02	0	0	0	13.79	0	0	0	0	0	0										-7.51206	0.0201187	down
Cluster-14065.5	0.81	0.58	0.87	1.95	2.49	2.82	0	0	0.06	0.17	0	0	0.33	0.55	0.48	0	0.03	0													1.70386	3.73635e-05	up	-8.36299	1.5723e-10	down										-7.5284	9.89145e-09	down
Cluster-14065.8	0.69	0.31	0.83	0	0.14	0.07	1	0.41	2.49	1.77	1.74	0.24	1.7	1.63	1.18	1.56	1.27	1.15
Cluster-14065.9	5.89	7.07	4.8	3.88	5.75	4.41	21.07	19.68	4.1	5.78	5.46	31.78	9.41	8.79	10.99	5.28	4.56	5.3
Cluster-14075.4	0.48	0.37	0.52	0.57	0.62	0.71	0.51	0.61	0.64	0.94	0.52	0.48	0.38	0.6	0.61	1.1	1.38	1.36	1.0542	0.013577	up							1.40588	0.0013153	up										1.01566	0.0223862	up
Cluster-14075.5	2.16	3.07	2.01	3.01	3.44	2.22	0.83	1.06	3.12	3.41	2.43	1.55	0.99	3.52	2.72	1.32	0.69	1.4																-1.26732	0.00110385	down				-1.12164	0.0209479	down
Cluster-14077.4	0.19	0.23	0.13	0.04	0.32	0	0	0	0.11	0	0	0	0	0.21	0.13	1.18	1.03	1.46	3.61795	0.000347159	up							5.04208	0.000283736	up				3.49815	0.0031994	up				8.0457	3.54046e-09	up
Cluster-14079.0	0.93	0.76	0.78	1.1	4.59	2.2	0.14	0.05	0.1	0.17	0.08	0	0.21	0.25	0.19	0	0	0																-7.69953	9.85614e-07	down										-4.40087	2.15677e-05	down
Cluster-14089.0	1.54	2.16	2.18	0.52	0.79	0.25	0.53	0.7	0.07	0	0.13	0.68	0.18	0.26	0.08	0	0	0										-7.35222	0.000276296	down	-1.91035	0.000114364	down	-7.50858	1.13013e-06	down	-3.50111	1.51552e-12	down
Cluster-14089.1	2.18	2.18	3.8	0.44	0.47	0	0	0	0.25	0.06	0.3	0	0.01	0.1	0	0.07	0	0							-4.94539	0.00301573	down				-3.17007	0.00204379	down				-6.48824	3.98552e-11	down										-4.47611
Cluster-14089.2	1.99	2.09	1.33	2.33	1.59	2.48	0.52	0.65	0.59	0.58	0.64	0.41	0.79	0.46	0.66	0.99	1.07	0.99							-1.4641	9.07515e-05	down										-1.32341	0.00107418	down							-1.80711	3.45844e-06	down	-1.5096
Cluster-14089.3	3.13	5.54	2.52	5.17	2.84	3.06	1.04	1.47	8.07	13.94	7.88	1.95	11.57	10.4	8.8	3.78	2.99	1.47	-1.55335	3.06142e-09	down																1.23871	1.99725e-06	up	-1.25102	0.013485	down
Cluster-14091.0	0	0	0	0.56	0.77	0.72	0	0	3.14	4.52	3.23	0	0	0	0	0	0	0																						-7.44578	0.0220909	down
Cluster-14093.3	2.44	1.76	2.62	2.75	2.26	2.85	2.14	1.4	2.51	2.35	2.89	1.75	2.93	2.88	2.69	0.64	0.9	0.98	-1.70174	2.2379e-07	down							-1.30049	0.00292223	down				-1.57516	8.08124e-06	down				-1.4806	0.000178315	down
Cluster-14095.5	15.71	16.31	19.54	17	18.23	17.81	10.49	8.67	10.29	12.12	11.79	12.18	20.34	22.34	26.4	29.23	22.03	28.96										1.45614	2.23779e-13	up										1.28488	1.56654e-10	up
Cluster-14097.1	0.2	0.26	0.23	0.46	0.22	0.27	0.26	0.4	0.08	0.05	0	0.25	0.98	1.5	1.45	0.16	0.03	0.26	-3.43466	1.06288e-05	down																2.56768	3.93985e-06	up				3.52323	0.00277927	up
Cluster-14100.0	8.9	12.9	5.39	7.72	7.67	7.57	14.08	8.85	18.95	21.38	16.32	11.57	10.2	13.32	14.19	6.87	5.09	14.56
Cluster-14100.1	0	0	0	14.45	1.8	0.18	0	0	21.07	20.29	12.7	0	0	0	0	0	0	0																						-9.0376	0.00222936	down	-9.14942	0.00179712	down				9.22725
Cluster-14100.2	8.58	10.57	5.57	5.55	7.93	6.48	13.07	8.99	16.07	16.69	14.52	10.12	9.57	12.21	11.56	6.41	4.94	10.87																												1.05372	0.00161457	up
Cluster-14103.12	2.16	2.7	3.44	0	0	0	0	0	0.46	0.22	0.75	0	1.05	1.97	1.09	0	0	0	-7.77997	3.40168e-08	down										-8.99097	2.44414e-12	down				-1.00433	0.0235702	down
Cluster-14103.13	1.85	3.16	1.16	0.06	0.26	0.09	0	0	0.63	0.2	0.75	0	1.13	1.15	1.43	0	0	0	-7.50722	4.23222e-08	down										-4.09729	1.11692e-06	down
Cluster-14103.15	0.64	0.12	0.32	0	0	0.62	0	0	0.43	0.27	0	0	4.33	5.31	3.21	0	0	0	-9.33479	1.97373e-13	down																3.60291	1.77081e-08	up				5.61117	1.93205e-05	up
Cluster-14103.3	0.94	0.25	0.27	0	0	0.76	0.57	0.36	1.85	1.51	1.98	0.58	0.96	1.19	1.43	0.13	0	0																						-5.42682	0.00030155	down
Cluster-14103.9	0.25	0	0.59	0	0	0	0	0	2.78	3.56	3.3	0	0	0	2.69	0	0.05	0																						-7.01882	0.0060952	down
Cluster-14107.7	0.74	0.39	0.71	1.91	1.06	1.29	0	0	0	0	0	0	0	0	0	0.3	0.21	0.12																-2.75686	2.75303e-05	down										-7.9169	6.52079e-08	down
Cluster-14108.0	0	0	0	0	0	0.05	0	0	0.04	0.08	0	0	0	0	0	1.58	1.56	1.19	7.60245	4.20629e-08	up							6.66865	1.62369e-06	up				6.73343	8.08722e-07	up				5.64819	1.26333e-05	up
Cluster-1411.0	0	0	0	0	0	0	0	0	0	0	0	0	12.43	14.41	0.6	0	0	0	-8.56405	2.53259e-06	down																8.72639	1.12896e-06	up				8.53874	2.73191e-05	up
Cluster-14112.1	0.11	0.2	0	0	0.06	0	0	0.02	0	0	0	0.05	0.03	0.03	0.11	0.31	0.37	0.48	2.99005	0.000115538	up							6.01613	3.41168e-06	up				4.46673	0.00116744	up				4.55313	0.00182204	up
Cluster-14112.4	0.29	0.53	0.3	0.34	0.39	0.26	0.24	0.51	0.75	0.38	0.4	0	0.69	0.29	0.08	1.01	0.61	0.83																1.42025	0.00283419	up
Cluster-14112.6	0.1	0.13	0.41	0.32	0.07	0.14	0.19	0.23	0	0	0	0.16	0.35	0.19	0.24	0.73	0.66	0.59	1.40019	0.00142343	up													1.98026	0.00367964	up
Cluster-14112.8	0.47	0.5	0.55	0.3	0.35	0.36	0.48	0.5	0.45	0.69	0.51	0.46	0.53	0.58	0.68	0.99	1.12	0.88										1.04863	0.00046597	up				1.67178	5.20132e-07	up
Cluster-14117.2	0	0	0	0.22	0	0	0	0	0	0	0.6	0	1.89	1.44	2.86	0.05	0.11	0.29	-3.86851	2.11941e-06	down																8.17974	2.14339e-09	up
Cluster-14117.4	2.55	2.6	2.12	1.95	2.22	0.96	2.78	3.18	2.6	2.66	3.03	4.45	11.47	13.96	11.94	0.19	0.44	0.09	-5.86151	7.79387e-26	down							-3.80692	5.9976e-06	down				-2.94175	0.00206096	down	2.38555	2.23094e-22	up	-4.02742	4.26233e-06	down	1.80625	1.45086e-07	up
Cluster-14117.5	1.46	0.87	1.08	0.96	0.24	0.67	0.03	0	0.23	0.11	0.47	0	3.26	2.7	3.15	2.42	2.62	2.2										4.635	2.52848e-05	up				2.12337	0.000715267	up	1.54939	0.000162065	up	3.86508	0.000281518	up	4.18867	3.13427e-05	up
Cluster-14140.1	0.75	0.79	0.48	0.27	0.24	0.61	0.32	0.5	0.03	0.02	0.06	0.38	0.29	0.19	0.19	0.35	0.29	0.34																			-1.5797	0.000114398	down
Cluster-14150.1	0.09	0.56	0.36	3.5	9.14	7.69	0	0	0	0.12	0.08	0	5.26	4.1	7.3	0	0.07	0	-7.89584	6.41786e-10	down										4.4947	2.72758e-09	up	-8.18722	9.09064e-10	down	4.20316	1.27916e-09	up				6.40897	1.01553e-10	up	-9.27564	4.13195e-11	down
Cluster-14151.1	1.49	1.25	1.05	0.5	0.38	0.44	0	0	0.7	1.01	1.64	0.08	1.6	0.94	1.08	2.24	1.47	1.95																2.38583	5.06482e-05	up
Cluster-14162.10	0.83	0.73	0.9	0.98	0.73	1.42	0.04	0.06	1.04	1.41	0.71	0.05	0.06	0	0	0.11	0	0																-4.94575	6.71299e-05	down	-5.12606	6.74461e-07	down				-5.12324	0.00924378	down
Cluster-14162.12	0.87	0.58	1.18	0.71	0.27	0.84	0.64	0.49	1.55	1.09	0.92	0.42	0.34	0.35	0.28	0.63	0.61	0.61	1.00568	0.0100857	up																-1.42905	0.00216541	down				-1.4075	0.00913043	down
Cluster-14162.14	5.3	4.14	4.83	3.28	1.52	2.54	2.71	2.56	3.34	3.46	3.4	1.97	0.8	0.53	1.3	1.59	1.41	1.47																			-2.43064	1.75338e-12	down				-1.8265	4.52508e-05	down
Cluster-14162.16	2.62	2.14	2.22	0.81	1.18	1.37	0.28	0.95	8.04	7.9	6.36	0.67	0.96	0.99	0.39	2.72	3.14	2.35	1.86839	4.11351e-06	up										-1.05673	5.62086e-05	down	1.38522	7.08702e-07	up	-1.54394	9.36531e-05	down				-2.71084	0.0015652	down
Cluster-14162.20	1.14	1.16	1.44	1.83	1.27	2.06	1.06	1.42	4.62	4.02	3.91	1.26	1.75	1.83	1.33	1.39	1.64	1.35																															1.4083
Cluster-14162.21	0.85	0.63	0.7	5.38	2.82	4.2	2.83	3.24	0	0	0	3.82	2.45	3.24	3.66	0.46	0	1.12													2.51452	1.13224e-16	up				2.1176	3.31148e-19	up
Cluster-14162.22	1.48	1.16	1.42	2.21	2.4	2.07	0.62	2.25	1.56	1.87	1.82	1.44	1.84	1.96	2.02	2.96	2.71	2.48
Cluster-14162.24	13.43	9.81	10.81	9.26	6.85	6.79	8.92	9.7	7.11	7.12	7.89	6.06	5.99	2.44	3.73	6.7	7.96	4.58																			-1.44097	0.00608449	down
Cluster-14162.37	21.07	17.48	20.36	14.36	8.7	17.59	8.65	9.99	5.94	10.36	8.88	9.16	8.23	7.95	5.82	11.56	12.93	10.83							-1.08534	0.00221736	down										-1.44101	2.14986e-05	down										-1.17988
Cluster-14162.4	0.93	1.35	0.23	1.86	1.09	0.93	0	0.5	5.78	5.4	2.92	0.54	0.06	0	0.1	0.55	0.19	0.37																						-3.03593	0.0063639	down	-5.98044	0.000120376	down
Cluster-14162.47	6.68	3.56	4.6	2.09	3.92	5.66	2.85	0.47	4.08	4.09	4.29	0.62	3.27	3.21	0.97	2.07	1.49	1.65							-1.26317	0.00328646	down	1.03571	0.0192402	up							-1.15302	3.49607e-05	down	1.27687	8.03978e-05	up							-1.49093
Cluster-14162.5	2.53	1.64	1.78	2.68	1.82	2.65	2.83	4.61	1.76	1.79	1.44	5.04	1.48	1.56	1.39	1.57	1.41	1.58										-1.04862	0.0191897	down
Cluster-14162.6	1.56	1.51	2.2	2.42	1.2	1.66	0.56	0.66	2.4	2.65	2.44	0.51	0.42	0.76	0.47	0.38	0.45	0.44																-1.99099	2.03573e-06	down	-1.67777	1.38701e-05	down	-2.14895	0.00225446	down	-1.83132	0.0108618	down
Cluster-14162.60	1.55	1.73	2.41	4.76	1.88	5.29	0.4	1.13	7.29	6.29	5.96	1.11	0.8	2.7	4	1.03	1.24	1.23																-1.7805	0.0132038	down
Cluster-14162.77	0.45	0.3	0.47	0.18	0	0	0	0	6.67	10.92	6.25	0.54	0.36	0.29	0.23	0	0	0																						-8.32819	3.76949e-05	down	-4.4859	0.000311918	down				3.99814
Cluster-14162.9	5.51	5.22	5.69	4.93	2.75	5.15	2.91	3.05	3.76	4.49	3.38	2.99	2.44	2.25	2.17	3.06	3.56	2.95																			-1.23628	1.50125e-15	down
Cluster-14180.11	5.67	5.45	5.29	5.28	4.33	4.01	3.03	2.31	4.7	5.26	4	1.53	5.38	5.08	4.63	0.84	0.92	0.57	-2.66295	1.23709e-12	down							-2.13071	6.38798e-05	down				-2.50618	3.5096e-10	down				-2.22532	0.000590233	down
Cluster-14180.5	3.66	4.88	2.76	3.47	5.13	3.52	3.32	3.25	6.49	6.13	5.06	4.15	5.91	4.84	4.36	2.05	2.46	2.42	-1.07098	0.000135586	down																			-1.14848	5.41818e-05	down
Cluster-14180.6	1.03	0.95	0.7	1.16	1.39	1.07	1.28	1.35	2.94	2.26	2.65	1.9	2.47	2.28	1.83	0.64	1.43	0.93																															1.02174
Cluster-14191.11	4.95	8.97	10.89	5.82	4.68	9.69	3.44	4.65	8.86	6.55	12.19	5.57	7.01	8.77	10.66	13.27	13.65	13.78										1.36568	0.00197095	up				1.14735	0.000898475	up				1.02322	0.00314564	up
Cluster-14191.12	25.96	21.62	23.92	27.28	24.53	26.61	20.03	23.43	24.34	27.3	26.62	20.22	37.74	27.19	31.01	47.83	51.87	47.56										1.11619	4.48382e-09	up				1.23347	1.09519e-17	up				1.18259	1.78532e-14	up
Cluster-14191.15	2.89	1.99	2.75	3.77	2.39	1.55	5.04	5.04	0.35	0.46	0.6	4.72	0.57	1.15	1.17	0.36	0.1	0.22										-4.02993	0.000739326	down				-3.49913	5.06932e-06	down	-1.40924	0.00507811	down
Cluster-14191.5	1.32	1.71	1.73	1.21	1.4	1.21	1.28	1.22	1.31	1.79	2.26	1.01	1.79	1.88	2.08	3.34	2.82	2.85										1.22147	1.09932e-10	up				1.32752	3.47458e-11	up
Cluster-14191.6	3.47	2.38	3.51	6.4	4.34	5.17	1.03	0.37	2.35	1.16	2.74	0.47	0.93	1.07	0.07	0.51	1	1.62																-2.32956	0.000162942	down
Cluster-14191.7	2.77	2.55	3.53	1.92	1.86	2.5	1.61	1.88	2.42	2.12	2.18	1.21	3.63	3.72	3.55	6.95	6.32	6.22										1.70041	6.07936e-14	up				1.72539	1.47902e-21	up				1.82467	2.63789e-11	up
Cluster-14191.8	1.3	0.72	1.42	1.45	1.33	1.04	1.68	1.65	0.34	0.36	0.23	1.3	0.56	0.67	0.86	0	0.08	0.07	-3.80329	5.87192e-06	down							-4.72603	5.16873e-05	down				-4.66821	1.77493e-10	down
Cluster-14191.9	0.74	0.83	0.66	0.87	0.63	0.57	0.36	0.22	1.16	1.08	0.81	0.37	0.53	0.76	0.8	1.42	1.29	1.77	1.18085	9.61257e-05	up													1.18644	0.000236299	up
Cluster-14200.1	0.96	0.66	2.85	3.26	0.17	0	0	0	6.8	6.29	5.96	0	0	0	0	0	0	0																			-8.31876	4.80261e-08	down	-9.72376	0.000660997	down	-9.83738	0.000517283	down
Cluster-14213.0	0.11	0.12	0.08	0.3	1	0.69	0	0	0.94	1.32	0.83	0	1	1.21	1.48	0	0	0	-7.56299	3.63705e-08	down																3.73	2.1224e-07	up
Cluster-14213.2	0.73	0.6	0.76	0.85	0.64	1.21	0	0	5.46	4.11	1.94	0	1.97	0.91	1.07	0	0	0	-7.41954	1.04863e-07	down																1.31967	0.00886096	up	-7.88521	0.0122882	down
Cluster-14213.3	6.28	5.29	5.4	5	5.14	5.19	7.06	5.93	3.97	5.32	4.27	8.09	1.69	3.8	2.81	12.41	9.86	8.55	2.01603	5.82424e-08	up													1.1311	7.82339e-06	up	-1.07281	0.00502554	down				-1.24385	0.0111171	down
Cluster-14221.5	2.11	1.71	2.92	0.5	0	0.57	0	0	0	0	0	0	0.16	1.26	0.88	0.29	0.33	0.28							-7.91744	2.93485e-08	down																						-7.7292
Cluster-14223.1	0	0	0.03	0	0	0.03	0.44	0.01	0.61	1.38	0.16	0.12	0.42	0.78	1.88	0	0	0	-8.53375	8.52327e-09	down																6.7848	4.05537e-07	up
Cluster-14237.0	0.04	0.05	0	0	0	0.03	0	0	0.02	0	0.06	0	0	0.03	0	0.61	0.9	1.56	6.89581	1.00871e-06	up							6.92565	2.45811e-06	up				6.99081	8.99997e-07	up				5.78575	4.33248e-05	up
Cluster-14252.1	2.27	2.81	3.8	1.54	1.16	1.13	10.75	8.7	13.79	14.1	13.47	13.2	6.41	7.97	8.93	3.38	3.01	4.08	-1.08567	6.13688e-05	down				2.06175	4.19327e-09	up	-1.70377	5.38202e-08	down				1.53273	0.00010607	up	1.42997	1.06559e-05	up	-1.96303	5.36555e-18	down				3.25748	1.33735e-19	up	2.34188
Cluster-14252.2	0.16	0.15	0.2	0.13	0.19	0.16	1.04	1.55	1.02	2.05	1.45	1.26	1.25	0.91	0.92	1.74	1.93	1.34							3.01852	2.93913e-07	up							3.57798	3.55141e-11	up	2.67448	6.42879e-06	up							3.14563	1.14193e-07	up	3.40283
Cluster-14252.5	3.61	4.74	7.49	2.66	1.12	0.81	15.79	17.49	18.68	18.26	10.2	12.62	11.75	8.78	5.88	3.4	10.78	3.93							1.93138	0.000193295	up																			3.63646	1.87822e-06	up
Cluster-14252.7	0	0	0	0	0	0	0	0	0	0	0	0	5.68	5.3	6.11	0	0	0	-9.38958	2.23203e-14	down																9.55365	8.51358e-15	up				9.36319	4.50205e-14	up
Cluster-14265.0	0.62	0.09	0.44	0.09	2.23	1.5	0	0	0	0	0	0	5.19	3.35	5.37	0	0	0	-9.61792	1.7086e-14	down													-7.71336	0.000105588	down	3.68392	5.16326e-08	up				9.5914	6.39021e-14	up	-7.8384	0.000354594	down
Cluster-14265.1	1.92	1.49	1.36	2.98	4.16	3.21	0.61	0.96	0.31	0.18	0.12	0.8	5.56	5.27	6.28	1.23	0.79	1.08	-2.39684	1.5243e-20	down										1.12085	0.00017772	up	-1.65861	3.45801e-07	down	1.85265	2.81272e-14	up				3.83691	1.10154e-06	up	-2.316	1.74473e-05	down
Cluster-14270.10	0.62	0.93	1.33	0.77	0.72	0.72	0.28	0.26	0.36	0.41	0.5	0.25	2.47	3	2.92	0.06	0.15	0.06	-4.92403	1.28889e-20	down				-1.52756	0.00537842	down							-2.96646	1.79182e-05	down	1.57465	4.09284e-05	up				2.80401	1.3196e-14	up	-1.14411	0.00912668	down
Cluster-14270.3	0.39	0.41	0.35	0.06	0.52	0.25	0.39	0.34	0.46	0.34	0.31	0.34	0.43	0.59	0.75	0.23	0.07	0.3	-1.50029	0.0140571	down
Cluster-14270.4	0.32	0.33	0.38	0.72	0.35	0.21	0.57	0.57	0.22	0.05	0.17	0.22	0.29	0.46	0.37	0.11	0.05	0.18	-1.65158	0.00792257	down							-2.02364	0.00802815	down				-1.85018	0.0168014	down
Cluster-14270.5	0.78	0.75	0.86	0.65	0.57	0.53	1.19	0.76	1.14	0.76	0.85	1.19	0.49	1.17	1.23	0.3	0.28	0.39	-1.50771	0.00122014	down							-1.70025	8.00852e-07	down										-1.55413	3.78736e-05	down
Cluster-14270.8	0.12	0.07	0.17	0.2	0.19	0.39	0.38	0.35	0.22	0.19	0.09	0.48	0.25	0.23	0.21	0.31	0.29	0.44
Cluster-14281.1	1.55	1.59	1.16	0.88	0.4	0.58	0.51	0.84	1.64	1.49	1.55	0.42	2.2	2.17	3.44	2.81	1.91	2.8																2.11736	5.604e-05	up
Cluster-14281.10	5.14	4.74	5.76	3.37	3.2	3.85	4.01	3.82	5.91	6.18	5	3.32	8.8	9.12	9.47	5.88	4.59	6.85
Cluster-14281.2	1.15	1.27	1.37	0.97	1.13	0.84	0.87	0.67	1.09	0.72	0.65	1.22	3.5	2.36	3.41	1.87	1.88	1.95										1.09757	2.34916e-05	up				1.03664	3.62358e-07	up	1.31772	2.95574e-08	up	1.12073	0.00246037	up	1.75836	1.07744e-05	up
Cluster-14281.3	0.26	0.3	0.39	0.1	0.28	0.36	0.2	0.95	0.19	0.34	0	0.69	1.49	1.29	0.68	0.44	0.28	0.8																			1.93482	0.000205351	up
Cluster-14281.4	0.19	0.29	0	0.21	0	0	0.4	0.31	0.41	0.33	0.44	0.07	0.41	0.59	0.95	0.21	0.21	0.27	-1.45587	0.00920434	down
Cluster-14281.5	1.31	1.7	1.7	1.29	0.89	1.03	1.24	1.32	1.4	2.14	2.34	0.9	3.09	2.94	2.94	2.23	1.57	1.71
Cluster-14281.6	10.28	10.82	9.96	7.11	6.82	6.61	6.46	7.57	11.24	12.05	12.37	6.26	23.18	19.54	19.05	14.78	15.98	13.48																1.19034	1.62041e-17	up	1.01597	6.82778e-13	up
Cluster-14281.8	0.74	0.82	0.57	0.63	0.42	0.63	0.45	0.49	0.46	0.62	0.94	0.59	1.06	0.76	1.46	0.92	1.38	1.49										1.4068	1.64896e-05	up				1.26907	0.000294764	up
Cluster-14281.9	0.06	0.12	0.15	0.27	0.1	0.17	0.17	0.23	0.57	0.3	0.51	0.15	0.36	0.61	0.49	0.62	1.09	0.64																2.25518	7.40754e-05	up	2.23957	5.09536e-05	up
Cluster-1429.0	0	0	0	0	0	0	0	0	0	0	0	0	1.88	1.76	0.05	0	0	0	-8.09997	2.9832e-05	down																8.26225	1.5111e-05	up				8.07479	0.000216155	up
Cluster-14290.4	0.92	1.18	1.02	0.31	0.39	0.1	1.36	0.92	1.9	1.08	0.77	1.13	0.62	0.09	0	0.78	1.19	1.6																												2.58633	0.00063958	up
Cluster-14290.6	2.47	2.72	3.04	2.79	3.18	3.32	1.58	1.44	1.55	3.45	2.18	1.08	5.05	4.85	5.09	1.78	1.35	1.36	-1.17166	3.969e-06	down																						1.02518	0.00291248	up	-1.02764	7.40992e-07	down
Cluster-14290.7	3.58	4.37	4.3	2.76	4.81	6.23	0	0.11	0.67	0.35	1.08	0.15	1.73	2.29	2.46	1.84	0.96	2.33							-3.94689	0.00086599	down							-1.39352	0.0254204	down										-4.14679	0.000835035	down	-3.06131
Cluster-14293.10	1.45	1.37	0.8	0.55	0.31	0.64	0.64	0.49	1.61	1.54	1.69	0.8	1.87	2.01	1.93	0.62	0.85	0.49	-2.08005	6.84875e-05	down
Cluster-14293.105	13.8	14.18	13.11	12.23	10.37	10.97	5.28	5	6.24	6.9	6.82	5.06	13.84	13.11	14.77	4.43	4	3.7	-1.71909	1.59186e-51	down				-1.18772	1.1682e-21	down							-1.38521	2.61799e-24	down							1.08061	6.37685e-14	up				-1.00545
Cluster-14293.106	13.16	10.78	13.92	5.69	5.8	7.39	4.13	4.96	8.57	7.91	11.2	3.94	5.91	6.58	10.63	5.25	1.11	1.67	-3.22437	0.00127993	down							-2.92776	0.011657	down				-3.18739	0.00123957	down				-3.18313	0.00465095	down
Cluster-14293.120	0.21	0.13	0.23	0.28	0.15	0.15	0	0.05	0.38	0.39	0.29	0.04	0.37	0.25	0.49	0.39	0.7	0.44																1.50525	0.0114121	up
Cluster-14293.121	0.79	1	1.66	0.2	0.69	0.4	1.6	2.18	0	0.04	0.07	2.27	0.25	0.28	0.29	0.48	0.1	0.42																			-2.05956	8.64286e-06	down
Cluster-14293.124	1.94	1.45	1.71	1.04	0.46	3.37	3.17	1.83	1.97	4.56	4.03	4.6	0	3.31	12.51	0	0.17	1.95																															1.50189
Cluster-14293.126	1.26	0.94	1.28	0.8	0.63	0.68	0.32	0.6	0.9	0.98	1.05	0.31	0.88	1.45	1.5	1.46	1.35	1.89										1.3565	0.022108	up				1.20043	0.00415236	up
Cluster-14293.127	0.82	1.05	0.75	1.95	0.98	1.44	0.22	0.35	2.94	3.63	1.96	0.22	2.41	2.83	3.45	0.35	0.39	0.06	-3.29579	9.98054e-07	down													-2.19728	0.00477231	down	1.85511	5.8296e-12	up	-2.68726	0.0183928	down
Cluster-14293.17	0.16	0.11	0.15	0.34	0.63	0.32	0.1	0	0.07	0.1	0.04	0	0.67	0.52	0.4	1.44	0.98	1.57	1.39954	0.00418901	up							4.70067	4.16709e-07	up				1.73904	0.00111215	up				5.10919	2.91621e-07	up
Cluster-14293.29	1.01	0.36	0.85	2.3	2.66	3.51	7.43	5.97	1.99	1.26	1.26	1.76	0	0	0	2.51	2.28	1.44							2.98525	0.00020888	up				1.98943	0.00180202	up
Cluster-14293.30	1.96	0.89	3.56	2.74	4	4.28	1.33	0.59	2.39	3	4.71	1.24	4.31	4.13	5.25	9.53	9.31	9.21	1.13152	3.40006e-05	up							2.69401	1.21137e-05	up				1.44275	9.52602e-06	up				1.73259	0.00145169	up
Cluster-14293.37	3.73	4.46	2.36	6.49	4.59	3.73	2.73	5.02	4.56	2.48	3.58	3.73	6.42	9.9	3.11	1.73	0.77	1.49	-2.00656	0.000607246	down							-1.58458	0.00469263	down				-1.68295	0.00232953	down				-1.33358	0.0169006	down
Cluster-14293.51	2.48	7.24	5.4	2.57	2.32	3.12	1.1	1.01	0.95	0.69	0	0	0.25	0	0	13.48	16.62	12.75	7.8217	1.072e-08	up							3.99216	9.37149e-08	up				2.48783	1.10016e-05	up				5.86544	4.31589e-06	up
Cluster-14293.55	0.37	0.3	0.35	0.83	0.97	0.66	0.42	0.52	0.24	0.29	0.7	0.47	0.96	1.25	0.78	0.73	0.98	1.1										1.2367	0.0199351	up	1.30925	0.00327957	up				1.60404	0.00043461	up
Cluster-14293.57	0.99	1.01	0.87	0.45	0.57	0.34	0.69	0.33	0.62	0.74	0.92	0.19	3.66	2.73	2.08	0.25	0.13	0.46	-3.41892	7.59074e-07	down																1.60159	0.000425534	up				2.20292	0.00282424	up
Cluster-14293.60	3.35	2.76	1.72	1.89	1.74	2.37	3.8	2.83	1.23	1.29	0.6	3.96	16.13	16.65	15.95	1.34	1.81	1.14	-3.45402	1.38115e-12	down																2.65679	3.42572e-09	up				2.99453	0.000293607	up
Cluster-14293.61	1.9	1.39	2.23	2.27	1.39	1.83	1.5	1.1	1.85	1.86	1.43	0.81	4.24	3.93	3.21	3.15	3.15	2.65																			1.07703	0.00268723	up	1.14316	0.0130588	up	1.43296	0.00171983	up
Cluster-14293.63	0.66	0.51	0.86	0.31	0.09	0.09	0.26	0.78	0.45	0.39	0.27	0.51	2.47	2	1.44	0.7	0.82	0.68	-1.40643	0.00980407	down																1.62968	0.00411076	up				2.37778	0.000544854	up
Cluster-14293.65	2.1	1.87	1.14	1.66	2.58	2.23	3.29	3.08	1.8	2.26	2.13	4.5	2.15	1.89	1.86	0	0	0	-7.73926	8.43167e-09	down							-8.29634	3.69973e-09	down				-7.85327	8.23857e-09	down				-8.40622	1.23903e-08	down
Cluster-14293.66	36.43	43.5	22.19	20.62	36.1	25.18	38.37	33.01	48.89	41.03	41	31.06	0	0	0	41.06	42.99	39.44	11.4096	1.49902e-21	up																-11.0437	7.83902e-19	down				-11.2421	1.19693e-20	down
Cluster-14293.72	20.15	14.1	21.48	25.66	28.93	24.13	30	35.91	20.66	18.01	17.1	25.65	21.97	23.4	20.11	34.59	36.19	31.73
Cluster-14293.75	5.68	3.65	3.34	8.12	9.92	9.09	8.52	7.67	1.61	2.39	1.93	8.44	5.94	3.93	2.7	1.84	2.56	2.34													1.16067	0.0033346	up	-2.00512	4.53935e-07	down
Cluster-14293.76	4.79	5.86	3.94	5.7	6.93	8.99	4.94	7.58	1.41	0.81	1.08	4.63	1.22	1.49	1.14	2.39	3.44	3.18																-1.23916	0.0167114	down
Cluster-14293.77	1.71	0.94	1.26	2.12	3.67	4.4	2.03	1.47	2.13	2.3	1.32	1.13	4.18	3.05	3.37	11.06	9.9	12.26	1.74215	0.000123662	up							2.55327	1.82599e-07	up				1.81577	0.0002093	up				2.90907	3.10503e-07	up
Cluster-14293.79	2.08	2.01	1.94	3.8	4.87	4.66	5.08	4.66	1.57	1.86	1.3	1.47	5.22	4.63	4.74	2.94	4.91	2.81																			1.33224	0.00202012	up				1.99815	3.68593e-05	up
Cluster-14293.82	19.39	28.69	25.83	13.99	13.73	15.73	13.36	19.1	27.38	13.35	13.22	9.52	6.49	8.92	9.2	46.36	52.4	32.1	2.64956	3.10152e-07	up													1.64697	0.000345097	up				2.09461	4.1477e-05	up
Cluster-14293.83	11.68	12.46	11.51	9.89	8.37	7.75	4.6	6.77	8.39	9.58	7.17	6.79	2.95	1.5	3.71	22.55	35.23	26.05	3.22995	9.73795e-10	up							1.78638	0.000317285	up				1.50697	0.00017076	up	-1.98954	0.000310163	down	1.6573	0.000244013	up
Cluster-14293.84	8.06	13.1	5.26	6.07	10.43	7.59	12.35	8.06	11.52	12.12	9.98	5.92	0	0	0	9.18	12.94	10.92	8.97362	2.41883e-12	up																-8.54059	7.53203e-10	down				-8.65541	3.07836e-10	down
Cluster-14293.86	4.94	5.05	3.53	7.84	7.66	7.54	3.59	5.11	5.41	5.12	6.11	3.15	14.78	9.1	7.56	9.65	6.46	6.55																			1.27447	0.0234286	up
Cluster-14293.87	0.95	0.47	0.74	2.69	2.09	2.3	0.99	1.16	0.56	0.57	1.29	0.53	2.61	2.99	3.41	3.27	2.96	2.88										1.74152	6.27317e-05	up	1.74534	0.000108299	up				2.08696	9.56844e-07	up	2.00202	4.58718e-05	up	1.91068	0.000122296	up	-1.27868	0.00720976	down
Cluster-14293.95	12.19	8.82	6.16	10.49	9.63	11.27	4.73	5.03	16.91	17.95	12.21	3.72	20.26	17.43	25.5	2.95	3.23	3.65	-2.23314	1.1986e-05	down
Cluster-14293.98	0.58	0.76	0.95	0.59	1.45	0.95	0	0	0.46	0.3	0.98	0.06	0	0	0	2.93	4.07	3.35	8.31474	2.7154e-10	up							4.48572	0.0047429	up				1.93866	0.000407695	up				3.15531	0.000614159	up
Cluster-14301.0	4.66	3.37	2.71	3.5	4.27	4.33	0	0	3.36	4.97	2.83	0	2.06	1.02	1.8	3.69	3.24	3.28
Cluster-14313.0	0.95	0.87	0.65	0	0.02	0.04	0	0	0.44	0.38	0.33	0	0	0	0.02	0.08	0.09	0.07													-5.62183	4.22584e-08	down				-7.04502	1.10533e-07	down
Cluster-14319.0	0.02	0	0	0	0	0.06	0	0	0.02	0	0	0	0.04	0	0	1.15	1.13	1.94	6.4782	9.74014e-08	up							7.33514	8.4853e-08	up				6.46724	1.27201e-07	up				8.12039	8.49718e-09	up
Cluster-14324.0	1.31	1.26	2.09	0.02	0	0	0	0	0.38	0.76	0.29	0	0	0.03	0	0.03	0	0.03													-7.26844	4.79589e-08	down				-7.17863	7.55163e-08	down
Cluster-14324.11	0.48	0.18	1.02	1.28	0.33	0.66	0	0	1.14	0.88	1.5	0.04	1.08	1.93	1.44	0.09	0.04	0.04	-4.61757	1.30516e-06	down
Cluster-14324.8	0.49	0.44	0.8	0.66	0.81	0.68	0.6	0.72	0.8	0.41	0.9	0.62	1.1	2.04	1.84	3.16	2.83	2.77										2.04601	1.23341e-06	up				2.13658	3.01877e-07	up	1.59674	0.00895607	up	2.30066	4.26166e-06	up
Cluster-14334.0	0.89	1.46	0.58	43.61	10.31	16.05	0	0	0.71	0.39	1.26	0	0.07	0	0.2	0.1	0.36	0.09													4.61783	3.34403e-11	up	-6.82266	2.02425e-13	down										-6.56909	6.25157e-06	down
Cluster-14336.7	7.38	6.85	6.33	5.19	5.29	4.77	5.87	5.54	9.25	9.76	9.71	4.61	2.43	3.43	2.43	1.8	1.92	2.43										-1.84417	6.30548e-06	down				-1.30812	3.65437e-05	down	-1.39287	1.3094e-06	down	-2.02962	3.56957e-06	down	-1.70955	4.4629e-05	down
Cluster-14342.26	2.52	2.15	1.53	0.94	1.05	1	0.24	0	0.63	0.86	0.77	0	0.63	0.72	0.26	2.45	3.03	2.03	2.33903	0.000101725	up							3.1717	0.0062932	up				1.43043	0.00143246	up	-1.97286	0.00211518	down
Cluster-14342.29	0.48	0.38	0.3	0	0.35	0.16	0	0	0	0	0	0.02	0.19	0.3	0.14	1.59	1.88	1.72	3.18649	1.13092e-07	up							8.06449	4.78903e-09	up				3.59006	0.000887752	up				7.88872	9.03476e-09	up
Cluster-14342.6	0.09	0.14	0.07	1.31	0.94	0.78	1.54	1.34	0.28	0.13	0.1	1.92	0	0	0	0	0.12	0.13							3.68625	0.00031181	up	-3.79616	0.00345497	down	3.508	1.59679e-06	up	-3.63592	0.000123404	down
Cluster-14347.3	0.61	1.03	0.66	1.45	1.65	0.71	2.4	1.71	1.05	1.56	1.12	1.14	0.9	1.22	0.72	1.45	1.94	1.11
Cluster-1436.0	0	0	0	0	0	0	0	0	0	0	0	0	8.37	17.11	1.35	0	0	0	-7.96091	6.40456e-06	down																8.12347	3.13766e-06	up				7.93512	5.02354e-05	up
Cluster-14375.0	0.04	0.04	0.06	0.03	0.05	0	0	0	0.02	0.02	0	0	0.75	0.48	1.01	0.26	0.1	0.15	-2.06249	0.00136204	down																4.03584	2.38197e-07	up				6.72851	1.82906e-06	up
Cluster-14396.2	0.21	0.11	0.51	0.35	0.62	0.24	0	0	0.34	0.76	0.74	0.05	0	0	0	6.23	6.1	5.5	9.54306	8.92437e-15	up							5.54442	0.000118794	up				4.04878	9.49167e-19	up				3.60388	2.04781e-05	up
Cluster-14398.1	0.35	0	0.12	2.99	1.28	1.19	0	0.03	1.47	0.94	1.61	0	0.11	0.16	0	0.26	0.21	0.54													3.59436	0.000662174	up	-2.43762	0.000884624	down
Cluster-14406.4	2.72	2.74	3.44	2.79	2.37	3.61	1.01	0.72	1.16	1.23	0.91	0.81	0.11	0.28	0.22	3.68	2.65	6.41	4.80533	1.04597e-10	up				-1.50661	0.000304127	down	2.13232	0.000119199	up							-4.21034	7.07554e-10	down	2.15417	0.000113831	up				-1.49453	0.00116703	down	-1.51252
Cluster-14406.6	1.39	1.59	1.31	1.55	2.49	2.14	0.22	0.33	1.31	1.8	1.84	0.14	0	0.32	0	0	0	0.2																-5.16259	1.17747e-05	down
Cluster-1441.0	0	0	0	0	0	0	0	0	0	0	0	0	5.64	6.96	0	0	0	0	-10.5137	0.00712495	down																10.676	0.00628605	up				10.4887	0.000144013	up
Cluster-14416.5	0	0	0	0.02	0	0	0	0	1.64	1.84	1.67	0	0	0	0	0	0	0																						-7.73089	0.0150176	down	-7.84433	0.0126927	down
Cluster-14418.0	24.05	17.83	27.31	34.08	25.57	30.08	13	18.97	18.27	17.4	14.76	13.17	16.82	13.02	11.89	10.53	11.76	9.79																-1.41082	1.4357e-11	down
Cluster-14419.11	0	0.11	0.36	0.19	0.07	0	0.17	1	0.48	0.99	0.37	1.17	1.63	1.72	0.76	0	0.66	0																			3.2077	0.00707172	up
Cluster-14419.12	0.17	1.06	0	0.2	0.36	0.24	0.53	0.54	0.66	1.54	1.82	1.12	2.68	2.21	2.87	2.16	2.14	0.3																2.66748	0.000962952	up										1.29791	0.00518434	up
Cluster-14419.3	0	0	0	0	0	0.25	0.75	0.57	2.31	1.86	3.15	2.06	2.97	0.86	1.63	0	0	0	-9.43058	7.79604e-12	down				9.09034	5.7583e-09	up	-8.91522	1.76794e-08	down							9.59428	2.59385e-12	up	-9.86106	1.21678e-14	down							10.0553
Cluster-14419.4	0	0	0	0.05	0	0	0.41	0.89	0	0.2	0.19	0.72	0	0.22	0.13	0	0.07	0							8.04399	0.0098732	up
Cluster-14419.5	0.1	0	0	0.06	0	0	0	0.56	1.43	1.89	3.01	0.63	0.46	0.28	0.52	0.89	0.67	0.36																4.87451	0.000128888	up							-2.20091	0.0015003	down				5.85585
Cluster-14419.6	0.75	0	0.39	0	0	0	1.47	3.5	4.33	6.06	3.63	0.71	6.31	5.33	4.03	1.58	2.23	3.54	-1.03678	0.00516087	down													10.1207	4.58298e-15	up	3.81666	0.000185854	up							10.5147	2.04567e-14	up
Cluster-14419.7	0	0.11	0.05	0	0.1	0	0.21	0.33	0.61	0.56	0.75	0.16	0.93	0.37	0.37	0.42	0.1	0.3																			3.44962	0.00276118	up
Cluster-14419.8	0.37	0.46	0.79	0.36	0.42	0.55	4.64	3	10.26	7.89	8.32	4.48	3.44	7.7	7.83	4.33	2.1	4.04							3.63709	3.25679e-09	up							3.08795	7.13413e-13	up	3.62017	1.61256e-14	up							3.90551	2.01613e-11	up	3.84675
Cluster-14419.9	0.2	0	0	0.2	0.03	0.18	1.02	0.42	2.55	2.13	2.33	0.14	1.44	2.17	1.91	0.92	0.84	0.51	-1.22089	0.000616682	down													2.56289	0.000531503	up	4.81389	0.000280154	up							3.40728	0.00045695	up
Cluster-14427.2	0.61	0.43	0.48	1.46	0.91	1.37	0.44	0.41	0.56	0.59	0.54	0.2	0.62	0.6	0.32	0.59	0.48	0.47													1.31334	0.00501055	up	-1.21441	0.00935126	down										-1.32125	0.00564632	down
Cluster-14435.13	0.58	0.65	0.6	2.14	1.29	2.56	0.11	0	0.7	0.77	1.94	0.09	0.99	1.23	2.52	2.08	1.42	2.05													1.7338	3.41442e-06	up				1.39754	0.0022142	up
Cluster-14435.16	4.13	2.19	5.24	0.73	0.66	0.33	1.06	0.51	0.55	0.17	0.72	0.29	0	0	0.47	0	0	0							-2.36725	0.000421215	down				-2.72837	5.83502e-05	down				-5.01297	5.83098e-05	down										-3.40623
Cluster-14435.19	2.99	1.19	3.08	0.56	1.06	0.56	0.65	0.51	0.61	0.18	0.79	0.8	0.31	0.38	0.34	0.08	0.1	0.05							-1.92325	7.69295e-05	down	-3.02846	1.81586e-07	down	-1.73664	0.000617988	down	-3.22832	8.41778e-07	down	-2.82033	2.90137e-09	down	-3.01508	0.000892412	down
Cluster-14435.27	0.08	0.26	0.13	2.4	1.33	2.67	0	0	0.21	0.34	0.2	0	1.01	1	1.7	2.5	2.55	2.32	1.08022	0.00167299	up							5.27626	0.000277131	up	3.90142	2.61967e-09	up				3.09917	6.9334e-06	up	3.83456	0.000225131	up				-4.98218	0.00108058	down
Cluster-14435.7	0.84	0.99	1.07	0.31	0.48	0.66	0.39	0.4	0.52	0.74	1.24	0.62	0.33	0.22	0.51	0.19	0.06	0.21																			-1.48216	0.00720824	down
Cluster-14437.1	0.24	0.24	0.08	1.03	0.93	0.56	0.11	0.1	0.06	0.1	0.23	0	0.41	0.55	0.53	3.88	4.19	2.47	2.98442	3.50122e-10	up							5.60068	1.40217e-12	up				2.16145	5.95885e-06	up				5.38842	3.086e-09	up
Cluster-14437.6	0.52	0.89	0.65	0.84	0.4	0.61	0.59	0.78	0.73	0.57	0.54	0.42	0.2	0.2	0.14	0.9	0.85	0.92	2.34968	5.53125e-07	up																-1.89328	0.00095824	down
Cluster-14437.9	16.91	15.65	20.32	16.16	18.53	17.66	15.38	11.11	12.56	13.68	18.13	13.82	7.56	9.51	11.62	50.89	42.71	44.68	2.42291	6.10535e-36	up							1.8689	5.63458e-28	up				1.53617	2.03588e-26	up				1.72288	1.86954e-23	up
Cluster-14446.0	0	0	0	0	0	0	0	0	0.03	0	0.04	0	1.13	1.22	0.08	0	0	0	-6.93956	0.000468658	down																7.10199	0.000291399	up				5.95265	0.00231387	up
Cluster-14447.11	1.02	0.8	1.31	0.75	0.95	1.07	0.58	0.53	0.62	0.59	0.51	0.58	0.47	0.47	0.65	1.31	1.01	1.34	1.28716	9.2228e-06	up							1.06025	6.84014e-05	up										1.10422	6.0438e-05	up
Cluster-14447.14	0.48	0.68	0.39	0.34	0.26	0.34	0.11	0.08	0.26	0.3	0.4	0.09	1.65	2	1.81	0.1	0.25	0.19	-3.33122	7.77275e-14	down																1.86466	1.13935e-07	up				2.77733	1.60205e-06	up
Cluster-14447.16	0.65	0.5	0.64	0.54	0.26	0.51	0	0	0.41	0.05	0.22	0	3.1	4.11	2.85	0.21	0.53	0.2	-3.38986	4.6074e-10	down																2.54686	1.2258e-11	up				5.44236	2.31937e-07	up
Cluster-14447.3	1.44	1.16	0.63	1.48	0.88	1.11	2.86	3.4	0.13	0.7	0.18	3.2	0.1	0	0	0	0.11	0										-6.65145	0.000878227	down
Cluster-14447.8	2.49	1.48	2.89	0.64	1	0.93	2.47	2.34	1.57	1.31	2.04	2.88	2.48	1.99	2.69	1.28	1.5	1.13													-1.41361	0.000622322	down													1.45162	0.000233563	up
Cluster-14447.9	1.48	1.16	1.22	0.51	0.62	0	0.9	1.11	1.71	1.96	1.51	1.01	2.64	2.73	2.46	2.49	2.15	2.34																2.72745	0.0108668	up	1.04107	6.22268e-05	up
Cluster-14448.0	0	0	0	0	0	0	0	0	0.14	0.42	0	0	1.68	5.42	0.27	0	0	0	-8.08132	1.14563e-05	down																8.24388	5.64941e-06	up
Cluster-14449.3	0.15	0.2	0.24	0.23	0.45	0.43	0	0.16	0.13	0.25	0.06	0	0.92	0.98	0.85	0.1	0	0.36	-2.56377	0.0223386	down																2.32298	2.81093e-06	up				3.2283	0.00978033	up
Cluster-14449.5	0.17	0.11	0.16	0.25	0.27	0.38	0.08	0.12	0.46	0.47	0.4	0.03	0.6	0.43	0.75	0.66	0.65	0.74																1.2681	0.000322619	up	1.98686	3.63226e-05	up
Cluster-14453.2	0	0	0	0	0	0	0	0	0.18	2.7	0.97	0	0	11.02	2.47	0	0	0	-9.01813	0.0210089	down																9.18162	0.0187902	up
Cluster-14454.0	0	0	0.02	0	0	0.02	0	0	0.02	0.03	0.07	0	0.03	0	0	0.63	0.52	1.21	6.21402	1.50149e-06	up							7.05502	1.07573e-06	up				7.11948	3.81876e-07	up				4.6387	1.29152e-05	up
Cluster-14459.10	0.26	0.5	0.77	0.16	0.19	0	0.36	0.25	1.13	5.27	1.81	0.21	2.59	1.5	1.38	0.86	0.29	0.05	-2.17537	0.0218089	down																1.92585	0.00107856	up
Cluster-14459.11	0	0	0.53	0.43	0.17	0	0	0	0	0	0	0	0	0	0	0.9	0.63	0.79	8.82105	4.46704e-12	up							8.85033	1.39973e-11	up										8.67372	3.05294e-11	up
Cluster-14459.12	1.12	0.77	0.78	0	0.89	0	1.38	0.69	1.17	0.93	1.31	1.4	1.25	1.7	1.03	0.2	0.55	0.65	-1.45733	0.00728538	down																			-1.40876	0.0155834	down
Cluster-14459.14	0.81	1.03	0.06	0	0.5	0.47	0.98	1.3	1.86	2.1	2.22	1.85	1.4	1.83	2.18	0	0	0.12	-5.3979	1.07878e-05	down							-5.10762	0.00115608	down										-5.66725	0.000132984	down
Cluster-14459.15	0	0	0	0.02	0	0	0.36	0	3	2.3	1.75	0	1.35	2.04	2.24	0	0	0	-9.80825	3.68408e-15	down				9.31278	0.00194795	up	-9.1449	0.00280244	down							9.97265	1.25596e-15	up	-9.39083	0.00119688	down				7.20219	0.00520443	up	9.57991
Cluster-14459.2	0.28	0	0.61	0.41	0.44	0.25	0.31	0.73	3.19	2.93	1.3	0	1.08	1.72	1.31	0.72	0.79	0.73
Cluster-14459.7	0.18	0.24	0.13	0.33	0	0.17	0.16	0.26	0.44	0.43	0.44	0.69	0.54	0.77	0.9	0.05	0	0.19	-3.20919	0.00265433	down																2.05739	2.01508e-05	up										1.69328
Cluster-14459.8	0	0	0	0.2	0	0.29	0.35	0.45	0.57	1.14	0.84	0	1.55	0.13	0.54	0.41	0.51	0.2																			8.19632	2.02142e-06	up										8.09705
Cluster-14467.10	0.46	1.04	0.32	0.36	0	0	0.6	0.75	0.13	0.42	0.12	0.46	0.32	0.75	0.86	9.92	12.5	11.21	4.36823	3.13747e-22	up							4.52624	6.63574e-13	up				6.57127	3.58415e-15	up				5.12779	4.7539e-20	up
Cluster-14467.11	3.28	2.95	3.67	3.77	4.81	5.03	2.69	3.13	2.8	3.85	4.14	4.49	8.12	5.86	7.7	1.85	0.43	0.8	-2.81954	5.9574e-06	down													-2.15048	0.00140114	down	1.16461	0.000815866	up	-2.08351	0.00346291	down
Cluster-14467.12	0.48	0.22	0.77	0.35	0.19	0	0.36	0.19	0.09	0	0	0.43	0.04	0.13	0.13	1.24	0.84	0.67	3.77563	2.73603e-06	up							2.30017	0.00140163	up				2.75703	0.00949313	up
Cluster-14467.14	3.53	4.28	4.36	0.33	3.49	2.79	2.44	3.35	0	0	0	3.59	0	0	0	0	0.1	0.09																			-7.88017	4.72357e-09	down
Cluster-14467.16	8.24	12.82	15.69	14.58	12.26	12.77	24.29	27.37	11.57	11.82	12.86	26.87	24.78	24.49	27.59	9.54	8.26	7.28										-1.0223	0.00560824	down
Cluster-14467.17	2.21	2.29	3.13	2.6	2.21	1.74	0	0	0	0	0	0	1.39	0.91	1.07	0.04	0.39	0.25							-8.19258	8.35556e-09	down							-3.56206	8.86171e-07	down										-8.12425	4.60253e-09	down	-8.00452
Cluster-14467.21	3.11	3.32	10.13	6.59	4.48	6.56	5.31	4.5	3.34	10	4.44	2.71	3.39	4.04	4.78	11.54	9.61	17.26	1.44658	8.54279e-12	up							1.23719	2.21814e-06	up				1.39095	1.41404e-11	up				1.64111	2.24759e-10	up
Cluster-14467.5	2.06	1.57	2.42	1.97	1.56	2.02	3.11	2.32	2.33	1.7	2.35	3.19	2.74	2.58	2.41	3.56	4.03	3.08																1.02153	0.0113867	up
Cluster-14467.6	60.91	63.73	59.43	45.69	42.15	39.23	4.11	4.82	21.47	23.27	31.76	4.62	72.44	65.09	67.25	17.46	16.59	14.33	-2.01453	1.22698e-50	down				-2.47713	0.000168816	down							-1.31548	4.97911e-20	down							1.74767	0.00493399	up	-1.94413	0.00388699	down
Cluster-14467.8	0.97	1.22	1.39	0.86	0.6	0.24	3.53	3.99	2.1	2.51	0.67	4.12	0.49	0.7	0.59	0.61	0.39	0.5							1.58536	0.00122634	up	-2.75406	1.13087e-06	down										-2.3556	0.00843443	down	-2.18401	0.0128312	down	2.61992	0.000125985	up
Cluster-14471.0	0.05	0.03	0.31	0.04	0.09	0.1	0	0	0.05	0.05	0.07	0	0.14	0.13	0.1	1.58	2	1.1	3.72896	1.1257e-08	up							6.42899	5.01668e-07	up				4.48148	3.22368e-09	up				5.25439	1.17447e-07	up
Cluster-14474.7	1.09	1.2	1.16	0.5	0.85	1.11	1.39	0.77	1.88	1.01	1.01	0.73	0.64	0.63	0.86	0.26	0.6	0.49										-1.62039	0.012194	down
Cluster-14474.8	70.94	69.36	72.26	74.38	79.85	71.48	99.04	106.7	74.73	68.62	77.8	105.47	71.37	75.34	78.79	190.63	203.12	187.04	1.43763	7.2653e-70	up							1.02484	2.66352e-08	up				1.4446	1.99235e-57	up				1.19567	1.46275e-07	up
Cluster-14484.1	6.32	13.56	8.88	9.7	3.69	5.44	12.86	10.64	7.72	7.57	17.83	9.11	4.52	7.14	14.3	6.86	0.99	2.62										-1.50287	0.00845672	down										-1.56317	0.00586243	down
Cluster-14486.2	1.81	1.99	3.51	0.9	0.87	1.22	2.11	2.17	0.44	0.55	1.2	1.88	1.08	0.89	0.54	0	0	0										-7.74162	1.21631e-05	down							-1.49006	0.00603273	down
Cluster-14487.3	0.71	0.56	0.39	0.75	1.22	0.66	0.14	0	0.41	0.41	0.39	0	2.77	1.55	1.99	0.34	0.4	0.52	-2.37654	6.52467e-05	down																1.9673	0.000534895	up				3.03821	0.00580419	up
Cluster-14487.4	1.77	1.73	1.44	2.06	4.41	2.9	3.07	1.92	1.81	1.35	2.24	2.24	1.42	0.89	2	1.13	1.31	0.84										-1.02646	0.00583911	down				-1.18613	0.00313458	down	-1.04165	0.0108283	down				-1.29807	0.00079222	down
Cluster-14503.10	0.28	0.34	0.52	2.92	3.26	2.53	0	0.05	0	0	0	0	0	0.06	0	0	0	0													3.04453	7.18232e-14	up	-9.16857	2.31073e-13	down										-7.42696	3.27405e-11	down
Cluster-14503.11	0	0	0.25	0.09	0	0	0.09	0	3.62	1.88	0.86	0	0	0	0	0	0	0																						-8.43789	0.00593474	down	-8.54876	0.00491098	down
Cluster-14503.12	0.37	0.25	0.13	1.71	1.19	0.76	0	0.11	0.43	0.62	0.43	0.08	0.12	0.1	0.2	0	0	0													2.30312	8.16166e-05	up	-8.79628	7.0752e-11	down
Cluster-14503.13	7.27	7.59	4.06	10.87	12.06	5.02	0.55	0.38	0	0	0	0.41	0	0	0	0.14	0.09	0.13							-4.23537	0.000325679	down							-6.22146	6.79944e-33	down	-11.0194	7.70306e-19	down							-4.79474	4.2365e-05	down	-5.33623
Cluster-14503.14	0.94	0.89	0.93	5.98	0.58	0	0.14	0	0.05	0	0	0	0	0.19	0.29	0	0	0							-3.87873	0.000120332	down							-9.39173	0.0162355	down	-2.59423	0.0189401	down										-8.06621
Cluster-14503.15	2.88	2.37	1.65	21.77	1.39	0.53	0.02	0	3.16	2.02	1.93	0	1.38	0.24	0.59	0	0	0.14																-7.44626	0.00138413	down	-1.6129	0.0174837	down
Cluster-14503.16	1.49	0.74	0.86	0	0	0	0	0	1.49	1.48	0.29	0	0	0	0	0	0	0													-8.4941	3.53391e-10	down				-8.40413	5.89497e-10	down
Cluster-14503.19	2.75	2.42	1.23	2.75	3.89	2.54	0.82	0.68	0.94	0.55	0	0.89	0	0	0	0	0	0.1																-7.01263	1.2874e-07	down										-1.51878	0.00545767	down
Cluster-14503.8	4	3.28	2.28	1.95	1.96	0.72	0.34	0.07	0.85	0.73	0.96	0.32	0.84	0.69	1.28	0	0.03	0	-6.58168	1.69981e-06	down				-2.82308	0.00103048	down							-7.32398	2.02403e-07	down	-1.78282	1.61988e-05	down										-2.15542
Cluster-14504.0	0.48	0.8	0.92	1.13	0.92	0.35	0	0	0.28	0.46	0.48	0	2.35	2.3	2.11	1.73	2.03	2.02										4.35172	0.00932004	up				1.33833	0.0130807	up	1.65013	3.47744e-05	up
Cluster-14506.2	7.68	5.63	10.24	10.64	9.18	7.33	7.76	5.87	6.31	5.21	6.71	8.18	11.67	11.96	14.05	0.97	0.98	1.59	-3.36334	3.02782e-31	down							-2.54032	1.38292e-12	down				-2.89281	8.8435e-16	down				-2.53462	1.87784e-09	down
Cluster-14506.4	29.24	37.21	30.33	30.74	31.6	25.98	31.96	25.2	30.78	25.4	30.98	24.2	18.8	18.75	18.95	11.39	12.63	13.74										-1.29157	1.52534e-11	down				-1.21363	2.73711e-10	down				-1.08603	1.74597e-08	down
Cluster-14507.10	0	0	0	0	0	0.21	0	0	2.67	4.14	1.56	0	1.3	6.72	3.42	0.01	0	0	-10.0592	7.44586e-14	down																11.1849	9.41435e-17	up	-8.63472	0.000608211	down							9.78741
Cluster-14507.3	0	0	0.03	0	0	0.01	0	0.33	1.24	0.83	0	0	0.05	0.33	0.35	0	0	0	-7.93582	1.15712e-06	down							-9.1339	0.00234202	down							5.09081	0.000543826	up							7.2945	0.00463163	up
Cluster-14507.4	0	0	0.13	0	0	0	0.88	3.24	7.63	5.34	0	0.02	0.15	0.05	1.25	0	0	0							6.6636	0.000126625	up	-12.0326	2.42155e-15	down																11.3035	2.4584e-14	up
Cluster-14507.6	0	0	0	0	0	0.08	0.08	0.37	1.21	1.8	0.09	0	0.31	2.11	1.55	0	0	0	-10.3719	5.67687e-13	down				9.38707	2.35094e-07	up	-9.21249	5.47014e-07	down							10.5364	1.53166e-13	up
Cluster-14507.7	0	0	0	0	0	0.02	0	0	0.52	0.63	0.34	0	0.32	1.01	0.85	0	0	0	-9.34073	6.84531e-12	down																9.50513	2.37288e-12	up	-8.22821	0.00782592	down							8.41806
Cluster-14513.0	1.78	0.93	2.59	0.02	0.05	0.25	0	0	0.04	0.03	0.12	0	0.03	0.07	0.14	0	0.03	0							-6.77383	3.49017e-07	down				-4.41555	1.67539e-06	down				-4.70938	2.51433e-08	down										-5.53987
Cluster-14517.5	2.22	2.51	2.48	1.86	2	1.75	2.66	1.63	2.55	2.6	3.12	2.74	4.89	7.18	6.39	3.18	2.65	3.32																			1.39427	0.000705693	up				1.08777	0.00567121	up
Cluster-14517.6	0.18	0.65	0	0	0	0	0	0	0	0	0	0	0	0	0	1.35	1.56	1.54	7.73226	1.24017e-08	up							7.76084	4.7371e-08	up				7.82583	1.16934e-08	up				7.585	8.23753e-08	up
Cluster-14529.2	0.9	0.46	2.09	3.19	0.87	1.32	0.13	0.14	4.25	3.77	3.92	0.34	1.04	1.26	1.74	2.94	2.2	4.41	1.26031	0.00237156	up
Cluster-14549.0	0	0	0	0	0	0	0	0	0	0	0	0	0	0	0	5.89	7.76	8.45	9.20591	3.37538e-13	up							9.23463	1.06986e-12	up				9.29982	2.56098e-13	up				9.0589	2.67187e-12	up
Cluster-14549.2	0	0	0	0	0	0	0	0	0	0	0	0	0	0	0	3.35	2.88	2.41	8.26103	3.51416e-10	up							8.28947	1.27527e-09	up				8.35398	2.99187e-10	up				8.11331	2.4899e-09	up
Cluster-1455.0	0	0	0	0	0	0	0	0	0	0	0	0	4.38	4.62	0	0	0	0	-8.32264	0.000672476	down																8.48485	0.00034649	up				8.29749	0.00616666	up
Cluster-14570.2	0.11	0.11	0.04	0.04	0	0.07	0	1.14	0.08	0.12	2.38	0.03	1.61	1.94	1.36	3.04	2.32	3.66										4.86133	9.59595e-07	up				5.96643	5.6825e-07	up	4.23574	1.05657e-08	up	4.40876	4.62787e-07	up	4.70877	4.53565e-08	up
Cluster-14574.1	0.04	0.01	0.04	0.05	0.01	0.17	0	0	0.04	0.03	0.01	0	1.89	2.78	2.3	0	0	0	-9.94923	5.84502e-16	down																6.28639	6.63673e-25	up				7.08845	8.9601e-18	up
Cluster-14574.2	0.6	0.55	0.74	0.84	0.46	0.33	0.21	0.24	0.14	0.15	0.25	0.29	0.7	0.47	0.73	0.43	0.4	0.55							-1.5492	0.00202354	down																1.38087	0.0116041	up				-1.32008
Cluster-14576.10	0.3	0.65	0.2	1.12	1.49	1.07	0.23	0.14	0.31	0.3	0.09	0.19	0.14	0	0.18	0.05	0.08	0.18													1.69093	0.00332066	up	-3.67324	2.04576e-08	down										-2.33149	3.13365e-06	down
Cluster-14576.11	0.57	0.46	0.32	0.46	0.44	0.46	0.06	0.07	0.41	0.37	0.51	0	0	0	0	0	0	0																-7.34526	1.5491e-07	down
Cluster-14576.12	0.51	0.4	0.49	0.13	0.3	0.36	0	0.01	0.16	0.15	0.3	0.25	0.03	0.15	0.09	0.03	0.05	0																			-2.51323	0.00062458	down
Cluster-14576.14	0.46	0.56	0	1.27	0.95	1.21	0	0	0	0	0	0	0	0.35	0.5	0	0	0																-7.34411	2.22712e-07	down										-7.47123	4.24841e-07	down
Cluster-14576.15	0.66	0.84	0.83	0.33	0.29	0.34	0.2	0.14	2.23	2.6	2.18	0.18	0.5	0.52	0.43	0.5	0.31	0.31													-1.29977	0.000441439	down							-2.28409	0.0221376	down
Cluster-14576.16	3.15	1.93	2.71	0.79	1.06	1.42	0.12	0.38	6.75	6.12	5.66	0.21	1.83	1.24	1.87	0.65	1.39	0.96													-1.36585	0.00560296	down
Cluster-14576.2	1.29	1.01	0.7	1.16	0.81	0.26	0.72	1.16	0.96	1	0.68	0.73	4.02	3.57	2.73	0.26	1.14	0.76	-2.22506	0.00161734	down																1.87518	0.000622068	up				2.14693	0.000113114	up
Cluster-14576.3	3.6	4.78	3.2	2.67	2.54	3.21	2.51	2.53	2.02	1.47	1.36	1.17	12.94	9.75	5.92	1.13	1.58	0.2	-3.30646	3.05172e-05	down																1.34935	0.00326366	up				2.84287	8.00885e-08	up				-1.45847
Cluster-14576.6	2.43	2.19	2.4	2.1	2.21	2.26	1.11	1.9	2.34	2.08	2.49	1.76	8.27	9.22	7.34	1.57	1.3	0.65	-2.43436	4.22511e-10	down																1.88632	7.46795e-24	up				1.92473	1.1675e-19	up
Cluster-14576.8	0.44	0.2	0.51	0.31	0.67	0.63	0	0	0	0	0	0.05	0.52	0.23	0.34	0	0	0																-7.21817	1.98147e-06	down										-7.34527	4.98032e-06	down
Cluster-14576.9	0.38	0.61	0.28	0.73	0.31	0.73	0.12	0.42	0.16	0.08	0.14	0.36	1.77	1.87	1.52	0.16	0.38	0.14	-2.93382	8.00865e-08	down																2.05503	2.80919e-06	up				3.1623	2.57353e-05	up
Cluster-14581.3	0.49	0.77	1.11	3.71	7.31	5.05	0	0	6.59	8.09	8.45	0.15	0	0	0	31.24	26.23	34.88	10.8141	2.22904e-19	up										2.75085	4.59551e-06	up	2.86239	2.60412e-23	up				2.97128	0.00627496	up	-7.83616	0.000809903	down
Cluster-14598.0	0.32	0.61	0.32	4.65	4.72	2.62	1.38	1.58	1.02	1.35	0.8	1.06	0.1	0	0	2	2.02	1.57	5.90467	7.87602e-11	up				1.85008	0.000602639	up				3.32504	1.24028e-12	up	-1.02838	0.0038139	down							-5.18763	4.66078e-05	down	-1.46434	0.000328891	down	1.53415
Cluster-14598.1	0.34	0.76	0.27	4.26	5.22	4.14	2.11	2.61	1.63	1.42	2.02	1.77	0	0	0	4.33	3.38	2.91	9.64501	1.05702e-14	up				2.38035	7.50064e-05	up				3.35957	3.86322e-13	up							1.03156	0.00141946	up	-8.61685	7.25969e-11	down				2.07242
Cluster-14598.10	0.06	0	0	0.04	0	0	0	0	1.07	1.07	0.77	0.03	0	0	0.08	0	0	0																						-7.62039	0.000586727	down							5.22236
Cluster-14598.11	1.16	1.1	0.35	2.54	2.44	4.24	0.28	1.16	0	0	0.16	1.03	4.29	3.52	6.29	0.64	0.87	0.53	-2.75574	3.90965e-05	down																2.41573	0.000648213	up
Cluster-14598.13	0.43	0	0.11	0.71	0.66	1.08	0.08	0.07	1.4	1.57	1.74	0.09	1.78	1.38	1.26	0.06	0.08	0.21	-3.77715	1.71301e-06	down																3.06384	0.00492636	up	-3.43351	0.0114298	down
Cluster-14598.3	0	0.03	0	0	1.39	1.24	0.02	0	0.02	0.56	0.89	0.45	0	0	0	0.63	1.12	0.16													6.83822	0.00254663	up													-5.93941	0.00807416	down
Cluster-14598.9	0.24	0.07	0.34	0.66	0.18	1.22	0	0	1.48	1.18	1.65	0	1.7	1.28	1.4	0.08	0.21	0.17	-3.37501	6.57107e-08	down																2.95634	5.50701e-06	up
Cluster-14611.1	0.76	0.48	0.28	0.37	0.59	0.6	0.44	0.2	0.82	0.78	0.88	0.25	0.14	0	0.27	3.22	3.73	2.91	4.70858	2.47017e-09	up							2.73382	1.99408e-06	up				2.78097	8.16796e-18	up				2.39513	5.32843e-06	up
Cluster-14611.2	0	0	0.13	0	0	0	0	0	0.67	1.22	1.02	0	0	0	0	0.31	0.18	0																									-8.10564	0.00880853	down
Cluster-14617.0	0.01	0.02	0	0	0	0.08	0	0	0.02	0.02	0	0	0.01	0.02	0	0.82	0.75	2.15	6.76619	6.50815e-08	up							7.66577	1.67566e-07	up				5.68782	1.10057e-05	up				7.4891	3.08913e-07	up
Cluster-14622.2	0.86	1.52	1.32	1.51	2.28	1.92	0.5	0.17	0.33	1.2	0.53	0.36	2.06	1.78	3.7	6.58	8.23	8.19	2.68726	6.51473e-11	up							5.90847	2.15961e-16	up				2.62853	1.22145e-09	up				5.0282	4.66303e-13	up
Cluster-14622.4	6.93	10.02	10.17	5.88	9.14	5.57	2.95	2.81	3.79	4.88	2.99	1.74	11.21	8.88	11.12	7.83	11.04	9.35							-1.40597	0.000432757	down	1.58102	7.51566e-05	up										1.62523	0.00272553	up	1.68806	0.000871117	up				-1.43858
Cluster-14622.6	0.75	0.32	0.49	0.52	0.55	0.66	0.66	0.2	0.15	0.34	0.29	0.12	0.18	0.32	0.25	0.39	0.32	0.31
Cluster-1463.0	0	0	0	0	0	0	0	0	0	0	0	0	1.18	0.56	1.37	0	0	0	-7.20378	1.87391e-06	down																7.36823	1.0671e-06	up				7.17705	8.96656e-06	up
Cluster-14636.1	1.39	1.52	2.23	1.6	2.51	2.27	2.3	4.5	0.75	0.72	0.97	4.44	2.84	0.72	0.81	6.23	19.32	6.13	2.94032	7.44259e-05	up							2.05285	0.0134534	up				2.42662	2.01813e-05	up				2.35702	0.0104195	up
Cluster-14636.4	0.6	0.24	0.23	0.41	0.2	0.62	0.33	0.31	0.27	0	0.27	0.54	0.11	0.43	0.48	0.14	0.06	0																-2.63616	0.0272753	down
Cluster-14636.5	0.55	0.33	0.91	0.79	0.93	0.99	1.49	1.29	0.5	0.46	0.76	1.2	0.69	1.04	0.74	2.59	3.25	2.95	1.89849	3.47115e-16	up							1.39689	0.00227705	up				1.78766	1.90676e-22	up				1.84077	1.82929e-05	up
Cluster-14636.7	0.2	0.12	0	0.23	0	0.26	0.29	1.09	0.07	0.07	0.13	0.67	0	0	0	1.13	0	0.47	9.55467	0.0144756	up
Cluster-14636.8	0	0.19	0.54	0.63	0.92	0.79	1.51	2.3	0	0	0	2.34	0.19	0	0.14	0.67	1.28	0.31	2.87515	0.0149812	up
Cluster-14636.9	25.47	21.01	24.99	28.9	23.53	23.82	50.65	56.51	28.91	27.8	30.49	62.77	24.93	24.93	27.78	97.5	88.57	100.41	1.96215	1.16543e-223	up				1.02711	0.000311461	up	1.09202	3.68974e-05	up				2.09845	2.00438e-64	up				1.25549	0.000208338	up				1.03286	0.000385775	up
Cluster-14648.2	15.68	18.55	16.68	28.73	21.02	15.06	20.01	9.17	15.48	15.09	16.92	15.56	3.21	3.5	4.58	0.97	0.93	2.29	-1.36448	0.00149796	down							-3.43396	2.95353e-12	down				-3.87228	3.63847e-20	down	-2.16006	5.08889e-34	down	-3.51585	8.53226e-18	down	-2.15649	1.861e-34	down
Cluster-14650.10	0.21	0.41	0.63	0.22	0.31	0.1	0.27	0.04	0.47	0.52	0.66	0.12	0.14	0.12	0	0	0.11	0.05																						-3.12751	0.0218102	down
Cluster-14650.11	0.8	1.98	2.45	1.18	1.35	1.69	0.95	0.21	2.27	1.26	1.57	0.6	0.36	0.95	0.27	0.08	0.54	0.45																-1.96689	0.0127404	down	-1.72788	0.0224377	down
Cluster-14650.12	0.06	0.06	0.29	0.19	0.01	0.06	0.32	0.59	0.02	0	0	0.03	0	0	0	1.41	1.76	0.54	8.51777	3.33661e-09	up													4.04531	0.000396287	up				7.40682	4.99896e-07	up
Cluster-14650.13	0.06	0	0	0	0.14	0.13	0.15	0.46	0	0	0	0.23	0	0	0	0.81	0.9	1.08	8.17854	5.37854e-10	up													3.58831	0.000379572	up
Cluster-14650.14	0.43	0.46	0.44	0.22	0.33	0.2	0.32	0.06	0.88	0.63	0.93	0.3	0.15	0.12	0.14	0.03	0	0																			-1.71899	0.000368913	down	-6.34211	3.80851e-06	down	-2.28772	0.000327213	down
Cluster-14650.15	0.19	0.28	0.04	0.05	0.59	0.27	0.37	0	0	0.03	0.03	0.39	0	0	0.04	0.95	0.23	1.71	6.76004	2.39287e-05	up
Cluster-14650.16	0.62	1.73	1.02	0.66	0.42	0.86	0.25	0.23	1.57	1.38	0.91	0.31	0.32	0.12	0.11	0	0.11	0.11																-3.07533	0.0025386	down	-2.59058	0.000124887	down	-3.57521	0.00358288	down	-2.28439	0.0057916	down
Cluster-14650.4	1.3	1.76	2.65	0.98	1.25	2.99	0.59	0	2.76	1.12	1.46	0.64	0.27	0.6	0.21	0.26	0.18	0.33																-2.71361	1.62069e-05	down	-2.40498	2.14066e-05	down	-2.10026	0.000173649	down	-1.65831	0.0105765	down
Cluster-14650.7	36.37	33.74	87.16	31	29.11	26.94	36.36	21.87	81.72	66	70.47	32.86	15.63	15.98	18.2	5.26	5.37	5.19	-1.5888	7.53153e-50	down							-3.1645	7.35061e-11	down				-2.37823	9.70992e-103	down	-1.63755	3.17625e-06	down	-3.41873	4.95395e-29	down	-1.82775	7.46394e-10	down
Cluster-14650.8	13.81	14.45	28.44	15.88	18.04	17.34	6.81	4.45	22.92	15.85	16.52	6.27	3.92	3.54	4.82	1.56	1.24	1.06	-1.61564	3.31306e-10	down							-3.18107	1.8091e-06	down				-3.66506	1.14776e-88	down	-2.18959	1.02838e-11	down	-3.33275	3.02951e-14	down	-1.71456	2.61663e-05	down
Cluster-14650.9	1.02	1.77	1.66	1.09	1.27	1.77	0.15	0.2	2.19	0.98	1.42	0.4	0.31	0	0.44	0.18	0	0.22																-3.326	0.000641815	down	-2.56019	0.0171576	down
Cluster-14659.0	2.42	2.15	2.58	7.69	6.07	5.81	0	0	0.81	0.83	1.06	0	22.83	20.57	19.49	0	0	0	-9.67338	4.28438e-15	down										1.5086	0.000308159	up	-8.00519	2.05538e-09	down	3.17141	4.9812e-21	up				5.0959	5.00525e-11	up	-4.47499	0.00369864	down
Cluster-14659.1	2.42	1.6	1.9	1.95	5.74	7.86	6.78	4.96	1.39	0.77	2.95	1.96	3.18	1.9	4.1	0	0	0.17	-5.76692	2.81171e-08	down							-6.4008	4.66718e-06	down				-6.52175	7.91881e-09	down				-5.16809	0.000606825	down
Cluster-14659.6	22.04	10.64	21.69	13.21	9.02	8.14	13.31	8.9	7.78	8.89	12.34	7.87	0	0	0	6.65	5.29	7.31	7.95397	2.68741e-09	up																-9.35148	6.88336e-13	down				-8.47604	1.48866e-10	down
Cluster-14688.0	0	0	0	0	0	0	0	0	0.11	0	0.5	0	9.98	21.89	1.74	0	0	0	-8.88751	8.41164e-08	down																9.05009	3.29766e-08	up				6.28187	0.000168339	up
Cluster-14692.10	8.05	4.71	10.3	8.64	4.99	3.65	10.6	11.79	6.94	2.73	7.1	8.78	7.97	8.45	5.31	0.86	0.4	1.3	-2.97528	6.12724e-05	down							-3.52765	6.80787e-07	down
Cluster-14692.11	0.71	1.51	1.63	1.78	0.92	1.7	0.77	5.2	0.32	0.24	0.41	1.18	0.7	0.62	0	0.19	0.07	0										-4.69192	0.00214897	down				-4.04081	0.000101292	down
Cluster-14692.12	5.08	4.59	4.94	8.67	7.2	14.5	0	0	2.68	4.21	4.76	0	0	0	0	0.21	0.13	0.12													1.07511	0.00232096	up	-6.32233	2.75391e-19	down	-9.03647	4.85675e-13	down	-4.58098	0.00809593	down	-8.36252	0.00600902	down
Cluster-14692.13	29.81	30.4	32.44	19.69	24.46	29.49	60.47	67.01	32.43	33.2	33.86	75.51	57.31	57.02	47.1	19.43	9.63	15.45	-1.78928	1.07683e-08	down							-1.88723	1.46127e-05	down										-1.66451	0.00233118	down				1.22415	0.00225572	up
Cluster-14692.14	34.68	33.69	38.15	23.25	26.24	25.17	62.96	73.43	37.21	39.33	42.57	88	65.78	62.3	57.02	15.63	14.84	14.4	-1.98338	1.22651e-83	down							-1.98142	7.38509e-12	down										-1.95021	2.37282e-07	down				1.35806	4.28211e-06	up
Cluster-14692.15	0	0	0	0	0	0	0	0	1.84	1.73	1.04	0	0	0	0	0	0	0																						-8.83812	0.00305859	down	-8.95005	0.00248372	down				9.02771
Cluster-14692.18	0.13	0.33	0.04	0.07	0.43	0	0.96	0.68	0.28	0.17	0.09	1.47	0.99	0.69	1.56	0.05	0.01	0.23	-3.50557	0.000327355	down							-2.83262	0.0169123	down							2.7485	0.000378644	up
Cluster-14692.2	14.58	14.24	18.76	26.58	28.71	34.07	0	0	5.67	10.33	21.66	0	0	0	0	0.28	0	0.37																-7.0134	1.41315e-22	down	-9.35116	6.21249e-14	down	-5.50797	0.00832651	down	-8.74626	0.00351388	down
Cluster-14692.22	1.21	1.35	1.23	2.23	2.94	3.24	0	0	0.48	1.63	1.27	0	0	0	0	0	0	0													1.16699	0.00143736	up	-8.37734	1.43766e-10	down
Cluster-14692.31	31.57	28.32	34.93	39.36	30.88	31.83	6.3	6.27	19.66	22.69	18.7	6.94	14	11.86	15.74	19.09	13.6	14.52							-1.43744	0.00536779	down							-1.04088	9.79876e-08	down	-1.17399	2.51476e-14	down							-1.54772	0.0031909	down
Cluster-14692.40	101.65	102.61	103.09	120.19	94.5	98.29	17.43	18.46	61.4	65.92	59.99	17.22	45.85	37.09	43.72	59.6	56.62	47.81							-1.54828	0.00264199	down										-1.29868	5.59981e-36	down							-1.5758	0.00282188	down
Cluster-14692.42	4.2	4.73	4.56	5.56	2.14	2.87	7.99	3.55	0.07	0.1	0	7.6	8.39	8.56	7.44	0	0	0	-9.25906	7.20625e-14	down							-8.31117	0.000449907	down				-8.10079	2.14721e-08	down
Cluster-14692.8	2.39	5.29	2.27	2.07	3.49	6.08	4.87	7.06	3.35	1.83	0.67	7.09	8.96	4.75	6.08	1.88	2.18	1.83	-1.68949	8.81317e-09	down							-1.40712	0.000103586	down							1.01127	0.0162445	up
Cluster-14706.0	0	0	0	0	0	0	0	0	0	0	0	0	0.05	0.06	0	0.35	0.39	0.81	4.03664	1.67941e-05	up							8.0393	1.60443e-07	up				8.10415	2.2507e-08	up				7.86296	2.77536e-07	up
Cluster-14706.7	0.05	0	0.05	0	0.08	0	0	0	0	0.21	0.18	0	0.88	1.15	0.9	2.88	3.38	3.1	1.75045	3.30799e-13	up							10.4095	1.74416e-17	up				7.01189	2.19147e-17	up	5.05599	1.61863e-11	up	4.70177	1.38716e-06	up	2.96276	0.00897047	up
Cluster-14708.2	0.19	0.03	0	0.32	0.42	0.24	0	0	0	0	0	0	1.89	1.72	2.59	0	0	0.02	-7.84889	5.82875e-10	down																4.85639	1.13012e-07	up				8.78424	1.46187e-11	up
Cluster-14708.3	0.93	0.23	0.84	0.62	1.53	1.47	0	0	0	0	0	0	1.7	2.22	2.44	0	0	0	-9.05384	5.85868e-13	down				-7.49348	1.4536e-05	down							-8.22219	6.44575e-09	down	1.68709	0.00288951	up				9.02755	1.59491e-12	up	-8.34944	1.98115e-08	down	-7.30607
Cluster-14708.4	1.26	1.46	1.58	1	1.31	1.01	0.75	0.27	1.67	1.75	1.18	0.28	2.26	1.78	1.93	0.29	0.21	0.09	-2.93808	2.71655e-08	down													-2.5822	1.25106e-05	down				-2.63588	0.00334331	down
Cluster-14708.6	0	0	0	0.44	0.26	0.5	0	0	0	0	0	0	0.83	1.15	0.62	0	0	0	-7.66418	4.93775e-08	down																7.82771	2.54728e-08	up				7.63811	2.30279e-07	up
Cluster-14736.2	12	9.7	10.2	7.2	7.72	8.28	6.76	11.64	2.61	3.32	4.04	7.8	3.1	3.9	3.4	18.67	17.88	12.53	2.32965	1.55401e-16	up													1.16248	3.77182e-06	up	-1.61501	5.86962e-11	down	1.69928	0.000398932	up
Cluster-14736.4	0.71	0.81	0.72	0.7	0.84	0.87	1.08	1.43	1.65	1.25	1.28	1.15	0.26	0.39	0.32	0	0	0.03							1.03232	0.00263075	up	-7.03205	2.11562e-09	down				-6.11769	2.67291e-07	down	-1.23709	0.00406966	down	-6.83198	1.98114e-09	down	-2.05763	1.70807e-08	down
Cluster-14736.8	0.2	0	0.52	0.28	0.49	0.62	0.13	0	0.17	0.1	0.1	0	0.07	0.1	0.06	16.27	16.36	13.54	7.88624	2.31445e-56	up							7.32802	2.90335e-47	up				5.28779	2.41167e-67	up				8.05434	3.55055e-45	up
Cluster-14742.1	3.54	1.96	3.18	0.13	0.56	0.63	0	0	0.94	2.03	1.71	0	24.52	23.62	16.98	8.58	6.49	3.18	-1.77016	6.17602e-05	down							4.22339	0.0154949	up	-2.63781	0.000983716	down	3.79506	1.69728e-06	up	2.91552	3.87732e-16	up				4.01388	0.000352177	up
Cluster-14744.10	0	0	0.06	0.12	0	0	0	0	0.63	0.19	0.47	0	0	0	0.52	4.75	2.14	4.36																6.65529	0.000301698	up				4.15036	0.000847561	up
Cluster-14744.11	0.03	0	0	0	0.07	0.24	0	0	0	0.33	0	0	0.2	0.52	0	0	0.56	0.52										7.82577	0.0137071	up
Cluster-14744.2	84.79	91.1	91.34	86.87	93.66	74.74	78.02	78.6	56.33	52.48	60.53	94.12	95.73	95.32	102.87	48.35	41.18	37.68	-1.14026	6.13868e-23	down
Cluster-14744.3	6.22	4.32	6.81	4.56	4.22	5.84	8.71	8.13	16.45	14.83	18	11.12	11.12	14.78	16.81	125.97	114.59	129.26	3.19406	2.34601e-106	up				1.08425	0.0034638	up	3.48251	4.80964e-28	up				4.74378	5.80227e-295	up	1.35882	1.50057e-09	up	3.0894	1.87603e-57	up				1.2769	0.000536739	up	1.49183
Cluster-14744.5	1.64	2.14	3.18	2.28	1.78	1.62	1.01	0.97	1.22	0.91	1.62	1.08	4.02	4.02	3.96	26.39	23.55	28.78	2.76583	2.34208e-134	up							4.65968	3.8661e-178	up				3.91839	9.17066e-119	up				4.58697	4.43938e-78	up	1.81468	5.89078e-09	up
Cluster-14754.0	0.25	0.11	0.41	0.04	0.05	0.06	0	0	0.1	0.15	0.07	0	2.1	1.96	3.17	0	0	0	-7.66276	2.57742e-08	down																3.65624	2.07053e-06	up				4.81889	2.36121e-06	up
Cluster-14754.2	0.8	0.36	0.39	2.19	4.17	2.51	0.06	0.22	0.63	0.51	0.2	0	0.26	0.12	0	1.75	0.41	1.74													2.62318	0.000167071	up													-3.28347	0.000522314	down
Cluster-14754.4	0.17	0.05	0.14	0.6	0.77	1.03	0.23	0	0.13	0.24	0.24	0	1.1	0.67	0.97	0	0	0	-7.68305	2.9266e-08	down										2.86643	0.000324702	up	-7.46811	1.73215e-07	down	3.07715	7.58262e-05	up
Cluster-14756.1	0.07	0.06	0.05	0.03	0.04	0.08	0.01	0.04	0.1	0.13	0.05	0.03	0.06	0.02	0.05	3.73	4.34	5.37	7.13442	1.19844e-30	up							6.62117	2.01128e-28	up				6.55802	5.74875e-35	up				6.35972	5.78149e-25	up
Cluster-14763.7	0.68	0.78	0.6	0.63	0.71	0.83	0.56	0.22	1.24	0.61	0.99	0.44	0.2	0.28	0.3	0.11	0.21	0.26																-1.79203	0.000230037	down	-1.39731	0.000940352	down	-1.71243	0.00374734	down	-1.4468	0.00366172	down
Cluster-14763.8	3.39	3.33	2.83	2.59	1.99	1.69	1.06	0.42	4.92	3.43	4.7	0.83	0.15	0.12	0.34	0.09	0.05	0.16										-4.41849	1.46137e-05	down				-4.27602	2.08098e-19	down	-3.97095	3.46246e-23	down	-4.8729	6.46818e-10	down	-3.94285	2.23936e-07	down
Cluster-14769.2	4.5	4.23	4.81	6.6	5.18	4.65	2.47	2.07	3.61	3.82	3.3	2.24	4.52	4.7	4.45	1.7	1.9	1.91	-1.24138	6.78882e-11	down													-1.49635	1.89108e-09	down
Cluster-14769.3	1.07	0.89	0.94	1.29	0.97	1.35	0.72	0.62	0.65	0.58	0.51	0.72	0.27	0.3	0.44	0.49	0.67	0.73																			-1.52169	3.45171e-05	down
Cluster-14771.1	1.58	1.54	1.28	0.84	0.55	0.88	0.56	0.31	2.13	0.59	2.19	0.36	0.53	0.89	1.37	0	0	0
Cluster-14771.2	0.97	1.43	1.3	0.37	0.76	0.48	8.51	5.21	0.39	0.47	0.23	7.89	0	0	0	0	0	0										-8.19528	5.27493e-05	down																3.24745	0.00511909	up
Cluster-14789.1	0	0	0	0	0	0	0	0	0	0	0	0	0.6	0.31	0.27	1.01	2.24	1.65	2.16193	0.00224531	up							7.85132	3.08435e-07	up				7.91729	4.93598e-08	up				7.67649	5.32321e-07	up
Cluster-14789.4	16.29	15.97	16.89	13.5	16.34	15.39	14.43	12.37	17.7	17.55	19.04	13.21	9.32	10.39	12.84	42.81	41.39	52.04	2.13723	1.0738e-44	up							1.58075	1.12885e-16	up				1.67112	8.26061e-34	up				1.44673	4.82031e-16	up
Cluster-14789.5	0.78	1.47	1.59	0.67	1.26	1.16	1.24	1.05	0.48	0.7	0.64	0.8	0.5	0.65	0.35	2.65	3.57	3.24	2.73964	3.10671e-09	up							1.79844	0.000509655	up				1.72742	5.00713e-05	up				2.23104	3.3563e-08	up
Cluster-1479.1	0	0	0	0	0	0	0	0	0	0	0	0	10.56	23.8	0.64	0	0	0	-7.87786	6.37443e-05	down																8.04028	3.3919e-05	up				7.85208	0.000391987	up
Cluster-14791.4	8.17	7.13	6.44	7.68	12.1	11.5	4.14	4.1	4.37	4.74	9.4	6.28	9.62	12.16	7.63	1.7	0.33	1.29	-3.14259	5.78267e-05	down													-3.28703	1.27628e-05	down										-1.22003	0.00947081	down
Cluster-14791.6	8.54	7.49	7.26	10.45	9.21	8.4	11.63	6.94	6.52	4.14	3.87	6.58	5.64	8.32	7.06	2.75	2.68	4.7										-1.31888	0.00760572	down				-1.41497	0.000644535	down
Cluster-14793.11	22.84	31.21	32.71	66.91	33.75	25.87	10.28	8.52	16.44	17.01	15.46	21.84	13.05	8.76	9.69	3.22	1.13	1.34	-2.69701	5.69923e-13	down				-1.107	0.00628911	down	-3.09546	1.38472e-08	down				-4.93572	1.63573e-26	down	-1.51853	3.29055e-12	down	-3.42295	4.58929e-23	down				-1.81839	0.000354195	down
Cluster-14793.15	0.04	0.51	0.55	0.02	0.06	0	0.2	0.1	1.7	1.71	1.79	0.04	0	0	0	0	0	0																						-8.03622	0.00060122	down	-8.15042	0.00045796	down
Cluster-14793.16	0.18	0.32	0.69	0.78	1.73	0.89	0.02	0	0.24	0.16	0.28	0	0.58	0.47	0.47	0	0	0																-8.1704	6.28901e-09	down
Cluster-14793.17	7.7	8	14.88	8.99	23.77	9.78	1.24	0.77	5.48	2.04	3.11	0.24	1.86	1.44	0.29	0	0.17	0.23																-7.3603	1.0888e-09	down	-3.0654	2.257e-05	down										-2.53074
Cluster-14793.18	2.2	2.7	2.41	2.01	5.96	1.73	0.47	0.47	6.74	4.49	2.98	0.28	0.36	0.63	0.38	0	0.1	0.05																			-2.88145	4.41979e-07	down	-5.95304	5.25471e-06	down	-4.42344	1.22758e-05	down
Cluster-14793.21	0	0.08	0.06	0.04	0.18	0.03	0	0.02	0	0	0.09	0.04	0.64	0.64	0.43	0.06	0	0	-4.89356	6.29898e-05	down																3.9713	0.000121248	up				3.7852	0.000595144	up
Cluster-14793.22	2.24	2.38	1.7	0.33	0.92	0.67	1.73	0.44	0	0	0.66	1.47	0.07	0.5	0.69	0	0.04	0													-1.76165	0.00180851	down				-2.38688	0.00425713	down
Cluster-14793.23	1.67	1.81	2.37	2.09	2.4	1.43	0.59	0.65	0.86	0.29	0	1.18	0.84	0.59	0.48	0.28	0.22	0.3																-2.82066	1.4247e-05	down	-1.50416	0.00658919	down
Cluster-14793.4	1.38	2.23	1.79	1.7	2.05	2.24	1.96	4.05	4.71	6.87	3.01	3.66	10.61	5.3	4.22	2	2.13	3.24																			1.57477	0.00550142	up
Cluster-14793.8	19.47	21.61	7.67	2.26	3.52	1.4	8.61	6.6	0	0	0	8.78	1.78	1.72	2.42	0.26	0.1	0.2										-5.05196	0.00522595	down	-2.76637	1.3912e-06	down				-3.0848	2.95931e-09	down
Cluster-14798.1	0.89	0.86	0.71	0.69	0.47	0.57	0.23	0.26	1.31	1.22	1.92	0.24	1.96	1.91	2.39	1.34	1.28	1.36																1.2897	4.80947e-05	up	1.36848	1.98553e-07	up
Cluster-14803.10	0.82	0.49	0.63	0.15	0.18	0.09	0.01	0.03	0.35	0.14	0.39	0	1.54	1.74	1.01	0.77	0.83	0.6																			1.18597	0.0123325	up				3.09746	0.00960479	up
Cluster-14803.15	0.79	0.55	0.15	0.21	0.19	0.13	0	0	0.08	0.23	0.28	0	0.93	1.05	1.17	0	0	0	-7.76417	6.49091e-09	down
Cluster-14803.6	1.02	0.83	0.42	0.33	0.13	0.2	0.1	0	0.28	0.35	0.61	0	0.95	1.72	1.02	0.15	0.18	0.16	-2.97888	1.89489e-06	down
Cluster-14813.10	1.37	0.72	0.89	3.83	4.5	3.27	0.74	0.71	10.36	11.51	8.68	0.85	0.96	0.64	0	1.18	2.99	1.84													1.96615	8.04158e-09	up										-3.74406	0.010658	down				2.92586
Cluster-14813.11	8.83	8.48	9.7	10.47	6.3	5.39	7.27	5	8.1	5.09	9.66	4.84	9.57	8.53	8.39	19.11	22.41	20.43	1.27728	2.51624e-21	up							1.57039	7.05532e-12	up				1.54896	3.55221e-08	up				1.66019	4.09903e-07	up
Cluster-14813.2	0.3	0.18	0.18	0.36	0.1	0.42	0.22	0.24	0.06	0.15	0.14	0.21	0.19	0.24	0.17	0.7	0.81	0.57	1.90632	1.2598e-05	up							2.03464	0.00388807	up										2.10184	1.47404e-05	up
Cluster-14813.5	12.22	16.99	6.24	2.42	5.14	3.22	7.97	4.8	14.23	11.58	20.9	4.29	2.75	5.65	8.63	1.96	1.58	6.4													-1.72672	0.000129922	down							-1.88513	0.0140952	down				1.46108	0.00532353	up
Cluster-14813.6	2.09	2.78	2.75	2.34	2.72	4.54	1.49	1.81	6.61	9.55	6.28	2.23	1.72	0.74	3.25	5.8	6.91	6.34	1.82718	0.000280614	up													1.0815	0.000532467	up
Cluster-14813.7	15.01	10.98	15.41	19.66	12.39	11.65	13.99	10.68	20.63	18.35	19.46	9.72	11.74	14.39	11.28	32.1	33.3	39.44	1.56112	4.21394e-18	up							1.18886	8.91289e-05	up				1.33328	5.80577e-07	up				1.16799	0.000125948	up
Cluster-14820.1	1.94	1.69	1.81	3.17	4.08	3.6	0.44	0.23	1.38	2.1	2.64	0.49	3.47	2.53	3.73	1.51	1.06	0.69	-1.67566	0.000313772	down													-1.53641	0.00108178	down										-2.86412	0.0094688	down
Cluster-14820.10	1.62	0.94	2.25	2.42	1.98	2.33	0.08	0.1	4.8	5.36	6.25	0.02	0.12	0.09	0	6.73	6.42	5.59	6.51925	1.83581e-27	up													1.56397	1.11341e-21	up	-4.48023	2.05252e-07	down				-5.83168	0.000812235	down
Cluster-14820.11	8.78	9.51	5.36	2.73	3.85	2.54	8.58	7.02	3.2	3.75	2.91	9.48	3.31	2.39	3.62	5.73	5.65	8.09	1.1233	2.67135e-06	up										-1.37076	3.17848e-06	down	1.17489	3.87751e-06	up	-1.32511	4.27381e-06	down							1.17942	0.00817167	up
Cluster-14820.12	1.18	1.21	1.24	1.98	2.09	1.65	0.21	0.44	0.85	1.39	0.97	0.24	0.84	1.21	1.2	0.2	0.12	0.04	-3.15311	1.33723e-07	down							-2.12306	0.0176485	down				-3.95795	3.9657e-13	down				-2.88354	0.00187347	down				-1.80937	0.0015207	down
Cluster-14820.14	4.77	5.84	4.25	9.31	9.28	8.17	0.6	0.75	6.9	10.81	8.64	0.82	5.48	3.9	3.07	0.57	0.59	0																-4.88617	1.59497e-07	down				-4.36667	0.00487092	down
Cluster-14820.15	4.4	5.37	6.77	2	1.72	2.21	1.92	3.73	0.32	0.34	4.16	3.1	2	1.9	1.01	7.73	9.14	8.4	2.63181	2.6122e-11	up										-1.44837	0.000635627	down	2.34401	4.36623e-10	up	-1.74063	0.000130421	down	2.47076	0.00665282	up
Cluster-14820.16	8.99	11.57	5.9	3.59	2.66	2.79	7.46	6.78	3.12	4.18	3.01	9.01	3.22	1.48	2.59	6.19	6.64	8.48	1.54097	0.00194891	up										-1.58597	0.00092403	down	1.30791	0.00299382	up	-1.82626	0.000721327	down
Cluster-14820.22	5.13	5.82	5.58	6.2	9.17	11.22	0.83	1.23	4.44	6.23	5.02	2.12	4.61	5.05	8.4	0.7	0.26	0.09	-3.72017	4.83952e-09	down							-2.60363	0.010649	down				-4.36284	1.44109e-12	down				-3.30963	0.000196275	down
Cluster-14820.3	1.55	1.98	1.42	2.94	3.53	3.42	0.11	0.46	1.75	1.73	1.65	0.33	1.72	1.36	1.27	0.35	0.48	0.04	-2.25964	0.00433095	down										1.00046	1.21661e-06	up	-3.42493	3.84744e-06	down
Cluster-14820.4	0.93	1.58	1.36	0.26	0.26	0.31	0.24	0.59	0	0	0	0.46	0.12	0.13	0.07	1.4	1.45	1.54	3.88772	2.43836e-21	up										-2.20208	1.55138e-08	down	2.4816	7.39623e-17	up	-3.62282	7.07693e-13	down
Cluster-14820.5	0.04	0.05	0.06	0	0.03	0	0	0	0	0	0	0	1.64	1.19	0.72	0	0	0	-8.66574	1.54113e-10	down																4.80785	3.84882e-11	up				8.63961	1.06423e-09	up
Cluster-14820.6	2.17	1.11	2.61	2.98	2.82	3.12	0.04	0	5.2	5.17	4.94	0.09	0.06	0.04	0.07	4.32	3.57	4.84	6.42718	2.46599e-54	up																-5.22717	1.76123e-20	down				-6.08628	6.67265e-07	down
Cluster-14820.8	0.09	0.04	0.05	0.12	0.11	0.06	0.09	0.08	0	0	0	0.16	0.02	0	0.03	0.67	1	0.71	6.09145	2.78268e-14	up							3.83916	0.000365574	up				3.16113	1.54152e-10	up
Cluster-14820.9	0.73	0.65	0.92	0.4	0.93	0.1	0.35	0.45	0.24	0.47	0.09	0.44	0.38	0.42	0.38	0.21	0.14	0.16	-1.20383	0.00714917	down
Cluster-14825.1	0.67	1.07	0.76	0.71	0.41	0.44	0.29	0.26	0.6	0.45	0.72	0.18	0.81	0.84	0.74	0.1	0.05	0.07	-3.43064	1.49172e-06	down
Cluster-14842.5	1.96	1.53	1.94	1.2	1.92	1.54	3.96	3.17	0.19	0.34	0.64	4.79	1.28	1.63	1.02	0.29	0.22	0.34										-3.11061	0.0112746	down
Cluster-14842.9	0.47	0.41	0.47	0.82	1.32	0.67	0.29	0.27	0.29	0.21	0.36	0.19	1.38	0.98	1.21	0.1	0.18	0.17	-3.1362	7.85493e-08	down													-2.77293	7.26388e-05	down	1.39698	0.000255458	up				2.19181	8.80965e-06	up	-1.54989	0.00330932	down
Cluster-14843.0	0.16	0.13	0.32	0.05	0	0.07	0	0	6.06	4.84	5.88	0.07	9.35	9.2	5.72	0.08	0.79	0.89	-3.86564	1.00236e-08	down																4.68127	2.73863e-14	up										3.67428
Cluster-14848.15	0.38	0	0.47	1.92	0.42	0.58	0.03	0	0.9	1.07	1.79	0	1.51	2.01	2.06	0.15	0.23	0.16	-3.42317	8.21922e-14	down																2.74706	0.00757876	up
Cluster-14848.18	17.99	22.85	39.15	28.31	63.05	49.53	0	0	16.12	18.08	13.32	0	19.42	17.49	12.25	107.87	123.69	85	2.78153	1.91418e-28	up													1.27233	5.27124e-05	up
Cluster-14848.2	0.14	0.1	0.14	0.15	0.33	0.78	0.49	0.24	4.67	2.97	2.6	0.03	0.05	0.14	0.11	0	0.05	0																						-7.029	0.000807123	down	-4.01872	0.00565247	down				4.0537
Cluster-14848.5	0.65	0.87	0.89	1.3	0.64	0.44	0.03	0.03	2.5	2.5	1.71	0	1.63	1.92	1.86	0.53	1.34	0.78																			1.20869	0.000608167	up
Cluster-14848.7	0.49	0.33	0.82	0.84	0.51	0.36	0.97	1.26	3.48	3.91	3.16	1.47	1.2	0.85	1.61	0.98	0.75	0.42							1.95292	0.00845293	up													-2.00639	0.000681319	down	-1.28167	0.0144147	down				2.51197
Cluster-14848.8	0.11	0.14	0.37	0.15	0.8	0.63	0.11	0.15	2.58	2.04	2.02	0.09	0.45	0.69	0.26	0.12	0.28	0.05																						-3.2689	0.0153714	down
Cluster-14848.9	3.41	2.33	2.77	3.16	2.72	2.68	2.53	2.15	8.14	10.86	8.41	2.88	5.61	3.95	4.48	1.7	1.6	1.44	-1.50984	1.5282e-06	down																			-2.2126	0.000112127	down							1.48308
Cluster-14858.0	10.9	12.13	7.66	4.15	2.46	4.16	0	0.12	7.9	7.54	7.18	0	3.4	2.87	2.42	1.43	1.09	0.14													-1.44873	2.28537e-06	down	-2.16614	0.00743003	down	-1.87636	1.17785e-10	down
[truncated: 50,570 more rows]
[truncated: 14 more columns]
