# Supplementary material for: Metabolomics and Transcriptomics Analyses Explore the Genes Related to the Biosynthesis of Antioxidant Active Ingredient Isoquercetin
Source: Foods. 2026 Jan 8;15(2):218. doi: 10.3390/foods15020218 (PMC12839654; doi:10.3390/foods15020218)
Supplement: Supplementary file 1 [file foods-15-00218-s001.zip › Table S6.xls]

## Sheet: Sheet2
Table S6. Differentially accumulated flavonoid compounds in 15 comparison groups.
Comparison groups	Compounds	Component	Content		VIP	Log2FC	Type
FL vs FB	Mikanin	Flavones	64408.7	22656.8	1.01652	-1.50731	down
	astragaisoflavan D	Other Flavonoids	43071.2	12797.2	1.25106	-1.75089	down
	7,3',4'-Trihydroxyquercetin	Flavones	19255.2	6401.43	1.37634	-1.58878	down
	5-Hydroxy-4',6,7-trimethoxyflavone (Salvigenin)	Flavones	18715.1	8411.34	1.07452	-1.1538	down
	Gallocatechin	Flavanols	5.66846e+06	189243	1.59376	-4.90464	down
	myricetin-3-O-β-D-xylopyranosyl-(1→2)-β-D-glucopyranoside	Flavonols	1.03533e+07	1.00541e+06	1.56885	-3.36424	down
	Epigallocatechin	Flavanols	195391	21166.3	1.44922	-3.20652	down
	Limocitrin-3,7-di-O-glucoside	Flavonols	8959.28	2692.73	1.54877	-1.73431	down
	5,7,4',5'-Tetrahydro-3',6-dimethoxyflavone	Flavones	3851.25	9	1.56649	-8.74118	down
	Delphinidin-3-O-sambubioside	Anthocyanidins	1.41906e+07	1.10349e+06	1.54749	-3.68479	down
	Baicalin	Flavones	2318.52	9	1.60633	-8.00906	down
	Apigenin-7-O-glucuronide	Flavones	2318.52	9	1.60633	-8.00906	down
	Laricitrin 3-galactoside	Flavones	36973.2	17422.8	1.26259	-1.08551	down
	Luteolin-6-C-glucoside (Isoorientin)	Flavones	4411.78	9	1.60356	-8.93722	down
	Apigenin-8-C-(2''-glucosyl)arabinoside	Flavones	26266	8975.04	1.4332	-1.54921	down
	Eupatorin-5-methylether (3'-hydroxy-5,6,7,4'-tetramethoxyflavone)	Flavones	15281.2	5088.05	1.25811	-1.58658	down
	Formononetin-7-O-glucoside (Ononin)	Isoflavones	732466	1.66065e+06	1.45831	1.18091	up
	5,7,4'-Trihydroxy-6,8-dimethoxyisoflavone-7-O-galactoside	Isoflavones	45847.8	16180.8	1.09837	-1.50257	down
	Amoenin	Flavonols	5.72026e+06	1.27736e+07	1.57029	1.15902	up
	Kaempferol-4'-O-glucoside	Flavonols	2.15915e+07	5.34391e+07	1.10901	1.30743	up
	Aromadendrin (Dihydrokaempferol)	Flavanonols	7094.33	9	1.58329	-9.62252	down
	Apigenin-7-O-(6''-acetyl)glucoside	Flavones	9	3174.26	1.59559	8.46228	up
	Isorhamnetin; 3'-Methoxy-3,4',5,7-Tetrahydroxyflavone	Flavonols	42484.8	135905	1.31861	1.67758	up
	Acacetin-7-O-glucuronide	Flavones	1977.12	9	1.13109	-7.77926	down
	5,4'-Dihydroxy-6,7,8,3'-tetramethoxyflavone	Flavones	9	1911.72	1.10608	7.73073	up
	Hesperetin-7-O-glucoside	Flavanones	8.20847e+06	3.9785e+06	1.24385	-1.04489	down
	Schaftoside	Flavones	2154.89	9	1.54739	-7.90347	down
	5-Hydroxy-3,3',4',5',7-Pentamethoxyflavone	Flavones	1434.71	9	1.5887	-7.31662	down
	Cyanidin-3-O-sambubioside[Cyanidin-3-O-(2''-O-xylosyl)glucoside]	Anthocyanidins	1.37203e+07	885943	1.57401	-3.95295	down
	Oroxin B	Flavones	5571.93	9	1.60632	-9.27404	down
	Myricetin-3-O-glucuronide	Flavonols	26987.6	4308.25	1.55442	-2.64713	down
	Gossypetin-3-O-glucoside-8-O-xyloside	Flavonols	1.19486e+07	1.06221e+06	1.56815	-3.4917	down
	Luteolin-7-O-glucuronide	Flavones	22306.4	8249.8	1.38147	-1.43503	down
	Apigenin-6-C-(2''-glucosyl)arabinoside	Flavones	38569.4	9305.75	1.48079	-2.05126	down
	Quercetin-3-O-glucuronide	Flavonols	59653.9	18828.6	1.09853	-1.66369	down
	5-Hydroxy-3,7,8,3',4'-Pentamethoxyflavone	Flavones	1257.59	9	1.59395	-7.12652	down
	Monohydroxy-trimethoxyflavone	Flavones	4525.71	9	1.57112	-8.974	down
	Monohydroxy-trimethoxyflavone-O-(6''-malonyl)glucoside	Flavones	192892	520993	1.38098	1.43347	up
	5,6,7,8,3',4'-Hexamethoxyflavanone	Flavanones	7071.86	9	1.59703	-9.61795	down
	5-Hydroxy-7,8,4'-Trimethoxyflavanone	Flavanones	33205.4	81160.9	1.06829	1.28937	up
	Isoschaftoside	Flavones	58642.5	14264	1.5504	-2.03957	down
	Formononetin-7-O-(6''-Malonyl)glucoside	Isoflavones	4.72498e+06	1.11758e+07	1.4489	1.24199	up
	Rivularin	Flavones	63222.9	24576.2	1.09626	-1.36318	down
	Eupatorin; 3',5-Dihydroxy-4',6,7-Trimethoxyflavone	Flavones	68949.8	22468.9	1.12314	-1.61762	down
	Dihydromyricetin (Ampelopsin)	Flavanonols	68356	16563.3	1.37159	-2.04508	down
	Kaempferol-3-O-galactoside-4'-O-glucoside	Flavonols	22006.8	9	1.60449	-11.2557	down
	5,7,3',4'-Tetrahydroxy-6,8-dimethoxyflavone	Flavones	4920.36	9	1.60592	-9.09462	down
	Genistein-7-O-(6''-malonyl)glucoside	Isoflavones	434493	1.16504e+06	1.58519	1.42298	up
	Quercetin-3-O-xylosyl(1→2)glucosyl(1→2)glucoside	Flavonols	1.03634e+06	310686	1.52044	-1.73796	down
	Acacetin feruloyl xylosyl malonyl glucoside	Flavones	160515	324299	1.52448	1.01462	up
	Prunetin (5,4'-Dihydroxy-7-methoxyisoflavone)	Isoflavones	3737.16	9	1.58895	-8.6978	down
	carlinoside	Flavones	9	2705.22	1.10148	8.23161	up
	2'-Hydoxy-5-methoxyGenistein-4',7-O-diglucoside	Isoflavones	267553	776754	1.31802	1.53763	up
	Isosaponarin(Isovitexin-4'-O-glucoside)	Flavones	9	3237	1.60557	8.49052	up
	Luteolin-7-O-(6''-sinapoyl)glucoside	Flavones	9	20862.5	1.60098	11.1787	up
	Kaempferol-3-O-sophoroside-7-O-rhamnoside	Flavonols	59601.2	215509	1.42108	1.85434	up
	Eriodictyol-3'-O-glucoside	Flavanones	294386	129628	1.20479	-1.18332	down
	Sophoraflavanone K	Flavanones	151402	20676.8	1.52719	-2.8723	down
	Kaempferol-3-O-(2''-O-acetyl)glucuronide	Flavonols	2.43066e+06	6.27426e+06	1.59164	1.3681	up
	Cyanidin-3-O-galactoside	Anthocyanidins	321429	9	1.60269	-15.1242	down
	Kaempferol-3-O-sulfonate	Flavonols	9	9832.53	1.5821	10.0934	up
	Limocitrin-3-O-glucoside	Flavonols	9	7637.22	1.59921	9.72891	up
FL vs F	Mikanin	Flavones	64408.7	15298.7	1.1321	-2.07385	down
	Quercetin	Flavonols	285566	1.04271e+06	1.29346	1.86845	up
	astragaisoflavan D	Other Flavonoids	43071.2	11864	1.14345	-1.86014	down
	Odoratin 7-Glucoside	Isoflavones	1.34337e+06	427425	1.31345	-1.65212	down
	5-Hydroxy-4',6,7-trimethoxyflavone (Salvigenin)	Flavones	18715.1	7327.62	1.11541	-1.35279	down
	Gallocatechin	Flavanols	5.66846e+06	193154	1.39638	-4.87514	down
	Hispidulin (5,7,4'-Trihydroxy-6-methoxyflavone)	Flavones	270064	60928.8	1.03994	-2.1481	down
	Naringenin (5,7,4'-Trihydroxyflavanone)	Flavanones	74017.4	35507.6	1.06781	-1.05974	down
	myricetin-3-O-β-D-xylopyranosyl-(1→2)-β-D-glucopyranoside	Flavonols	1.03533e+07	3.28202e+06	1.31777	-1.65744	down
	Epigallocatechin	Flavanols	195391	37582.7	1.15096	-2.37822	down
	Limocitrin-3,7-di-O-glucoside	Flavonols	8959.28	2489.14	1.16038	-1.84774	down
	5-Hydroxy-3,7,3',4'-tetramethoxyflavone (Retusin)	Flavones	32599.4	11307.4	1.00437	-1.52758	down
	6,4'-Dimethoxyisoflavone-7-O-glucoside (Wistin)	Isoflavones	1.00379e+06	445524	1.09502	-1.17188	down
	5,7,4',5'-Tetrahydro-3',6-dimethoxyflavone	Flavones	3851.25	9	1.3801	-8.74118	down
	Genistein glucosyl malonyl glucoside	Isoflavones	2.49645e+06	677076	1.38974	-1.88249	down
	Flindulatin	Flavones	36680.4	9533.73	1.10911	-1.9439	down
	3,5-Dihydroxy-2-(4-hydroxyphenyl)chromen-4-one	Flavones	102201	23933.9	1.26869	-2.09428	down
	Delphinidin-3-O-sambubioside	Anthocyanidins	1.41906e+07	4.46785e+06	1.17688	-1.66729	down
	7-Hydroxy-2',5,8-Trimethoxyflavanone	Flavanones	2770.38	9	1.40721	-8.26594	down
	Quercetin-7-O-(6''-malonyl)glucosyl-5-O-glucoside	Flavonols	1.1275e+06	483612	1.30699	-1.22121	down
	Quercetin-7-O-(2''-malonyl)glucosyl-5-O-glucoside	Flavonols	1.395e+06	632144	1.24599	-1.14194	down
	Afrormosin (6,4'-Dimethoxy-7-Hydroxyisoflavone)	Isoflavones	223191	88318.5	1.01458	-1.33749	down
	Swertianolin	Other Flavonoids	16681.5	464997	1.26279	4.8009	up
	8-Methoxy malonyl ononin	Isoflavones	8.29001e+06	3.94496e+06	1.19156	-1.07136	down
	Laricitrin 3-galactoside	Flavones	36973.2	9160.79	1.05306	-2.01294	down
	Luteolin-6-C-glucoside (Isoorientin)	Flavones	4411.78	9790.06	1.18517	1.14996	up
	Formononetin-7-O-glucoside (Ononin)	Isoflavones	732466	348830	1.3555	-1.07024	down
	Apigenin-7-O-(6''-acetyl)glucoside	Flavones	9	6105.32	1.40233	9.40593	up
	Isorhamnetin; 3'-Methoxy-3,4',5,7-Tetrahydroxyflavone	Flavonols	42484.8	190205	1.30788	2.16254	up
	Cirsiliol-8-C-(2''-glucosyl)glucoside	Flavones	9	17008.5	1.40901	10.884	up
	5,4'-Dihydroxy-6,7,8,3'-tetramethoxyflavone	Flavones	9	3742.79	1.392	8.69997	up
	Santin	Flavones	56139.6	12384.6	1.04334	-2.18047	down
	7,4'-Dihydroxy-3,5,3'-trimethoxyflavone	Flavones	56139.6	12384.6	1.04334	-2.18047	down
	Biochanin A	Isoflavones	18407.7	3609.88	1.33393	-2.35029	down
	Butesuperin A glucoside	Isoflavones	9	5989.89	1.40248	9.37839	up
	Butesuperin A-7''-O-β-glucopyranoside	Isoflavones	9	5989.89	1.40248	9.37839	up
	Schaftoside	Flavones	2154.89	9	1.36101	-7.90347	down
	5-Hydroxy-3,3',4',5',7-Pentamethoxyflavone	Flavones	1434.71	9	1.39503	-7.31662	down
	Chrysin-7-O-(6''-malonyl)glucoside	Flavones	9353.44	26704.7	1.35505	1.51353	up
	Cyanidin-3-O-sambubioside[Cyanidin-3-O-(2''-O-xylosyl)glucoside]	Anthocyanidins	1.37203e+07	1.69545e+06	1.38319	-3.01657	down
	Taxifolin(Dihydroquercetin)	Flavanonols	43438.7	12653.4	1.18301	-1.77946	down
	4,6-Dimethoxyisoflavone-7-O-glucoside	Isoflavones	8.58813e+06	4.26802e+06	1.09328	-1.00878	down
	Cyanidin-3-O-glucoside (Kuromanin)	Anthocyanidins	249418	58972.7	1.26164	-2.08045	down
	Oroxin B	Flavones	5571.93	2450.59	1.05215	-1.18505	down
	Gossypetin-3-O-glucoside-8-O-xyloside	Flavonols	1.19486e+07	3.12001e+06	1.30425	-1.93722	down
	Eriodictyol-7-O-(6''-O-p-coumaroyl)glucoside	Flavanones	8631.1	3532	1.23127	-1.28906	down
	Quercetin-3-O-glucuronide	Flavonols	59653.9	9	1.40452	-12.6944	down
	Poncirin (Isosakuranetin-7-O-neohesperidoside)	Flavanones	38465.1	227882	1.36656	2.56667	up
	Acacetin	Flavones	48270.1	9	1.40571	-12.3889	down
	5,4'-Dihydroxy-7,2',5'-trimethoxyisoflavone (Derrugenin)	Isoflavones	2972.82	9	1.41116	-8.36769	down
	2',4'-Dihydroxy-2,3',6'-Trimethoxychalcone	Chalcones	5725.08	9	1.37039	-9.31316	down
	Chrysoeriol-7-O-gentiobioside	Flavones	9	18279.2	1.40464	10.988	up
	Malonyl Wistin	Isoflavones	8.81952e+06	3.92919e+06	1.29966	-1.16647	down
	Monohydroxy-trimethoxyflavone	Flavones	4525.71	9	1.37833	-8.974	down
	Chrysoeriol-6-C-glucoside-4'-O-glucoside	Flavones	14298.5	133078	1.32097	3.21834	up
	Monohydroxy-trimethoxyflavone-O-(6''-malonyl)glucoside	Flavones	192892	772730	1.17701	2.00217	up
	5,6,7,8,3',4'-Hexamethoxyflavanone	Flavanones	7071.86	9	1.40447	-9.61795	down
	Pterocarpine	Isoflavones	28762	10488	1.22893	-1.45542	down
	5,7,4'-Tri-O-Methylcatechin	Other Flavonoids	52883.4	18300.9	1.06375	-1.5309	down
	Rehderianin I	Flavonols	23661.6	66574.6	1.07886	1.49242	up
	Calycosin-7-O-glucoside	Isoflavones	9.68504e+06	3.73988e+06	1.35499	-1.37277	down
	Complanatuside	Flavonols	1.56264e+07	592168	1.40069	-4.72184	down
	Chrysoeriol-7-O-(6''-feruloyl)glucoside	Flavones	186655	1.13861e+06	1.36775	2.60883	up
	8-Methoxyvestitol	Other Flavonoids	1.81071e+06	673048	1.1248	-1.42778	down
	methyl 4,8-dihydroxy-6-methoxy-9-oxo-9H-xanthene-3-carboxylate	Other Flavonoids	53841.1	24070.7	1.23339	-1.16143	down
	Chrysopsin feruloyl glucosyl malonyl glucoside	Flavones	3.78978e+06	328810	1.39023	-3.52679	down
	Eupatorin; 3',5-Dihydroxy-4',6,7-Trimethoxyflavone	Flavones	68949.8	16784.6	1.16542	-2.03841	down
	Astrapterocarpan	Other Flavonoids	1.03198e+06	480424	1.18889	-1.10303	down
	Luteolin (5,7,3',4'-Tetrahydroxyflavone)	Flavones	20609.6	6120.73	1.37182	-1.75154	down
	Dihydromyricetin (Ampelopsin)	Flavanonols	68356	11025.9	1.28772	-2.63217	down
	5,7-Dihydroxy-3',4',5'-trimethoxyflavone	Flavones	12479.5	4657.46	1.06595	-1.42195	down
	5,6,7,4'-Tetramethoxyflavanone	Flavanones	12479.5	4657.46	1.06595	-1.42195	down
	Kaempferol-3-O-galactoside-4'-O-glucoside	Flavonols	22006.8	9	1.41016	-11.2557	down
	5,7,3',4'-Tetrahydroxy-6,8-dimethoxyflavone	Flavones	4920.36	1984.02	1.30051	-1.31033	down
	Texasin	Isoflavones	293751	77550.9	1.34113	-1.92138	down
	Quercetin-3-O-xylosyl(1→2)glucosyl(1→2)glucoside	Flavonols	1.03634e+06	202327	1.36594	-2.35673	down
	Prunetin (5,4'-Dihydroxy-7-methoxyisoflavone)	Isoflavones	3737.16	9	1.39436	-8.6978	down
	Odoratin 7-malonyl glucoside	Isoflavones	1.26412e+07	5.9359e+06	1.18103	-1.09059	down
	Chrysoeriol-7,4'-di-O-glucoside	Flavones	1.0419e+06	32508.5	1.40189	-5.00226	down
	Apigenin-5-O-glucoside	Flavones	97202.2	359107	1.32487	1.88535	up
	5,7,8,3',4'-Pentamethoxyflavanone	Flavones	4095.14	9	1.40106	-8.82977	down
	3'-Methoxydaidzein	Isoflavones	30133.1	6587.79	1.31631	-2.19348	down
	2'-Hydoxy-5-methoxyGenistein-4',7-O-diglucoside	Isoflavones	267553	9	1.41046	-14.8595	down
	Acacetin glucosyl malonyl glucoside	Flavones	111727	31768.8	1.36555	-1.81429	down
	Astragaisoflavan B malonyl glucoside	Isoflavones	1.37988e+07	6.82653e+06	1.3476	-1.01532	down
	Cirsimaritin (4',5-dihydroxy-6,7-dimethoxyflavone)	Flavones	30271.4	9	1.40834	-11.7157	down
	6''-O-Acetylglycitin	Isoflavones	102437	37811.9	1.22359	-1.43783	down
	Tricin-7-O-(6''-O-malonyl)glucoside	Flavones	192881	1.4677e+06	1.37066	2.92778	up
	Apigenin glucosyl malonyl glucoside	Flavones	2.6016e+06	816333	1.3466	-1.67217	down
	Afrormosin-7-O-(6''-malonyl)glucoside	Isoflavones	8.67287e+06	3.79294e+06	1.24788	-1.19319	down
	Pinocembrin (Dihydrochrysin)	Flavanones	164977	68750.2	1.01348	-1.26283	down
	Eupatilin (5,7-Dihydroxy-3',4',6-Trimethoxyflavone)	Flavones	65132.9	19243.1	1.06359	-1.75905	down
	Dihydrokaempferol-7-O-glucoside	Flavanonols	341805	113509	1.17055	-1.59036	down
	Luteolin-7-O-(6''-sinapoyl)glucoside	Flavones	9	40100.5	1.41016	12.1214	up
	Hirsutissimiside C	Isoflavones	23692.1	8789.43	1.05553	-1.43057	down
	6''-O-Malonylgenistin	Isoflavones	570346	2.74772e+06	1.35105	2.26833	up
	Odoratin malonyl glucoside	Isoflavones	874468	2.24136e+06	1.31935	1.3579	up
	Apigenin-7-O-rutinoside (Isorhoifolin)	Flavones	13647	4277.61	1.16404	-1.67371	down
	Chrysopsin sinapyl glucosyl malonyl glucoside	Flavones	1.84115e+06	69192.5	1.39883	-4.73385	down
	Acacetin-7-O-rutinoside (Linarin)	Flavones	601854	156765	1.37201	-1.94081	down
	Tricin (5,7,4'-Trihydroxy-3',5'-dimethoxyflavone)	Flavones	4441.96	24552.9	1.29911	2.46662	up
	Viscidulin III	Flavones	807292	1.73607e+06	1.23291	1.10466	up
	5,6,7,5'-tetramethoxy-3',4'-methylenedioxyflavonoid	Flavones	2.87972e+06	882914	1.37716	-1.70559	down
	Scandione	Other Flavonoids	426810	876120	1.32475	1.03753	up
	5,6,7,3',4',5'-hexanmethoxyflavone	Flavones	700157	330346	1.38755	-1.0837	down
	Isosakuranetin (5,7-Dihydroxy-4'-methoxyflavanone)	Flavanones	25100.1	5951.29	1.24941	-2.07642	down
	Quercetin-3-O-(6''-O-sinapoyl)glucoside-7-O-(6''-O-malonyl)glucoside	Flavonols	234630	103393	1.26379	-1.18224	down
	Sophoraflavanone K	Flavanones	151402	402530	1.12701	1.41072	up
	2-(3,4-dihydroxyphenyl)-4h-chromene-3,5,7-triol-glucoside	Flavanols	339214	164532	1.25428	-1.04382	down
	8,11-dimethoxy-2h-[1,3]dioxolo[4,5-b]xanthen-10-one	Other Flavonoids	236669	649904	1.24132	1.45736	up
	Kaempferol-3-O-(2''-O-acetyl)glucuronide	Flavonols	2.43066e+06	7.75807e+06	1.4042	1.67435	up
	Robinson-7-O-Neohesperidin	Flavonols	571322	207123	1.35019	-1.46382	down
	Puerarin (7,4'-Dihydroxy-8-C-glucosylisoflavone)	Isoflavones	6288.93	9	1.40409	-9.44867	down
	Butesuperin B glucoside	Isoflavones	9	4034.98	1.40427	8.80842	up
	Cyanidin-3-O-galactoside	Anthocyanidins	321429	101061	1.15549	-1.66927	down
	5,7,5'-Trimethoxy-3',4'-methylenedioxyflavonoid	Flavones	4.8187e+06	794885	1.40542	-2.59983	down
	Quercetin-3-O-(6''-O-acetyl)galactoside	Flavonols	5.32549e+06	2.19166e+06	1.34986	-1.28089	down
	Kaempferol-3-O-sulfonate	Flavonols	9	3502.73	1.38631	8.60434	up
	Kaempferol-3-O-[2-O-(trans-p-coumaroyl)-3-O-ɑ-D-glucopyranosyl]-ɑ-D-glucopyranoside	Flavonols	23398.7	51343.8	1.35318	1.13376	up
FL vs GF	Mikanin	Flavones	64408.7	19883.7	1.08254	-1.69567	down
	Kaempferol-3-O-neohesperidoside	Flavonols	7.68205e+06	2.67263e+06	1.18142	-1.52323	down
	Quercetin	Flavonols	285566	909922	1.21692	1.67192	up
	Odoratin 7-Glucoside	Isoflavones	1.34337e+06	2.69952e+06	1.12201	1.00684	up
	Kaempferol-3-O-rutinoside(Nicotiflorin)	Flavonols	7.44385e+06	2.524e+06	1.23243	-1.56034	down
	6-Hydroxy-5,7,4'-trimethoxyflavone	Flavones	119590	44191.2	1.00154	-1.43626	down
	5-Hydroxy-4',6,7-trimethoxyflavone (Salvigenin)	Flavones	18715.1	6484.23	1.15123	-1.5292	down
	Luteolin-7-O-rutinoside	Flavones	5.88713e+06	1.80818e+06	1.23545	-1.70303	down
	Gallocatechin	Flavanols	5.66846e+06	233142	1.3883	-4.60367	down
	Hispidulin (5,7,4'-Trihydroxy-6-methoxyflavone)	Flavones	270064	41580.5	1.10692	-2.69932	down
	myricetin-3-O-β-D-xylopyranosyl-(1→2)-β-D-glucopyranoside	Flavonols	1.03533e+07	2.48236e+06	1.26841	-2.06031	down
	Epigallocatechin	Flavanols	195391	26499.3	1.24935	-2.88234	down
	Limocitrin-3,7-di-O-glucoside	Flavonols	8959.28	4224.12	1.12354	-1.08473	down
	Genistein glucosyl malonyl glucoside	Isoflavones	2.49645e+06	1.03695e+06	1.34599	-1.26754	down
	Chrysanthin coumaroyl xylosyl malonyl glucoside	Flavones	1.86822e+07	8.55292e+06	1.30467	-1.12718	down
	Flindulatin	Flavones	36680.4	10842	1.00002	-1.75837	down
	Delphinidin-3-O-glucuronide	Anthocyanidins	21933.3	6895	1.15657	-1.6695	down
	Delphinidin-3-O-sambubioside	Anthocyanidins	1.41906e+07	4.97078e+06	1.09295	-1.5134	down
	Baicalin	Flavones	2318.52	9	1.40857	-8.00906	down
	Apigenin-7-O-glucuronide	Flavones	2318.52	9	1.40857	-8.00906	down
	Afrormosin (6,4'-Dimethoxy-7-Hydroxyisoflavone)	Isoflavones	223191	624040	1.18619	1.48336	up
	Swertianolin	Other Flavonoids	16681.5	437829	1.33113	4.71405	up
	Diosmetin-7-O-glucoside	Flavones	6.23429e+06	2.95871e+06	1.35418	-1.07526	down
	Laricitrin 3-galactoside	Flavones	36973.2	13153.3	1.15007	-1.49105	down
	Luteolin-7-O-(6''-malonyl)glucoside-5-O-rhamnoside	Flavones	1.43169e+07	4.95789e+06	1.21485	-1.52992	down
	Eupatorin-5-methylether (3'-hydroxy-5,6,7,4'-tetramethoxyflavone)	Flavones	15281.2	4517.89	1.09956	-1.75804	down
	Kaempferol (3,5,7,4'-Tetrahydroxyflavone)	Flavonols	25463.3	12207.7	1.07902	-1.06063	down
	Amoenin	Flavonols	5.72026e+06	1.55336e+07	1.39202	1.44124	up
	Kaempferol coumaroyl xylosyl malonyl glucoside	Flavonols	7.95113e+06	2.61562e+06	1.38052	-1.60401	down
	Chrysin	Flavones	58601.1	23929.5	1.2025	-1.29214	down
	Isoluteolin (Orobol)(5,7,3',4'-tetrahydroxyisoflavone)	Isoflavones	149036	61692.4	1.37931	-1.2725	down
	Myricetin-3-O-(6''-malony)glucoside	Flavonols	3.13674e+06	6.6994e+06	1.10659	1.09477	up
	6-C-MethylKaempferol-3-glucoside	Flavones	6.76844e+06	2.84867e+06	1.21743	-1.24853	down
	Apigenin-7-O-glucoside(Cosmosiin)	Flavones	351563	150585	1.22406	-1.22321	down
	Luteolin-8-C-glucoside (Orientin)	Flavones	7851.27	3190.95	1.16156	-1.29894	down
	Hispidulin-7-O-glucoside(Homoplantaginin)	Flavones	8.65607e+06	3.99977e+06	1.25445	-1.1138	down
	5,4'-Dihydroxy-6,7,8,3'-tetramethoxyflavone	Flavones	9	2048.67	1.38094	7.83055	up
	Biochanin A	Isoflavones	18407.7	61652.3	1.23209	1.74384	up
	Butesuperin A glucoside	Isoflavones	9	5599.52	1.39084	9.28116	up
	Butesuperin A-7''-O-β-glucopyranoside	Isoflavones	9	5599.52	1.39084	9.28116	up
	Biochanin A-7-O-glucoside-6''-O-malonate(iso1)	Isoflavones	4.49974e+06	1.39013e+06	1.39398	-1.69462	down
	5,6,3',4'-Tetrahydroxy-3,7-dimethoxyflavone-6-O-glucoside	Flavones	9	27886.9	1.40507	11.5974	up
	Genistein-7-O-galactoside	Isoflavones	387648	160824	1.35149	-1.26926	down
	Dihydroxy-dimethoxyflavone-7-O-glucoside	Flavones	1.10681e+06	2.2609e+06	1.37335	1.03049	up
	Cyanidin-3-O-sambubioside[Cyanidin-3-O-(2''-O-xylosyl)glucoside]	Anthocyanidins	1.37203e+07	3.52898e+06	1.24962	-1.95899	down
	Taxifolin(Dihydroquercetin)	Flavanonols	43438.7	10234	1.36199	-2.08561	down
	Myricetin-3-O-glucuronide	Flavonols	26987.6	11288.5	1.21887	-1.25744	down
	Gossypetin-3-O-glucoside-8-O-xyloside	Flavonols	1.19486e+07	2.36275e+06	1.30358	-2.33831	down
	Apigenin-6-C-(2''-glucosyl)arabinoside	Flavones	38569.4	8611.19	1.34282	-2.16317	down
	Luteolin-7,3'-di-O-glucoside	Flavones	98797	40960.3	1.3585	-1.27024	down
	Eriodictyol-7-O-(6''-O-p-coumaroyl)glucoside	Flavanones	8631.1	4135.66	1.17213	-1.06143	down
	Formononetin (7-Hydroxy-4'-methoxyisoflavone)	Isoflavones	67743.1	256104	1.13319	1.91859	up
	Quercetin-3-O-glucuronide	Flavonols	59653.9	9	1.40138	-12.6944	down
	Kaempferol-3-O-glucorhamnoside	Flavonols	8.02086e+06	2.3957e+06	1.22204	-1.74331	down
	Andrographidine D aglycone	Flavanones	2889.63	9	1.38362	-8.32674	down
	Acacetin	Flavones	48270.1	172114	1.21087	1.83417	up
	5,8-dihydroxy-6,7,3',4'-tetramethoxyflavone-8-O-β-D-glucoside	Flavones	3988.1	8879.43	1.0517	1.15477	up
	Monohydroxy-trimethoxyflavone	Flavones	4525.71	9	1.37695	-8.974	down
	5,6,7,8,3',4'-Hexamethoxyflavanone	Flavanones	7071.86	19811.1	1.20441	1.48615	up
	Pelargonidin-3-O-glucoside	Anthocyanidins	17995.1	36501.4	1.36257	1.02035	up
	Isovitexin-7-O-(6''-sinapoyl)glucoside	Flavones	184406	451763	1.35331	1.29268	up
	5,7,4'-Tri-O-Methylcatechin	Other Flavonoids	52883.4	127588	1.08517	1.27061	up
	Calycosin-7-O-glucoside	Isoflavones	9.68504e+06	2.28071e+07	1.27346	1.23565	up
	Chrysoeriol-7-O-(6''-feruloyl)glucoside	Flavones	186655	1.00868e+06	1.35653	2.43402	up
	8-Methoxyvestitol	Other Flavonoids	1.81071e+06	7.15435e+06	1.30993	1.98226	up
	3',5,5',7-Tetrahydroxyflavanone-7-O-glucoside	Flavanones	426337	203172	1.2871	-1.06929	down
	Eriodictyol-7-O-Rutinoside (Eriocitrin)	Flavanones	194099	57930.8	1.29558	-1.74439	down
	methyl 4,8-dihydroxy-6-methoxy-9-oxo-9H-xanthene-3-carboxylate	Other Flavonoids	53841.1	25887.5	1.23843	-1.05645	down
	Phloretin-4'-O-glucoside (Trilobatin)	Chalcones	179646	78149.4	1.31009	-1.20085	down
	Luteolin (5,7,3',4'-Tetrahydroxyflavone)	Flavones	20609.6	8483.65	1.08796	-1.28056	down
	Genistein-8-C-glucoside	Isoflavones	15692.6	6665.19	1.20419	-1.23537	down
	Dihydromyricetin (Ampelopsin)	Flavanonols	68356	11029.5	1.30122	-2.6317	down
	5,7-Dihydroxy-3',4',5'-trimethoxyflavone	Flavones	12479.5	5892.83	1.00748	-1.08253	down
	5,6,7,4'-Tetramethoxyflavanone	Flavanones	12479.5	5892.83	1.00748	-1.08253	down
	Kaempferol-3-O-galactoside-4'-O-glucoside	Flavonols	22006.8	9	1.40756	-11.2557	down
	Genistein-7-O-(6''-malonyl)glucoside	Isoflavones	434493	989394	1.34816	1.18721	up
	Quercetin-3-O-xylosyl(1→2)glucosyl(1→2)glucoside	Flavonols	1.03634e+06	343355	1.33704	-1.59372	down
	Acacetin feruloyl xylosyl malonyl glucoside	Flavones	160515	377727	1.29724	1.23464	up
	5,7,8-Tetrahydroxy-6-methoxyflavone	Flavones	2.67386e+06	1.25957e+06	1.30925	-1.086	down
	Apigenin-5-O-glucoside	Flavones	97202.2	214042	1.31721	1.13883	up
	Kaempferol-3,7-O-diglucoside	Flavonols	87922.6	40776.8	1.37752	-1.10849	down
	Epiafzelechin	Flavanols	43010.6	106920	1.18266	1.31377	up
	3'-Methoxydaidzein	Isoflavones	30133.1	73039.2	1.24649	1.27732	up
	Acacetin glucosyl malonyl glucoside	Flavones	111727	246921	1.24688	1.14407	up
	Kaempferol-3-O-glucoside-7-O-rhamnoside	Flavonols	7.10059e+06	2.41301e+06	1.17824	-1.5571	down
	Isosaponarin(Isovitexin-4'-O-glucoside)	Flavones	9	4899.32	1.4002	9.08844	up
	Tricin-7-O-(6''-O-malonyl)glucoside	Flavones	192881	9	1.40837	-14.3874	down
	Apigenin glucosyl malonyl glucoside	Flavones	2.6016e+06	1.02138e+06	1.32083	-1.34888	down
	irilinB-7-glucoside-O-malonate	Isoflavones	6.54977e+06	1.93828e+07	1.28875	1.56526	up
	Kaempferol-3-O-robinobioside(Biorobin)	Flavonols	445579	136675	1.19274	-1.70494	down
	6-Methylflavone	Flavones	11351.5	27759.8	1.2329	1.29012	up
	Dihydrokaempferol-7-O-glucoside	Flavanonols	341805	132307	1.11253	-1.36928	down
	5,2'-Dihydroxy-7,8-dimethoxyflavone glycoside	Flavones	805772	1.6514e+06	1.36535	1.03524	up
	Flavoyadorinin B	Flavones	93759.6	37460.7	1.35067	-1.32359	down
	Luteolin-7-O-gentiobioside	Flavones	104103	51929.4	1.36204	-1.00339	down
	rhamnazin-3-O-β-D-apiosyl-(1→2)-O-β-D-glucoside	Flavonols	214643	521368	1.38461	1.28036	up
	Odoratin malonyl glucoside	Isoflavones	874468	241824	1.38883	-1.85445	down
	Eriodictyol-3'-O-glucoside	Flavanones	294386	66683.7	1.26006	-2.1423	down
	Tricin-7-O-(2''-feruloyl)glucoside	Flavones	66439.1	534421	1.39372	3.00787	up
	Laricitrin-3-O-(6''-acetyl)glucoside	Flavonols	280451	795919	1.06829	1.50488	up
	Acacetin-7-O-rutinoside (Linarin)	Flavones	601854	1.57611e+06	1.34867	1.38889	up
	7,4'-Dihydroxy-8,2',3'-trimethoxyisoflavan	Other Flavonoids	13969.7	51032.2	1.14804	1.86911	up
	Acacetin malonyl glucoside	Flavones	5.00701e+06	1.42397e+06	1.37473	-1.81403	down
	Sophoraflavanone K	Flavanones	151402	461615	1.34164	1.60831	up
	Robinson-7-O-Neohesperidin	Flavonols	571322	1.76561e+06	1.33194	1.62779	up
	Kaempferol-3-O-sulfonate	Flavonols	9	16716.2	1.40562	10.859	up
FL vs MF	Mikanin	Flavones	64408.7	7320.37	1.0535	-3.13727	down
	7,3',4'-Trihydroxyquercetin	Flavones	19255.2	9	1.33683	-11.063	down
	Dihydroxy-dimethoxyflavone	Flavones	35304.5	137736	1.03985	1.96398	up
	Oroxylin A (5,7-dihydroxy-6-methoxyflavone)	Flavones	5196.86	43921.4	1.2018	3.07921	up
	6-Hydroxy-5,7,4'-trimethoxyflavone	Flavones	119590	18623.3	1.19097	-2.68291	down
	5-Hydroxy-4',6,7-trimethoxyflavone (Salvigenin)	Flavones	18715.1	2600.07	1.24032	-2.84758	down
	Gallocatechin	Flavanols	5.66846e+06	95740.1	1.21705	-5.88769	down
	myricetin-3-O-β-D-xylopyranosyl-(1→2)-β-D-glucopyranoside	Flavonols	1.03533e+07	852676	1.11141	-3.60195	down
	Epigallocatechin	Flavanols	195391	12016.8	1.26885	-4.02324	down
	5-Hydroxy-3,7,3',4'-tetramethoxyflavone (Retusin)	Flavones	32599.4	6341.57	1.13856	-2.36193	down
	Gossypetin-3-O-glucoside	Flavonols	2.46592e+06	1.07812e+06	1.08872	-1.19361	down
	3,9-Dihydroxypterocarpan	Isoflavones	38200.1	1.21878e+06	1.2131	4.99571	up
	5,7,4',5'-Tetrahydro-3',6-dimethoxyflavone	Flavones	3851.25	9	1.30989	-8.74118	down
	Flindulatin	Flavones	36680.4	3849.18	1.15792	-3.25238	down
	Delphinidin-3-O-glucuronide	Anthocyanidins	21933.3	1156.82	1.04679	-4.24489	down
	7,8-Dihydroxy-5,6,4'-trimethoxyflavone	Flavones	48028.7	10585.8	1.15908	-2.18177	down
	Quercetin feruloyl xylosyl malonyl glucoside	Flavonols	3.27626e+07	1.23921e+07	1.33066	-1.40263	down
	7-Hydroxy-2',5,8-Trimethoxyflavanone	Flavanones	2770.38	20488.2	1.0539	2.88664	up
	Sophoricoside	Isoflavones	122688	634961	1.09125	2.37168	up
	Baicalin	Flavones	2318.52	9	1.33905	-8.00906	down
	Apigenin-7-O-glucuronide	Flavones	2318.52	9	1.33905	-8.00906	down
	Afrormosin (6,4'-Dimethoxy-7-Hydroxyisoflavone)	Isoflavones	223191	1.10622e+07	1.24709	5.63121	up
	Myricetin-3-O-β-D-glucoside	Flavonols	2.26717e+06	1.01667e+06	1.01207	-1.15705	down
	Swertianolin	Other Flavonoids	16681.5	313869	1.248	4.23385	up
	Isomedicarpin	Isoflavones	44289.6	14916.3	1.05277	-1.57007	down
	Baicalein	Flavones	222001	74853.1	1.06644	-1.56843	down
	Kaempferol triglucoside	Flavonols	57633.4	21163	1.20778	-1.44536	down
	Oroxin A	Flavones	126829	627563	1.14191	2.30687	up
	Apigenin-8-C-(2''-glucosyl)arabinoside	Flavones	26266	3775.28	1.23405	-2.79854	down
	Eupatorin-5-methylether (3'-hydroxy-5,6,7,4'-tetramethoxyflavone)	Flavones	15281.2	2333.74	1.19708	-2.71104	down
	Isorhamnetin-3-O-(6''-malonyl)glucoside-7-O-glucoside	Flavonols	9.67175e+06	2.83553e+06	1.31597	-1.77016	down
	Kaempferol (3,5,7,4'-Tetrahydroxyflavone)	Flavonols	25463.3	9337.29	1.14459	-1.44734	down
	Formononetin-7-O-glucoside (Ononin)	Isoflavones	732466	2.14566e+07	1.30343	4.87251	up
	3-O-Acetylpinobanksin	Flavanonols	800982	278860	1.15442	-1.52223	down
	Norwogonin	Flavones	189632	74954.4	1.08573	-1.33912	down
	Kaempferol coumaroyl xylosyl malonyl glucoside	Flavonols	7.95113e+06	2.14888e+06	1.33475	-1.88757	down
	Chrysin	Flavones	58601.1	14550.9	1.29756	-2.00982	down
	Myricetin-3-O-(6''-malony)glucoside	Flavonols	3.13674e+06	861717	1.18147	-1.86398	down
	3',4',7-Trihydroxyflavone	Flavones	23204.9	171386	1.13823	2.88474	up
	Apigenin-7-O-(6''-acetyl)glucoside	Flavones	9	12338.2	1.33929	10.4209	up
	Apigenin-7-O-glucoside(Cosmosiin)	Flavones	351563	158987	1.08756	-1.14488	down
	Vitexin-2''-O-galactoside	Flavones	91734.8	287009	1.23082	1.64556	up
	Santin	Flavones	56139.6	7605.68	1.09053	-2.88387	down
	7,4'-Dihydroxy-3,5,3'-trimethoxyflavone	Flavones	56139.6	7605.68	1.09053	-2.88387	down
	Quercetin-3-O-sophoroside (Baimaside)	Flavonols	1.57385e+07	6.30078e+06	1.31486	-1.3207	down
	Biochanin A	Isoflavones	18407.7	1.92552e+06	1.28794	6.70879	up
	5-Hydroxy-3,3',4',5',7-Pentamethoxyflavone	Flavones	1434.71	9	1.32305	-7.31662	down
	Chrysin-7-O-(6''-malonyl)glucoside	Flavones	9353.44	48362	1.00378	2.37031	up
	Luteolin-7-O-(6''-malonyl)glucoside	Flavones	5.12062e+06	2.07851e+06	1.26205	-1.30077	down
	5-Hydroxy-6,7,3',4'-tetramethoxyflavone	Flavones	32695	6365.52	1.05788	-2.36072	down
	Kaempferol feruloyl xylosyl malonyl glucoside	Flavonols	1.6341e+07	7.1918e+06	1.29254	-1.18407	down
	Taxifolin(Dihydroquercetin)	Flavanonols	43438.7	11537.6	1.2402	-1.91264	down
	Isobavachalcone glucoside	Chalcones	170360	417470	1.05731	1.29309	up
	Kaempferol-3-O-(6''-malonyl)galactoside	Flavonols	3.20632e+06	1.36286e+06	1.27192	-1.23428	down
	Quercetin-7-O-(6''-malonyl)glucoside	Flavonols	6.48247e+06	3.22777e+06	1.28581	-1.00601	down
	1,2,4,5,8-pentahydroxy-6-methylanthracene-9,10-dione	Other Flavonoids	220532	40151	1.16456	-2.45748	down
	Kaempferol-3-O-sophorotrioside	Flavonols	62710.7	30104.1	1.23731	-1.05875	down
	Dihydrobaicalein	Flavanones	9859.67	2064.23	1.12507	-2.25593	down
	Kaempferol-3-O-(6''-malonyl)glucoside	Flavonols	3.1217e+06	1.28662e+06	1.30764	-1.27875	down
	Gossypetin-3-O-glucoside-8-O-xyloside	Flavonols	1.19486e+07	813387	1.07789	-3.87676	down
	Aromadendrin-7-O-glucoside	Flavanonols	1.07912e+06	2.66283e+06	1.10561	1.3031	up
	Myricetindiglucoside	Flavonols	209820	86666.9	1.23508	-1.2756	down
	Apigenin-6-C-(2''-glucosyl)arabinoside	Flavones	38569.4	3746.05	1.29082	-3.36402	down
	5,2',5'-Trihydroxy-3,7,4'-trimethoxyflavone-2'-O-β-D-glucoside	Flavones	13009.7	47321.1	1.12259	1.8629	up
	Luteolin-7,3'-di-O-glucoside	Flavones	98797	42714.8	1.28301	-1.20973	down
	Eriodictyol-7-O-(6''-O-p-coumaroyl)glucoside	Flavanones	8631.1	4262.47	1.2369	-1.01785	down
	Formononetin (7-Hydroxy-4'-methoxyisoflavone)	Isoflavones	67743.1	1.79226e+07	1.3151	8.04749	up
	Acacetin	Flavones	48270.1	3.38163e+06	1.25856	6.13045	up
	Gnetifolin B	Flavones	1.36249e+06	5.68165e+06	1.18471	2.06007	up
	5,4'-Dihydroxy-7,2',5'-trimethoxyisoflavone (Derrugenin)	Isoflavones	2972.82	9	1.33972	-8.36769	down
	Chrysoeriol-7-O-gentiobioside	Flavones	9	79996.3	1.33905	13.1177	up
	5-Hydroxy-3,7,8,3',4'-Pentamethoxyflavone	Flavones	1257.59	9	1.32912	-7.12652	down
	Pelargonidin-3-O-glucoside	Anthocyanidins	17995.1	9	1.3401	-10.9654	down
	6-Hydroxykaempferol-3,6-O-Diglucoside	Flavonols	1.65626e+07	6.05908e+06	1.30207	-1.45076	down
	5-Hydroxy-7,8,4'-Trimethoxyflavanone	Flavanones	33205.4	186966	1.03846	2.49328	up
	Pterocarpine	Isoflavones	28762	904755	1.2414	4.97529	up
	Isovitexin-7-O-(6''-sinapoyl)glucoside	Flavones	184406	526377	1.08627	1.51321	up
	5,7,4'-Tri-O-Methylcatechin	Other Flavonoids	52883.4	813311	1.13005	3.94292	up
	Diosmetin (5,7,3'-Trihydroxy-4'-methoxyflavone)	Flavones	1.33063e+06	5.51154e+06	1.16748	2.05034	up
	Medicarpin 3-O-glucoside-6'-malonate	Other Flavonoids	28084.6	351130	1.25483	3.64416	up
	Isoschaftoside	Flavones	58642.5	9408.6	1.25103	-2.6399	down
	Calycosin-7-O-glucoside	Isoflavones	9.68504e+06	5.70397e+07	1.31554	2.55813	up
	Apigenin-6-C-rhamnoside	Flavones	5385.96	9	1.32686	-9.22506	down
	Formononetin-7-O-(6''-Malonyl)glucoside	Isoflavones	4.72498e+06	7.24951e+07	1.32658	3.9395	up
	Chrysoeriol-8-C-glucoside (Scoparin)	Flavones	10917.5	9	1.33545	-10.2444	down
	Rivularin	Flavones	63222.9	7055.43	1.22085	-3.16364	down
	8-Methoxyvestitol	Other Flavonoids	1.81071e+06	5.84891e+06	1.07952	1.69161	up
	methyl 4,8-dihydroxy-6-methoxy-9-oxo-9H-xanthene-3-carboxylate	Other Flavonoids	53841.1	19867.8	1.00216	-1.43827	down
	Eupatorin; 3',5-Dihydroxy-4',6,7-Trimethoxyflavone	Flavones	68949.8	7870.33	1.22388	-3.13105	down
	Phloretin-4'-O-glucoside (Trilobatin)	Chalcones	179646	53297.3	1.23332	-1.75303	down
	Astrapterocarpan	Other Flavonoids	1.03198e+06	3.3346e+06	1.17505	1.6921	up
	Aracarpene 1	Isoflavones	1.33292e+06	5.38968e+06	1.16899	2.01562	up
	Genistein-8-C-glucoside	Isoflavones	15692.6	5650.58	1.20646	-1.47361	down
	Dihydromyricetin (Ampelopsin)	Flavanonols	68356	11347.5	1.21419	-2.59069	down
	Genistein-7-O-(6''-malonyl)glucoside	Isoflavones	434493	960333	1.25358	1.1442	up
	Protogenkwanone	Other Flavonoids	1.32243e+06	5.46624e+06	1.16823	2.04736	up
	Texasin	Isoflavones	293751	2.55273e+06	1.24659	3.11938	up
	Quercetin-3-O-xylosyl(1→2)glucosyl(1→2)glucoside	Flavonols	1.03634e+06	343382	1.26447	-1.5936	down
	Carthamidin	Flavanones	12057.2	5096.31	1.08742	-1.24237	down
	5,7,2'-Trhiyroxy-8-methoxyflavone	Flavones	1.34221e+06	5.50566e+06	1.18654	2.0363	up
	Prunetin (5,4'-Dihydroxy-7-methoxyisoflavone)	Isoflavones	3737.16	9	1.32258	-8.6978	down
	7-O-Methylluteolin	Flavones	1.48045e+06	175177	1.18278	-3.07915	down
	Kaempferol-3,7-O-diglucoside	Flavonols	87922.6	43086.4	1.24391	-1.029	down
	Kaempferol-3-O-(6''-Malonyl)glucoside-7-O-Glucoside	Flavonols	3.12224e+06	1.46354e+06	1.21973	-1.09312	down
	5,7,8,3',4'-Pentamethoxyflavanone	Flavones	4095.14	9	1.3315	-8.82977	down
	Epiafzelechin	Flavanols	43010.6	689659	1.28993	4.00312	up
	3'-Methoxydaidzein	Isoflavones	30133.1	2.62818e+06	1.2718	6.44657	up
	carlinoside	Flavones	9	2729.99	1.31411	8.24476	up
	Chrysoeriol-7-O-(6''-acetyl)glucoside	Flavones	5.20527e+06	2.51359e+06	1.18203	-1.05022	down
	Acacetin glucosyl malonyl glucoside	Flavones	111727	1.01383e+06	1.22826	3.18176	up
	Astragaisoflavan B malonyl glucoside	Isoflavones	1.37988e+07	6.10939e+06	1.31984	-1.17544	down
	Cirsimaritin (4',5-dihydroxy-6,7-dimethoxyflavone)	Flavones	30271.4	144281	1.07413	2.25286	up
	Isosaponarin(Isovitexin-4'-O-glucoside)	Flavones	9	12238.5	1.3331	10.4092	up
	6''-O-Malonyldaidzin	Isoflavones	131344	1.26824e+06	1.30801	3.27141	up
	Aracarpene 2	Isoflavones	1.3442e+06	5.36614e+06	1.17996	1.99714	up
	6''-O-Acetylglycitin	Isoflavones	102437	423619	1.16684	2.04803	up
	5,7,4'-Trihydroxy-6,8-dimethoxyisoflavone-7-O-galactoside-rhamnose	Isoflavones	4965.45	9	1.32185	-9.10778	down
	irilinB-7-glucoside-O-malonate	Isoflavones	6.54977e+06	1.907e+07	1.11885	1.54179	up
	Isovitexin-7-O-(6''-feruloyl)glucoside	Flavones	35195	88698	1.19636	1.33353	up
	3'-Hydroxy-4'-O-β-D-glucosylpuerarin	Isoflavones	97900.7	224150	1.16139	1.19507	up
	Pinocembrin (Dihydrochrysin)	Flavanones	164977	48369.2	1.14689	-1.77011	down
	Eupatilin (5,7-Dihydroxy-3',4',6-Trimethoxyflavone)	Flavones	65132.9	10924	1.16387	-2.57588	down
	Tenaxin I	Flavones	58607	5505.72	1.17319	-3.41207	down
	Dihydrokaempferol-7-O-glucoside	Flavanonols	341805	90416.5	1.25178	-1.91851	down
	Hesperetin-7-O-rutinoside (Hesperidin)	Flavanones	45747.3	108177	1.20907	1.24163	up
	Flavoyadorinin B	Flavones	93759.6	37243.3	1.29954	-1.33199	down
	Luteolin-7-O-gentiobioside	Flavones	104103	44544.3	1.19203	-1.2247	down
	Luteolin-7-O-(6''-sinapoyl)glucoside	Flavones	9	53443	1.33957	12.5358	up
	Hirsutissimiside C	Isoflavones	23692.1	332255	1.21922	3.80981	up
	rhamnazin-3-O-β-D-apiosyl-(1→2)-O-β-D-glucoside	Flavonols	214643	1.8222e+06	1.32133	3.08567	up
	Quercetin-3-O-(6''-O-malonyl)glucosyl-5-O-glucoside	Flavonols	4.17424e+06	1.57033e+06	1.22095	-1.41045	down
	Calycosin	Isoflavones	1.22014e+06	1.65752e+07	1.2041	3.7639	up
	3',7-dihydroxy-4'-methoxyflavone	Flavones	1.22014e+06	1.65752e+07	1.2041	3.7639	up
	Laricitrin-3-O-(6''-acetyl)glucoside	Flavonols	280451	20829.3	1.17899	-3.75106	down
	Acacetin-7-O-rutinoside (Linarin)	Flavones	601854	268213	1.25803	-1.16603	down
	Rhamnosyl-rhamnanthin-3-O-β-D-glucoside	Flavonols	316890	703266	1.02578	1.15009	up
	Viscidulin III	Flavones	807292	220368	1.2207	-1.87318	down
	Phloretin-2'-O-glucoside (Phlorizin)	Chalcones	391573	177101	1.30959	-1.14471	down
	7,4'-Dihydroxy-8,2',3'-trimethoxyisoflavan	Other Flavonoids	13969.7	224434	1.16077	4.00592	up
	5-Hydroxy-6,7,4'-Trimethoxyflavone 5-O-glucoside	Flavones	7299.12	17671.6	1.09322	1.27563	up
	Daidzein-7-O-glucoside(Daidzin)	Isoflavones	26956.1	9	1.33119	-11.5484	down
	Sophoraflavanone K	Flavanones	151402	22612.6	1.31263	-2.74318	down
	Chrysoeriol-7-O-(2''-O-glucuronyl)glucuronide	Flavones	9	6308	1.31334	9.45304	up
	Quercetin-3-O-(6''-O-acetyl)glucosyl-(1→3)-Galactoside	Flavonols	91394.9	38959.7	1.25339	-1.23013	down
	Butesuperin B glucoside	Isoflavones	9	5551.23	1.33184	9.26867	up
	Kaempferol-3-O-sulfonate	Flavonols	9	3323.49	1.3359	8.52856	up
	Isohemiphloin	Flavanones	74174.2	25144.8	1.21934	-1.56066	down
	Gossypetin-3-O-(6''-malonyl)glucoside	Flavonols	2.75653e+06	9	1.30556	-18.2245	down
FL vs W	Mikanin	Flavones	64408.7	17725.5	1.04302	-1.86143	down
	Kaempferol-3-O-neohesperidoside	Flavonols	7.68205e+06	2.64261e+06	1.11953	-1.53953	down
	Quercetin-5-O-β-D-glucoside	Flavonols	1.1409e+07	4.80711e+06	1.27665	-1.24694	down
	astragaisoflavan D	Other Flavonoids	43071.2	1.05471e+06	1.25255	4.61397	up
	7,3',4'-Trihydroxyquercetin	Flavones	19255.2	7659.63	1.01065	-1.3299	down
	Dihydroxy-dimethoxyflavone	Flavones	35304.5	184213	1.17521	2.38346	up
	Odoratin 7-Glucoside	Isoflavones	1.34337e+06	1.55143e+07	1.26829	3.52967	up
	Quercetin-3-O-(2''-O-malonyl)glucoside-7-O-arabinoside	Flavonols	5.88973e+07	2.65478e+07	1.23452	-1.14961	down
	Kaempferol-3-O-rutinoside(Nicotiflorin)	Flavonols	7.44385e+06	2.68462e+06	1.07075	-1.47133	down
	6-Hydroxy-5,7,4'-trimethoxyflavone	Flavones	119590	12860.7	1.19938	-3.21705	down
	5-Hydroxy-4',6,7-trimethoxyflavone (Salvigenin)	Flavones	18715.1	1881.94	1.21344	-3.31391	down
	Luteolin-7-O-rutinoside	Flavones	5.88713e+06	2.03754e+06	1.12171	-1.53074	down
	Gallocatechin	Flavanols	5.66846e+06	34732.4	1.25974	-7.35053	down
	Naringenin (5,7,4'-Trihydroxyflavanone)	Flavanones	74017.4	193685	1.13368	1.38778	up
	myricetin-3-O-β-D-xylopyranosyl-(1→2)-β-D-glucopyranoside	Flavonols	1.03533e+07	131299	1.15397	-6.30109	down
	Epigallocatechin	Flavanols	195391	4113.79	1.22629	-5.56975	down
	5-Hydroxy-3,7,3',4'-tetramethoxyflavone (Retusin)	Flavones	32599.4	3247.39	1.08045	-3.32749	down
	Kaempferol-3-O-sambubioside	Flavonols	4.55176e+07	1.94278e+07	1.24461	-1.2283	down
	6,4'-Dimethoxyisoflavone-7-O-glucoside (Wistin)	Isoflavones	1.00379e+06	3.75374e+06	1.19357	1.90288	up
	Rhamnetin-3-O-Glucoside	Flavonols	7.58275e+07	1.42788e+07	1.27252	-2.40885	down
	Gossypetin-3-O-glucoside	Flavonols	2.46592e+06	797805	1.18615	-1.62802	down
	3,9-Dihydroxypterocarpan	Isoflavones	38200.1	341929	1.16013	3.16205	up
	paratensein-7-O-glucoside	Isoflavones	4.97812e+06	1.95929e+06	1.25027	-1.34527	down
	Genistein glucosyl malonyl glucoside	Isoflavones	2.49645e+06	5.48045e+06	1.24662	1.13442	up
	Flindulatin	Flavones	36680.4	6235.65	1.12173	-2.5564	down
	Prunitrin	Isoflavones	1.30497e+06	1.11155e+07	1.27551	3.09049	up
	Quercetin feruloyl xylosyl malonyl glucoside	Flavonols	3.27626e+07	1.4839e+07	1.271	-1.14265	down
	Delphinidin-3-O-sambubioside	Anthocyanidins	1.41906e+07	497002	1.04729	-4.83554	down
	7-Hydroxy-2',5,8-Trimethoxyflavanone	Flavanones	2770.38	196424	1.2494	6.14775	up
	Sophoricoside	Isoflavones	122688	563988	1.2221	2.20067	up
	Quercetin-7-O-(2''-malonyl)glucosyl-5-O-glucoside	Flavonols	1.395e+06	2.92696e+06	1.24347	1.06914	up
	5,7-Dihydroxy-6,3',4',5'-tetramethoxyflavone (Arteanoflavone)	Flavones	5739.14	9	1.26027	-9.31669	down
	5,7-Dihydroxy-3,4',6,8-tetramethoxyflavone	Flavones	5739.14	9	1.26027	-9.31669	down
	Afrormosin (6,4'-Dimethoxy-7-Hydroxyisoflavone)	Isoflavones	223191	2.80659e+06	1.23725	3.65247	up
	Myricetin-3-O-β-D-glucoside	Flavonols	2.26717e+06	791786	1.13914	-1.51771	down
	Swertianolin	Other Flavonoids	16681.5	9	1.28449	-10.856	down
	8-Methoxy malonyl ononin	Isoflavones	8.29001e+06	1.85933e+07	1.18043	1.16534	up
	Isomedicarpin	Isoflavones	44289.6	5593.71	1.0957	-2.98509	down
	Diosmetin-7-O-glucoside	Flavones	6.23429e+06	2.53977e+06	1.21984	-1.29553	down
	Baicalein	Flavones	222001	63254.1	1.13269	-1.81134	down
	Laricitrin 3-galactoside	Flavones	36973.2	9487.29	1.27019	-1.96241	down
	3,3',4',5,6,7,8-Heptahydroxyflavan	Flavanols	3925.52	9	1.2639	-8.76874	down
	Oroxin A	Flavones	126829	616587	1.23973	2.28141	up
	Luteolin-7-O-(6''-malonyl)glucoside-5-O-rhamnoside	Flavones	1.43169e+07	3.23172e+06	1.21461	-2.14734	down
	Scutellarein (5,6,7,4'-Tetrahydroxyflavone)	Flavones	41896.8	19412.9	1.1966	-1.10983	down
	Luteolin-6-C-glucoside (Isoorientin)	Flavones	4411.78	11964.5	1.11169	1.43933	up
	Apigenin-8-C-(2''-glucosyl)arabinoside	Flavones	26266	3870.05	1.04236	-2.76278	down
	Eupatorin-5-methylether (3'-hydroxy-5,6,7,4'-tetramethoxyflavone)	Flavones	15281.2	2394.66	1.16586	-2.67386	down
	Isorhamnetin-3-O-(6''-malonyl)glucoside-7-O-glucoside	Flavonols	9.67175e+06	1.43232e+06	1.27796	-2.75542	down
	Formononetin-7-O-glucoside (Ononin)	Isoflavones	732466	2.04657e+07	1.28137	4.8043	up
	Norwogonin	Flavones	189632	58458.4	1.16977	-1.69772	down
	Amoenin	Flavonols	5.72026e+06	2.07381e+07	1.26135	1.85813	up
	Pinostrobin Chalcone	Chalcones	54673.7	3498.53	1.17781	-3.96602	down
	Chrysin	Flavones	58601.1	16076.7	1.14816	-1.86596	down
	Myricetin-3-O-(6''-malony)glucoside	Flavonols	3.13674e+06	807878	1.20902	-1.95706	down
	3',4',7-Trihydroxyflavone	Flavones	23204.9	61135.3	1.14451	1.39758	up
	Apigenin-7-O-(6''-acetyl)glucoside	Flavones	9	5268.91	1.264	9.19336	up
	6-C-MethylKaempferol-3-glucoside	Flavones	6.76844e+06	2.12795e+06	1.08692	-1.66936	down
	Apigenin-7-O-glucoside(Cosmosiin)	Flavones	351563	124231	1.15433	-1.50077	down
	Vitexin-2''-O-galactoside	Flavones	91734.8	325970	1.25258	1.8292	up
	Isorhamnetin; 3'-Methoxy-3,4',5,7-Tetrahydroxyflavone	Flavonols	42484.8	6164.54	1.21534	-2.78488	down
	Hispidulin-7-O-glucoside(Homoplantaginin)	Flavones	8.65607e+06	2.19434e+06	1.24469	-1.97993	down
	Quercetin-3-O-sophoroside (Baimaside)	Flavonols	1.57385e+07	5.56593e+06	1.27587	-1.4996	down
	Biochanin A	Isoflavones	18407.7	110148	1.21386	2.58105	up
	Schaftoside	Flavones	2154.89	9	1.23718	-7.90347	down
	Quercetin-3-O-glucoside-7-O-rhamnoside	Flavonols	7.18642e+06	832665	1.27157	-3.10947	down
	3,4,2',4',6'-Pentahydroxychalcone-4'-O-glucoside	Chalcones	67621.2	189198	1.15876	1.48435	up
	5-Hydroxy-3,3',4',5',7-Pentamethoxyflavone	Flavones	1434.71	9	1.26911	-7.31662	down
	Chrysin-7-O-(6''-malonyl)glucoside	Flavones	9353.44	24094.6	1.15561	1.36514	up
	Luteolin-7-O-(6''-malonyl)glucoside	Flavones	5.12062e+06	2.17251e+06	1.21644	-1.23696	down
	5-Hydroxy-6,7,3',4'-tetramethoxyflavone	Flavones	32695	4690.18	1.09009	-2.80136	down
	5,6,3',4'-Tetrahydroxy-3,7-dimethoxyflavone-6-O-glucoside	Flavones	9	31079	1.2824	11.7537	up
	Dihydroxy-dimethoxyflavone-7-O-glucoside	Flavones	1.10681e+06	6.94955e+06	1.27707	2.65052	up
	Cyanidin-3-O-sambubioside[Cyanidin-3-O-(2''-O-xylosyl)glucoside]	Anthocyanidins	1.37203e+07	3.36062e+06	1.02663	-2.02951	down
	Derriscandenoside A	Isoflavones	48436.8	408303	1.27285	3.07547	up
	Taxifolin(Dihydroquercetin)	Flavanonols	43438.7	13278.2	1.20327	-1.70992	down
	6-Hydroxykaempferol-7-O-glucoside	Flavonols	1.06303e+07	4.77109e+06	1.26308	-1.1558	down
	Myricetin-3-O-galactoside	Flavonols	2.08026e+06	727866	1.12751	-1.51502	down
	Isobavachalcone glucoside	Chalcones	170360	41029.4	1.20628	-2.05386	down
	Kaempferol-3-O-(6''-malonyl)galactoside	Flavonols	3.20632e+06	1.35334e+06	1.23851	-1.2444	down
	4,6-Dimethoxyisoflavone-7-O-glucoside	Isoflavones	8.58813e+06	1.97531e+07	1.11062	1.20166	up
	Quercetin-7-O-(6''-malonyl)glucoside	Flavonols	6.48247e+06	2.83292e+06	1.24369	-1.19426	down
	1,2,4,5,8-pentahydroxy-6-methylanthracene-9,10-dione	Other Flavonoids	220532	23601.1	1.19737	-3.22406	down
	Dihydrobaicalein	Flavanones	9859.67	4401.74	1.00375	-1.16346	down
	Kaempferol-3-O-(6''-malonyl)glucoside	Flavonols	3.1217e+06	1.20299e+06	1.21451	-1.3757	down
	Gossypetin-3-O-glucoside-8-O-xyloside	Flavonols	1.19486e+07	134434	1.21597	-6.4738	down
	Aromadendrin-7-O-glucoside	Flavanonols	1.07912e+06	2.94075e+06	1.23698	1.44632	up
	Myricetindiglucoside	Flavonols	209820	39066	1.25387	-2.42517	down
	Luteolin-7-O-glucuronide	Flavones	22306.4	3515.4	1.0993	-2.6657	down
	Apigenin-6-C-(2''-glucosyl)arabinoside	Flavones	38569.4	4473.97	1.14684	-3.10783	down
	Mearnsetin-3-O-glucoside	Flavones	76600.4	185955	1.26972	1.27953	up
	Luteolin-7,3'-di-O-glucoside	Flavones	98797	36396.4	1.19762	-1.44067	down
	Isorhamnetin-3-O-sophoroside	Flavonols	3.57408e+06	774429	1.27321	-2.20637	down
	Eriodictyol-7-O-(6''-O-p-coumaroyl)glucoside	Flavanones	8631.1	2479.25	1.23756	-1.79964	down
	Formononetin (7-Hydroxy-4'-methoxyisoflavone)	Isoflavones	67743.1	711218	1.21276	3.39215	up
	Kaempferol-3-O-glucorhamnoside	Flavonols	8.02086e+06	2.71229e+06	1.08011	-1.56425	down
	Andrographidine D aglycone	Flavanones	2889.63	9	1.26076	-8.32674	down
	Acacetin	Flavones	48270.1	172895	1.11692	1.8407	up
	Gnetifolin B	Flavones	1.36249e+06	3.29857e+06	1.109	1.2756	up
	5,4'-Dihydroxy-7,2',5'-trimethoxyisoflavone (Derrugenin)	Isoflavones	2972.82	9	1.2846	-8.36769	down
	2',4'-Dihydroxy-2,3',6'-Trimethoxychalcone	Chalcones	5725.08	221579	1.19235	5.27438	up
	Malonyl Wistin	Isoflavones	8.81952e+06	1.82825e+07	1.17774	1.05169	up
	5-Hydroxy-3,7,8,3',4'-Pentamethoxyflavone	Flavones	1257.59	9	1.27415	-7.12652	down
	5,6,7,8,3',4'-Hexamethoxyflavanone	Flavanones	7071.86	9	1.278	-9.61795	down
	Pelargonidin-3-O-glucoside	Anthocyanidins	17995.1	79132.5	1.26926	2.13667	up
	Carthamone	Chalcones	6.56902e+06	3.18654e+06	1.24429	-1.04369	down
	6-Hydroxykaempferol-3,6-O-Diglucoside	Flavonols	1.65626e+07	5.55913e+06	1.26923	-1.575	down
	5-Hydroxy-7,8,4'-Trimethoxyflavanone	Flavanones	33205.4	2.80632e+06	1.21591	6.40112	up
	6,7-Dimethoxy-4-chromanone	Other Flavonoids	190004	569670	1.24924	1.58409	up
	Pterocarpine	Isoflavones	28762	250740	1.26338	3.12396	up
	Isovitexin-7-O-(6''-sinapoyl)glucoside	Flavones	184406	1.37932e+06	1.2785	2.903	up
	5,7,4'-Tri-O-Methylcatechin	Other Flavonoids	52883.4	4.49897e+06	1.26725	6.41064	up
	Diosmetin (5,7,3'-Trihydroxy-4'-methoxyflavone)	Flavones	1.33063e+06	3.40477e+06	1.13009	1.35544	up
	Isorhamnetin-3,7-O-diglucoside	Flavonols	2.19587e+06	509143	1.26042	-2.10865	down
	Quercetin3-O-galactoside	Flavonols	1.06301e+07	4.85844e+06	1.26122	-1.12959	down
	Medicarpin 3-O-glucoside-6'-malonate	Other Flavonoids	28084.6	87001.9	1.09831	1.63127	up
	Isoschaftoside	Flavones	58642.5	8261.02	1.26003	-2.82756	down
	Quercetin-3-O-apiosyl(1→2)galactoside	Flavonols	5.45709e+06	2.03172e+06	1.20457	-1.42543	down
	Calycosin-7-O-glucoside	Isoflavones	9.68504e+06	6.9167e+07	1.28098	2.83625	up
	Complanatuside	Flavonols	1.56264e+07	5.67456e+06	1.20158	-1.46141	down
	Apigenin-6-C-rhamnoside	Flavones	5385.96	17392.2	1.02387	1.69116	up
	Formononetin-7-O-(6''-Malonyl)glucoside	Isoflavones	4.72498e+06	6.2349e+07	1.27803	3.72198	up
	8-Methoxyvestitol	Other Flavonoids	1.81071e+06	4.92006e+07	1.26912	4.76405	up
	Isorhamnetin-3-O-(6''-malonyl)glucoside	Flavonols	5.82176e+06	951572	1.28059	-2.61307	down
	Eriodictyol-7-O-Rutinoside (Eriocitrin)	Flavanones	194099	63080.1	1.17309	-1.62154	down
	methyl 4,8-dihydroxy-6-methoxy-9-oxo-9H-xanthene-3-carboxylate	Other Flavonoids	53841.1	17423.8	1.20971	-1.62765	down
	Chrysopsin feruloyl glucosyl malonyl glucoside	Flavones	3.78978e+06	356588	1.2692	-3.40978	down
	Eupatorin; 3',5-Dihydroxy-4',6,7-Trimethoxyflavone	Flavones	68949.8	19733.9	1.03644	-1.80487	down
	Phloretin-4'-O-glucoside (Trilobatin)	Chalcones	179646	40415.6	1.25489	-2.15218	down
	Madreselvin A	Flavones	3.58499e+06	881455	1.26184	-2.02401	down
	Quercetin-3-O-glucoside (Isoquercitrin)	Flavonols	1.07058e+07	5.17924e+06	1.25936	-1.04758	down
	Astrapterocarpan	Other Flavonoids	1.03198e+06	2.33369e+07	1.2793	4.49913	up
	Aracarpene 1	Isoflavones	1.33292e+06	3.2662e+06	1.12296	1.29303	up
	Dihydromyricetin (Ampelopsin)	Flavanonols	68356	15986.4	1.11973	-2.09622	down
	Isorhamnetin-3-O-(6''-malonyl)glucoside-7-O-rhamnoside	Flavonols	1.26292e+07	1.46585e+06	1.21028	-3.10696	down
	5,7-Dihydroxy-3',4',5'-trimethoxyflavone	Flavones	12479.5	5819.3	1.05205	-1.10065	down
	5,6,7,4'-Tetramethoxyflavanone	Flavanones	12479.5	5819.3	1.05205	-1.10065	down
	Kaempferol-3-O-galactoside-4'-O-glucoside	Flavonols	22006.8	44224.3	1.05626	1.00689	up
	5-Hydroxy-7,8,2',6'-Tetramethoxyflavone (Altisin)	Flavones	7376.78	9	1.27559	-9.67885	down
	Genistein-7-O-(6''-malonyl)glucoside	Isoflavones	434493	2.06143e+06	1.27622	2.24624	up
	Protogenkwanone	Other Flavonoids	1.32243e+06	3.24414e+06	1.13651	1.29465	up
	Texasin	Isoflavones	293751	4.40659e+06	1.27609	3.907	up
	Malonyltrifolirhizin	Other Flavonoids	2.07918e+07	5.03349e+07	1.23714	1.27554	up
	Acacetin feruloyl xylosyl malonyl glucoside	Flavones	160515	1.51919e+06	1.27306	3.24253	up
	5,7,2'-Trhiyroxy-8-methoxyflavone	Flavones	1.34221e+06	3.22378e+06	1.12969	1.26414	up
	Odoratin 7-malonyl glucoside	Isoflavones	1.26412e+07	4.18191e+07	1.20792	1.72603	up
	Chrysoeriol-7,4'-di-O-glucoside	Flavones	1.0419e+06	298251	1.22047	-1.80462	down
	7-O-Methylluteolin	Flavones	1.48045e+06	126020	1.21642	-3.55432	down
	Apigenin-5-O-glucoside	Flavones	97202.2	439084	1.2128	2.17544	up
	Kaempferol-3,7-O-diglucoside	Flavonols	87922.6	35444.8	1.22612	-1.31066	down
	Thymonin	Flavones	3562.46	9	1.25512	-8.62874	down
	Eriodictyol-7-O-glucoside	Flavanones	2.30818e+06	788215	1.23801	-1.55009	down
	5,7,8,3',4'-Pentamethoxyflavanone	Flavones	4095.14	9	1.27623	-8.82977	down
	Chrysoeriol glucosyl malonyl glucoside	Flavones	728881	3.53618e+06	1.27794	2.27844	up
	Epiafzelechin	Flavanols	43010.6	743186	1.2515	4.11096	up
	3'-Methoxydaidzein	Isoflavones	30133.1	144209	1.22846	2.25875	up
	carlinoside	Flavones	9	3025.43	1.27654	8.393	up
	Chrysoeriol-7-O-(6''-acetyl)glucoside	Flavones	5.20527e+06	2.1385e+06	1.16224	-1.28337	down
	2'-Hydoxy-5-methoxyGenistein-4',7-O-diglucoside	Isoflavones	267553	59235.1	1.25047	-2.1753	down
	Isoscutellarein	Flavones	75322.3	273785	1.18118	1.86189	up
	Acacetin glucosyl malonyl glucoside	Flavones	111727	1.26387e+06	1.26067	3.4998	up
	Astragaisoflavan B malonyl glucoside	Isoflavones	1.37988e+07	4.94194e+06	1.28162	-1.4814	down
	Kaempferol-3-O-glucoside-7-O-rhamnoside	Flavonols	7.10059e+06	2.51188e+06	1.08025	-1.49917	down
	Cirsimaritin (4',5-dihydroxy-6,7-dimethoxyflavone)	Flavones	30271.4	180030	1.19286	2.57221	up
	Isosaponarin(Isovitexin-4'-O-glucoside)	Flavones	9	6721.76	1.28457	9.5447	up
	6''-O-Malonyldaidzin	Isoflavones	131344	1.28636e+06	1.25755	3.29188	up
	Aracarpene 2	Isoflavones	1.3442e+06	3.40671e+06	1.10013	1.34163	up
	6''-O-Acetylglycitin	Isoflavones	102437	1.0014e+06	1.27891	3.2892	up
	Apigenin glucosyl malonyl glucoside	Flavones	2.6016e+06	5.40933e+06	1.18612	1.05605	up
	irilinB-7-glucoside-O-malonate	Isoflavones	6.54977e+06	3.1493e+07	1.23111	2.26551	up
	Nepetin-7-O-glucoside(Nepitrin)	Flavones	5.83519e+06	409881	1.28018	-3.8315	down
	Afrormosin-7-O-(6''-malonyl)glucoside	Isoflavones	8.67287e+06	1.82326e+07	1.13228	1.07194	up
	3'-Hydroxy-4'-O-β-D-glucosylpuerarin	Isoflavones	97900.7	317382	1.27766	1.69683	up
	Dihydrokaempferol-7-O-glucoside	Flavanonols	341805	110939	1.2407	-1.6234	down
	5,2'-Dihydroxy-7,8-dimethoxyflavone glycoside	Flavones	805772	5.72069e+06	1.27758	2.82775	up
	Luteolin-7-O-gentiobioside	Flavones	104103	33606.2	1.25297	-1.63121	down
	Luteolin-7-O-(6''-sinapoyl)glucoside	Flavones	9	133939	1.2825	13.8613	up
	Hirsutissimiside C	Isoflavones	23692.1	401872	1.24889	4.08426	up
	rhamnazin-3-O-β-D-apiosyl-(1→2)-O-β-D-glucoside	Flavonols	214643	558297	1.23347	1.37909	up
	Odoratin malonyl glucoside	Isoflavones	874468	389017	1.23628	-1.16857	down
	Eriodictyol-3'-O-glucoside	Flavanones	294386	94657.5	1.0871	-1.63692	down
	Apigenin-7-O-rutinoside (Isorhoifolin)	Flavones	13647	9	1.28156	-10.5664	down
	Chrysopsin sinapyl glucosyl malonyl glucoside	Flavones	1.84115e+06	230647	1.25771	-2.99685	down
	Quercetin-3-O-(2''-O-acetyl)glucuronide	Flavonols	1.33242e+07	3.8322e+06	1.20256	-1.79781	down
	Calycosin	Isoflavones	1.22014e+06	1.62646e+07	1.16887	3.73662	up
	3',7-dihydroxy-4'-methoxyflavone	Flavones	1.22014e+06	1.62646e+07	1.16887	3.73662	up
	Quercetin-3-O-sophoroside-7-O-rhamnoside	Flavonols	181392	22952.2	1.24324	-2.98241	down
	Quercetin-3-O-robinobioside	Flavonols	4.42427e+06	539100	1.27135	-3.03681	down
	2'-Hydroxygenistein	Isoflavones	58496.1	245427	1.24911	2.06888	up
	Laricitrin-3-O-(6''-acetyl)glucoside	Flavonols	280451	24577.6	1.12898	-3.51233	down
	Acacetin-7-O-rutinoside (Linarin)	Flavones	601854	2.42011e+06	1.26249	2.00759	up
	Viscidulin III	Flavones	807292	83499.1	1.26417	-3.27326	down
	7,4'-Dihydroxy-8,2',3'-trimethoxyisoflavan	Other Flavonoids	13969.7	1.24508e+06	1.25781	6.4778	up
	Trifolirhizin (Maackiain-3-O-glucoside)	Isoflavones	69405.7	743512	1.27754	3.42123	up
	Scandione	Other Flavonoids	426810	30526.1	1.28125	-3.80548	down
	5,6,7,3',4',5'-hexanmethoxyflavone	Flavones	700157	346583	1.27793	-1.01448	down
	Daidzein-7-O-glucoside(Daidzin)	Isoflavones	26956.1	9	1.27599	-11.5484	down
	Hesperetin-7-O-neohesperidoside(Neohesperidin)	Flavanones	270652	2.03447e+06	1.21288	2.91015	up
	2-(3,4-dihydroxyphenyl)-4h-chromene-3,5,7-triol-glucoside	Flavanols	339214	766874	1.1545	1.1768	up
	Chrysoeriol-7-O-(2''-O-glucuronyl)glucuronide	Flavones	9	6710.63	1.28263	9.54231	up
	Robinson-7-O-Neohesperidin	Flavonols	571322	2.83491e+06	1.25887	2.31093	up
	Quercetin-3-O-rutinoside (Rutin)	Flavonols	500981	55051.1	1.26824	-3.18591	down
	Butesuperin B glucoside	Isoflavones	9	2799.75	1.26322	8.28116	up
	Naringenin-7-O-Rutinoside(Narirutin)	Flavanones	5951.82	9	1.28478	-9.36919	down
	Quercetin-3-O-(6''-O-acetyl)galactoside	Flavonols	5.32549e+06	2.44115e+06	1.23122	-1.12536	down
	Isorhamnetin-3-O-(6''-acetylglucoside)	Flavonols	2.6838e+07	6.24925e+06	1.224	-2.10252	down
	Gossypetin-3-O-(6''-malonyl)glucoside	Flavonols	2.75653e+06	9	1.25094	-18.2245	down
	Limocitrin-3-O-glucoside	Flavonols	9	12534.1	1.28185	10.4436	up
FB vs F	Quercetin	Flavonols	393256	1.04271e+06	1.35057	1.4068	up
	Odoratin 7-Glucoside	Isoflavones	948463	427425	1.41049	-1.14992	down
	2-hydroxynaringenin	Flavanones	3381.57	1683.4	1.02318	-1.00632	down
	myricetin-3-O-β-D-xylopyranosyl-(1→2)-β-D-glucopyranoside	Flavonols	1.00541e+06	3.28202e+06	1.41828	1.7068	up
	6,4'-Dimethoxyisoflavone-7-O-glucoside (Wistin)	Isoflavones	897842	445524	1.28771	-1.01096	down
	Gossypetin-3-O-glucoside	Flavonols	1.46908e+06	2.97071e+06	1.09287	1.0159	up
	Genistein glucosyl malonyl glucoside	Isoflavones	1.73261e+06	677076	1.45543	-1.35555	down
	3,5-Dihydroxy-2-(4-hydroxyphenyl)chromen-4-one	Flavones	51824.4	23933.9	1.30418	-1.11458	down
	Delphinidin-3-O-sambubioside	Anthocyanidins	1.10349e+06	4.46785e+06	1.32183	2.0175	up
	7-Hydroxy-2',5,8-Trimethoxyflavanone	Flavanones	5142.94	9	1.46626	-9.15845	down
	Quercetin-7-O-(6''-malonyl)glucosyl-5-O-glucoside	Flavonols	2.03839e+06	483612	1.43858	-2.07551	down
	Baicalin	Flavones	9	2992.23	1.46614	8.37708	up
	Apigenin-7-O-glucuronide	Flavones	9	2992.23	1.46614	8.37708	up
	Quercetin-7-O-(2''-malonyl)glucosyl-5-O-glucoside	Flavonols	2.67139e+06	632144	1.40348	-2.07927	down
	Afrormosin (6,4'-Dimethoxy-7-Hydroxyisoflavone)	Isoflavones	309084	88318.5	1.2803	-1.80721	down
	Swertianolin	Other Flavonoids	35193.4	464997	1.19613	3.72384	up
	1,7-Dihydroxy-3,6-dimethoxyxanthone(iso-1)	Other Flavonoids	44897.1	15424.6	1.36081	-1.54139	down
	Scutellarein (5,6,7,4'-Tetrahydroxyflavone)	Flavones	23333.6	52632.3	1.0603	1.17354	up
	Luteolin-6-C-glucoside (Isoorientin)	Flavones	9	9790.06	1.47643	10.0872	up
	Formononetin-7-O-glucoside (Ononin)	Isoflavones	1.66065e+06	348830	1.44639	-2.25115	down
	3-O-Acetylpinobanksin	Flavanonols	1.22217e+06	444355	1.40004	-1.45966	down
	5,7,4'-Trihydroxy-6,8-dimethoxyisoflavone-7-O-galactoside	Isoflavones	16180.8	42130.1	1.2802	1.38057	up
	Amoenin	Flavonols	1.27736e+07	3.73271e+06	1.35423	-1.77488	down
	Aromadendrin (Dihydrokaempferol)	Flavanonols	9	15552.9	1.47698	10.755	up
	Cirsiliol-8-C-(2''-glucosyl)glucoside	Flavones	9	17008.5	1.47633	10.884	up
	Biochanin A	Isoflavones	20817	3609.88	1.43236	-2.52773	down
	Butesuperin A glucoside	Isoflavones	9	5989.89	1.46888	9.37839	up
	Butesuperin A-7''-O-β-glucopyranoside	Isoflavones	9	5989.89	1.46888	9.37839	up
	Chrysin-7-O-(6''-malonyl)glucoside	Flavones	9250.43	26704.7	1.31894	1.5295	up
	Taxifolin(Dihydroquercetin)	Flavanonols	36196	12653.4	1.16746	-1.5163	down
	Isobavachalcone glucoside	Chalcones	285731	100261	1.36713	-1.5109	down
	Cyanidin-3-O-glucoside (Kuromanin)	Anthocyanidins	131053	58972.7	1.31661	-1.15203	down
	Oroxin B	Flavones	9	2450.59	1.45791	8.08899	up
	Myricetin-3-O-glucuronide	Flavonols	4308.25	17942	1.05942	2.05817	up
	Gossypetin-3-O-glucoside-8-O-xyloside	Flavonols	1.06221e+06	3.12001e+06	1.38185	1.55448	up
	Eriodictyol-7-O-(6''-O-p-coumaroyl)glucoside	Flavanones	10137.2	3532	1.34164	-1.5211	down
	Formononetin (7-Hydroxy-4'-methoxyisoflavone)	Isoflavones	108182	44030.2	1.1586	-1.29689	down
	Quercetin-3-O-glucuronide	Flavonols	18828.6	9	1.46975	-11.0307	down
	Poncirin (Isosakuranetin-7-O-neohesperidoside)	Flavanones	28757.7	227882	1.46109	2.98627	up
	Acacetin	Flavones	31314.2	9	1.47603	-11.7646	down
	5,4'-Dihydroxy-7,2',5'-trimethoxyisoflavone (Derrugenin)	Isoflavones	4278.22	9	1.04168	-8.89287	down
	2',4'-Dihydroxy-2,3',6'-Trimethoxychalcone	Chalcones	3714.26	9	1.47549	-8.68893	down
	Chrysoeriol-7-O-gentiobioside	Flavones	9	18279.2	1.47308	10.988	up
	5-Hydroxy-3,7,8,3',4'-Pentamethoxyflavone	Flavones	9	1632.47	1.47186	7.50292	up
	Chrysoeriol-6-C-glucoside-4'-O-glucoside	Flavones	21465.9	133078	1.38003	2.63216	up
	Chrysin-7-O-Glucuronide	Flavones	9	2598.25	1.01854	8.1734	up
	5-Hydroxy-7,8,4'-Trimethoxyflavanone	Flavanones	81160.9	9562.53	1.44204	-3.08532	down
	6,7-Dimethoxy-4-chromanone	Other Flavonoids	319495	142611	1.39969	-1.1637	down
	Pterocarpine	Isoflavones	29804.2	10488	1.32492	-1.50677	down
	5,7,4'-Tri-O-Methylcatechin	Other Flavonoids	110855	18300.9	1.3152	-2.59869	down
	Rehderianin I	Flavonols	21666	66574.6	1.02144	1.61954	up
	Calycosin-7-O-glucoside	Isoflavones	1.43885e+07	3.73988e+06	1.43468	-1.94385	down
	Complanatuside	Flavonols	1.14932e+07	592168	1.46522	-4.27863	down
	Isoetin (5,7,2',4',5'-Pentahydroxyflavone)	Flavones	6365.64	13011.8	1.07974	1.03145	up
	Formononetin-7-O-(6''-Malonyl)glucoside	Isoflavones	1.11758e+07	2.76281e+06	1.44257	-2.01617	down
	Chrysoeriol-7-O-(6''-feruloyl)glucoside	Flavones	258708	1.13861e+06	1.46977	2.13788	up
	Chrysopsin feruloyl glucosyl malonyl glucoside	Flavones	3.84489e+06	328810	1.44187	-3.54762	down
	Astrapterocarpan	Other Flavonoids	1.01582e+06	480424	1.28657	-1.08027	down
	Luteolin (5,7,3',4'-Tetrahydroxyflavone)	Flavones	20647.1	6120.73	1.38634	-1.75416	down
	5,7,3',4'-Tetrahydroxy-6,8-dimethoxyflavone	Flavones	9	1984.02	1.47567	7.78429	up
	Texasin	Isoflavones	411757	77550.9	1.43772	-2.40858	down
	Chrysoeriol-7,4'-di-O-glucoside	Flavones	777339	32508.5	1.46296	-4.57965	down
	Apigenin-5-O-glucoside	Flavones	163760	359107	1.31564	1.13283	up
	5,7,8,3',4'-Pentamethoxyflavanone	Flavones	2187.11	9	1.4434	-7.92489	down
	5,7-Dihydroxy-6,8-dimethoxyflavone-7-O-glucoside	Flavones	9	2053.17	1.03879	7.83371	up
	3'-Methoxydaidzein	Isoflavones	28932.3	6587.79	1.41536	-2.13482	down
	carlinoside	Flavones	2705.22	9	1.00721	-8.23161	down
	2'-Hydoxy-5-methoxyGenistein-4',7-O-diglucoside	Isoflavones	776754	9	1.47697	-16.3972	down
	Acacetin glucosyl malonyl glucoside	Flavones	120105	31768.8	1.46475	-1.91861	down
	Cirsimaritin (4',5-dihydroxy-6,7-dimethoxyflavone)	Flavones	16466.6	9	1.47014	-10.8373	down
	Isosaponarin(Isovitexin-4'-O-glucoside)	Flavones	3237	9	1.47813	-8.49052	down
	6''-O-Acetylglycitin	Isoflavones	119978	37811.9	1.33515	-1.66586	down
	Apigenin glucosyl malonyl glucoside	Flavones	2.05803e+06	816333	1.43769	-1.33403	down
	Isovitexin-7-O-(6''-feruloyl)glucoside	Flavones	43318.1	20615.9	1.07584	-1.07121	down
	Pinocembrin (Dihydrochrysin)	Flavanones	222232	68750.2	1.38538	-1.69263	down
	Hirsutissimiside C	Isoflavones	36530.6	8789.43	1.33049	-2.05527	down
	Kaempferol-3-O-sophoroside-7-O-rhamnoside	Flavonols	215509	106912	1.11812	-1.01133	down
	Quercetin-3-O-(6''-O-malonyl)glucosyl-5-O-glucoside	Flavonols	4.52978e+06	2.11939e+06	1.42801	-1.09579	down
	6''-O-Malonylgenistin	Isoflavones	680083	2.74772e+06	1.44696	2.01445	up
	Odoratin malonyl glucoside	Isoflavones	829021	2.24136e+06	1.37512	1.43489	up
	Apigenin-7-O-rutinoside (Isorhoifolin)	Flavones	14946.6	4277.61	1.14522	-1.80494	down
	Chrysopsin sinapyl glucosyl malonyl glucoside	Flavones	1.29882e+06	69192.5	1.475	-4.23044	down
	Acacetin-7-O-rutinoside (Linarin)	Flavones	708988	156765	1.43509	-2.17715	down
	Tricin (5,7,4'-Trihydroxy-3',5'-dimethoxyflavone)	Flavones	5330.04	24552.9	1.28157	2.20367	up
	7,4'-Dihydroxy-8,2',3'-trimethoxyisoflavan	Other Flavonoids	28265.5	7668.88	1.0456	-1.88195	down
	5,6,7,5'-tetramethoxy-3',4'-methylenedioxyflavonoid	Flavones	2.1859e+06	882914	1.46316	-1.30788	down
	5,6,7,3',4',5'-hexanmethoxyflavone	Flavones	749695	330346	1.30983	-1.18233	down
	Isosakuranetin (5,7-Dihydroxy-4'-methoxyflavanone)	Flavanones	45453.7	5951.29	1.3482	-2.93312	down
	Hesperetin-7-O-neohesperidoside(Neohesperidin)	Flavanones	155714	419561	1.102	1.42998	up
	Sophoraflavanone K	Flavanones	20676.8	402530	1.4256	4.28301	up
	8,11-dimethoxy-2h-[1,3]dioxolo[4,5-b]xanthen-10-one	Other Flavonoids	256851	649904	1.3487	1.3393	up
	Robinson-7-O-Neohesperidin	Flavonols	736471	207123	1.47019	-1.83014	down
	Quercetin-3-O-(6''-O-acetyl)glucosyl-(1→3)-Galactoside	Flavonols	150518	62197.6	1.39469	-1.27501	down
	Puerarin (7,4'-Dihydroxy-8-C-glucosylisoflavone)	Isoflavones	6582.27	9	1.45596	-9.51445	down
	Butesuperin B glucoside	Isoflavones	9	4034.98	1.47199	8.80842	up
	Cyanidin-3-O-galactoside	Anthocyanidins	9	101061	1.47854	13.4549	up
	5,7,5'-Trimethoxy-3',4'-methylenedioxyflavonoid	Flavones	3.40638e+06	794885	1.46996	-2.09942	down
	Quercetin-3-O-(6''-O-acetyl)galactoside	Flavonols	4.44394e+06	2.19166e+06	1.28608	-1.01982	down
	Kaempferol-3-O-[2-O-(trans-p-coumaroyl)-3-O-ɑ-D-glucopyranosyl]-ɑ-D-glucopyranoside	Flavonols	23477.5	51343.8	1.43907	1.12891	up
	Limocitrin-3-O-glucoside	Flavonols	7637.22	9	1.47273	-9.72891	down
FB vs GF	Kaempferol-3-O-neohesperidoside	Flavonols	8.54545e+06	2.67263e+06	1.25324	-1.6769	down
	Quercetin	Flavonols	393256	909922	1.19415	1.21027	up
	astragaisoflavan D	Other Flavonoids	12797.2	63388.8	1.3693	2.3084	up
	Dihydroxy-dimethoxyflavone	Flavones	27722.9	69804.8	1.38805	1.33225	up
	Odoratin 7-Glucoside	Isoflavones	948463	2.69952e+06	1.34846	1.50904	up
	Kaempferol-3-O-rutinoside(Nicotiflorin)	Flavonols	8.99068e+06	2.524e+06	1.27678	-1.83272	down
	Luteolin-7-O-rutinoside	Flavones	6.16365e+06	1.80818e+06	1.2983	-1.76925	down
	myricetin-3-O-β-D-xylopyranosyl-(1→2)-β-D-glucopyranoside	Flavonols	1.00541e+06	2.48236e+06	1.14692	1.30393	up
	Gossypetin-3-O-glucoside	Flavonols	1.46908e+06	4.17745e+06	1.09155	1.50771	up
	3,9-Dihydroxypterocarpan	Isoflavones	27755.6	70840.1	1.27806	1.35179	up
	5,7,4',5'-Tetrahydro-3',6-dimethoxyflavone	Flavones	9	2154.77	1.02487	7.90339	up
	Delphinidin-3-O-sambubioside	Anthocyanidins	1.10349e+06	4.97078e+06	1.25942	2.1714	up
	Quercetin-7-O-(6''-malonyl)glucosyl-5-O-glucoside	Flavonols	2.03839e+06	983191	1.35431	-1.05189	down
	Afrormosin (6,4'-Dimethoxy-7-Hydroxyisoflavone)	Isoflavones	309084	624040	1.13999	1.01364	up
	Myricetin-3-O-β-D-glucoside	Flavonols	1.49853e+06	3.18498e+06	1.01452	1.08773	up
	Swertianolin	Other Flavonoids	35193.4	437829	1.25256	3.63699	up
	1,7-Dihydroxy-3,6-dimethoxyxanthone(iso-1)	Other Flavonoids	44897.1	17605.4	1.40811	-1.3506	down
	Luteolin-7-O-(6''-malonyl)glucoside-5-O-rhamnoside	Flavones	1.32115e+07	4.95789e+06	1.23225	-1.414	down
	Luteolin-6-C-glucoside (Isoorientin)	Flavones	9	5874.29	1.0121	9.35027	up
	Isorhamnetin-3-O-(6''-malonyl)glucoside-7-O-glucoside	Flavonols	1.2699e+07	5.72862e+06	1.42033	-1.14846	down
	3-O-Acetylpinobanksin	Flavanonols	1.22217e+06	521240	1.34637	-1.22943	down
	5,7,4'-Trihydroxy-6,8-dimethoxyisoflavone-7-O-galactoside	Isoflavones	16180.8	42694.2	1.2358	1.39976	up
	Kaempferol coumaroyl xylosyl malonyl glucoside	Flavonols	6.78828e+06	2.61562e+06	1.40894	-1.37589	down
	Pinostrobin Chalcone	Chalcones	38402.1	18237.2	1.11942	-1.07431	down
	Aromadendrin (Dihydrokaempferol)	Flavanonols	9	13528.7	1.44857	10.5538	up
	Isoluteolin (Orobol)(5,7,3',4'-tetrahydroxyisoflavone)	Isoflavones	127677	61692.4	1.41118	-1.04934	down
	Myricetin-3-O-(6''-malony)glucoside	Flavonols	3.03923e+06	6.6994e+06	1.0272	1.14033	up
	Apigenin-7-O-(6''-acetyl)glucoside	Flavones	3174.26	9	1.43854	-8.46228	down
	Isorhamnetin; 3'-Methoxy-3,4',5,7-Tetrahydroxyflavone	Flavonols	135905	62440.1	1.10228	-1.12206	down
	Acacetin-7-O-glucuronide	Flavones	9	4516.04	1.41468	8.97092	up
	Hesperetin-7-O-glucoside	Flavanones	3.9785e+06	1.38444e+07	1.34764	1.79901	up
	Biochanin A	Isoflavones	20817	61652.3	1.26472	1.5664	up
	Butesuperin A glucoside	Isoflavones	9	5599.52	1.43067	9.28116	up
	Butesuperin A-7''-O-β-glucopyranoside	Isoflavones	9	5599.52	1.43067	9.28116	up
	Biochanin A-7-O-glucoside-6''-O-malonate(iso1)	Isoflavones	3.81857e+06	1.39013e+06	1.35026	-1.45781	down
	Schaftoside	Flavones	9	4793.03	1.44319	9.0568	up
	3,4,2',4',6'-Pentahydroxychalcone-4'-O-glucoside	Chalcones	48774.7	114738	1.01005	1.23414	up
	5-Hydroxy-3,3',4',5',7-Pentamethoxyflavone	Flavones	9	1698.04	1.43351	7.55973	up
	5,6,3',4'-Tetrahydroxy-3,7-dimethoxyflavone-6-O-glucoside	Flavones	9	27886.9	1.44534	11.5974	up
	Cyanidin-3-O-sambubioside[Cyanidin-3-O-(2''-O-xylosyl)glucoside]	Anthocyanidins	885943	3.52898e+06	1.19263	1.99396	up
	Taxifolin(Dihydroquercetin)	Flavanonols	36196	10234	1.36926	-1.82246	down
	Myricetin-3-O-galactoside	Flavonols	1.38335e+06	2.90368e+06	1.02693	1.06971	up
	Oroxin B	Flavones	9	7292.89	1.42268	9.66235	up
	Myricetin-3-O-glucuronide	Flavonols	4308.25	11288.5	1.19164	1.38968	up
	Gossypetin-3-O-glucoside-8-O-xyloside	Flavonols	1.06221e+06	2.36275e+06	1.17278	1.15339	up
	Aromadendrin-7-O-glucoside	Flavanonols	894794	1.94571e+06	1.42264	1.12067	up
	Luteolin-7,3'-di-O-glucoside	Flavones	134405	40960.3	1.44065	-1.71428	down
	Eriodictyol-7-O-(6''-O-p-coumaroyl)glucoside	Flavanones	10137.2	4135.66	1.273	-1.29347	down
	Formononetin (7-Hydroxy-4'-methoxyisoflavone)	Isoflavones	108182	256104	1.0603	1.24327	up
	Quercetin-3-O-glucuronide	Flavonols	18828.6	9	1.44014	-11.0307	down
	Laricitrin-3-O-glucoside	Flavonols	153359	1.34777e+06	1.06673	3.13559	up
	Kaempferol-3-O-glucorhamnoside	Flavonols	8.38356e+06	2.3957e+06	1.31661	-1.80711	down
	Andrographidine D aglycone	Flavanones	2843.12	9	1.02232	-8.30333	down
	Acacetin	Flavones	31314.2	172114	1.38079	2.45848	up
	Gnetifolin B	Flavones	988909	2.23708e+06	1.4111	1.17771	up
	5,8-dihydroxy-6,7,3',4'-tetramethoxyflavone-8-O-β-D-glucoside	Flavones	4033.23	8879.43	1.1878	1.13853	up
	5-Hydroxy-3,7,8,3',4'-Pentamethoxyflavone	Flavones	9	1324.65	1.43762	7.20147	up
	Monohydroxy-trimethoxyflavone-O-(6''-malonyl)glucoside	Flavones	520993	212829	1.33956	-1.29157	down
	5,6,7,8,3',4'-Hexamethoxyflavanone	Flavanones	9	19811.1	1.44909	11.1041	up
	Pelargonidin-3-O-glucoside	Anthocyanidins	13804.9	36501.4	1.25162	1.40277	up
	Diosmetin (5,7,3'-Trihydroxy-4'-methoxyflavone)	Flavones	988627	2.24299e+06	1.39349	1.18192	up
	Isoschaftoside	Flavones	14264	33757.7	1.23838	1.24284	up
	Chrysoeriol-7-O-(6''-feruloyl)glucoside	Flavones	258708	1.00868e+06	1.43738	1.96308	up
	8-Methoxyvestitol	Other Flavonoids	1.15124e+06	7.15435e+06	1.40794	2.63563	up
	Eriodictyol-7-O-Rutinoside (Eriocitrin)	Flavanones	206411	57930.8	1.35757	-1.83312	down
	Aracarpene 1	Isoflavones	933461	2.25078e+06	1.40256	1.26976	up
	Luteolin (5,7,3',4'-Tetrahydroxyflavone)	Flavones	20647.1	8483.65	1.0761	-1.28318	down
	Isorhamnetin-3-O-(6''-malonyl)glucoside-7-O-rhamnoside	Flavonols	2.01074e+07	7.97105e+06	1.16777	-1.33489	down
	5,7,3',4'-Tetrahydroxy-6,8-dimethoxyflavone	Flavones	9	3673.62	1.01572	8.67306	up
	Protogenkwanone	Other Flavonoids	923172	2.16069e+06	1.39211	1.22682	up
	5,7,2'-Trhiyroxy-8-methoxyflavone	Flavones	981919	2.15412e+06	1.39522	1.13342	up
	Prunetin (5,4'-Dihydroxy-7-methoxyisoflavone)	Isoflavones	9	1712.09	1.43019	7.57162	up
	Odoratin 7-malonyl glucoside	Isoflavones	7.24061e+06	1.7029e+07	1.31842	1.23381	up
	Kaempferol-3,7-O-diglucoside	Flavonols	130479	40776.8	1.40494	-1.678	down
	Epiafzelechin	Flavanols	32399.7	106920	1.40197	1.72249	up
	3'-Methoxydaidzein	Isoflavones	28932.3	73039.2	1.36389	1.33599	up
	2'-Hydoxy-5-methoxyGenistein-4',7-O-diglucoside	Isoflavones	776754	195616	1.30132	-1.98943	down
	Isoscutellarein	Flavones	78509.4	36447	1.0079	-1.10706	down
	Acacetin glucosyl malonyl glucoside	Flavones	120105	246921	1.3179	1.03975	up
	Kaempferol-3-O-glucoside-7-O-rhamnoside	Flavonols	8.61587e+06	2.41301e+06	1.30947	-1.83616	down
	Cirsimaritin (4',5-dihydroxy-6,7-dimethoxyflavone)	Flavones	16466.6	47359.4	1.19293	1.52411	up
	Aracarpene 2	Isoflavones	976143	2.18777e+06	1.37021	1.1643	up
	Tricin-7-O-(6''-O-malonyl)glucoside	Flavones	148090	9	1.02621	-14.0062	down
	Apigenin glucosyl malonyl glucoside	Flavones	2.05803e+06	1.02138e+06	1.4083	-1.01075	down
	irilinB-7-glucoside-O-malonate	Isoflavones	7.83535e+06	1.93828e+07	1.42192	1.3067	up
	Kaempferol-3-O-robinobioside(Biorobin)	Flavonols	562892	136675	1.33358	-2.04211	down
	6-Methylflavone	Flavones	13606.5	27759.8	1.09653	1.0287	up
	Pinocembrin (Dihydrochrysin)	Flavanones	222232	102782	1.38856	-1.11248	down
	Flavoyadorinin B	Flavones	78145.1	37460.7	1.26896	-1.06078	down
	Luteolin-7-O-gentiobioside	Flavones	152762	51929.4	1.42899	-1.55666	down
	Luteolin-7-O-(6''-sinapoyl)glucoside	Flavones	20862.5	9	1.44455	-11.1787	down
	Kaempferol-3-O-sophoroside-7-O-rhamnoside	Flavonols	215509	37315.4	1.38489	-2.52991	down
	Odoratin malonyl glucoside	Isoflavones	829021	241824	1.41529	-1.77745	down
	Tricin-7-O-(2''-feruloyl)glucoside	Flavones	97609.3	534421	1.37321	2.45289	up
	Quercetin-3-O-sophoroside-7-O-rhamnoside	Flavonols	358647	136491	1.41968	-1.39376	down
	Acacetin-7-O-rutinoside (Linarin)	Flavones	708988	1.57611e+06	1.33552	1.15254	up
	Acacetin malonyl glucoside	Flavones	3.98446e+06	1.42397e+06	1.35507	-1.48447	down
	Quercetin-3-O-(6''-O-sinapoyl)glucoside-7-O-(6''-O-malonyl)glucoside	Flavonols	168846	353694	1.38614	1.06679	up
	Sophoraflavanone K	Flavanones	20676.8	461615	1.42442	4.48061	up
	2-(3,4-dihydroxyphenyl)-4h-chromene-3,5,7-triol-glucoside	Flavanols	220796	552923	1.40297	1.32437	up
	Robinson-7-O-Neohesperidin	Flavonols	736471	1.76561e+06	1.38152	1.26146	up
	Cyanidin-3-O-galactoside	Anthocyanidins	9	282868	1.44685	14.9398	up
	3'-O-Methyl-epicatechin	Flavanols	17089.4	38196.1	1.0218	1.16032	up
	Limocitrin-3-O-glucoside	Flavonols	7637.22	9	1.44276	-9.72891	down
FB vs MF	astragaisoflavan D	Other Flavonoids	12797.2	116855	1.28509	3.19082	up
	7,3',4'-Trihydroxyquercetin	Flavones	6401.43	9	1.36759	-9.47425	down
	Dihydroxy-dimethoxyflavone	Flavones	27722.9	137736	1.16341	2.31276	up
	Odoratin 7-Glucoside	Isoflavones	948463	2.60976e+06	1.0688	1.46025	up
	Oroxylin A (5,7-dihydroxy-6-methoxyflavone)	Flavones	2413.58	43921.4	1.28664	4.18568	up
	5-Hydroxy-4',6,7-trimethoxyflavone (Salvigenin)	Flavones	8411.34	2600.07	1.09546	-1.69379	down
	5-Hydroxy-3,7,3',4'-tetramethoxyflavone (Retusin)	Flavones	13626.8	6341.57	1.0698	-1.10353	down
	3,9-Dihydroxypterocarpan	Isoflavones	27755.6	1.21878e+06	1.29064	5.45651	up
	paratensein-7-O-glucoside	Isoflavones	3.29719e+06	8.98576e+06	1.05283	1.4464	up
	Prunitrin	Isoflavones	2.538e+06	1.25815e+06	1.18996	-1.01239	down
	Quercetin feruloyl xylosyl malonyl glucoside	Flavonols	2.9094e+07	1.23921e+07	1.31237	-1.2313	down
	Quercetin-7-O-(6''-malonyl)glucosyl-5-O-glucoside	Flavonols	2.03839e+06	710569	1.32219	-1.52039	down
	Sophoricoside	Isoflavones	71570.1	634961	1.22815	3.14924	up
	Quercetin-7-O-(2''-malonyl)glucosyl-5-O-glucoside	Flavonols	2.67139e+06	1.06679e+06	1.27983	-1.32431	down
	Afrormosin (6,4'-Dimethoxy-7-Hydroxyisoflavone)	Isoflavones	309084	1.10622e+07	1.26164	5.16149	up
	Swertianolin	Other Flavonoids	35193.4	313869	1.13985	3.15679	up
	Isomedicarpin	Isoflavones	37802.6	14916.3	1.24034	-1.34159	down
	Diosmetin-7-O-glucoside	Flavones	3.23087e+06	6.52673e+06	1.0297	1.01444	up
	Kaempferol triglucoside	Flavonols	72024.8	21163	1.28107	-1.76695	down
	Oroxin A	Flavones	91232.1	627563	1.23974	2.78215	up
	Luteolin-6-C-glucoside (Isoorientin)	Flavones	9	5683.25	1.3661	9.30258	up
	Apigenin-7,4'-dimethyl ether	Flavones	10938	22750.6	1.0313	1.05655	up
	Apigenin-8-C-(2''-glucosyl)arabinoside	Flavones	8975.04	3775.28	1.05839	-1.24933	down
	Eupatorin-5-methylether (3'-hydroxy-5,6,7,4'-tetramethoxyflavone)	Flavones	5088.05	2333.74	1.00786	-1.12447	down
	Isorhamnetin-3-O-(6''-malonyl)glucoside-7-O-glucoside	Flavonols	1.2699e+07	2.83553e+06	1.3616	-2.16303	down
	Formononetin-7-O-glucoside (Ononin)	Isoflavones	1.66065e+06	2.14566e+07	1.29799	3.6916	up
	3-O-Acetylpinobanksin	Flavanonols	1.22217e+06	278860	1.32247	-2.13183	down
	4,4'-Dihydroxy-2-methoxychalcone; Echinatin	Chalcones	29569.3	212705	1.12807	2.84668	up
	Amoenin	Flavonols	1.27736e+07	3.68943e+06	1.29743	-1.7917	down
	Kaempferol coumaroyl xylosyl malonyl glucoside	Flavonols	6.78828e+06	2.14888e+06	1.36114	-1.65946	down
	Aromadendrin (Dihydrokaempferol)	Flavanonols	9	13100	1.36289	10.5074	up
	Chrysin	Flavones	46127.1	14550.9	1.16091	-1.66451	down
	Myricetin-3-O-(6''-malony)glucoside	Flavonols	3.03923e+06	861717	1.05685	-1.81842	down
	3',4',7-Trihydroxyflavone	Flavones	19558.1	171386	1.19852	3.13141	up
	Apigenin-7-O-(6''-acetyl)glucoside	Flavones	3174.26	12338.2	1.22208	1.95864	up
	Vitexin-2''-O-galactoside	Flavones	65534.5	287009	1.27579	2.13077	up
	Isorhamnetin; 3'-Methoxy-3,4',5,7-Tetrahydroxyflavone	Flavonols	135905	25245.3	1.2132	-2.42852	down
	Hesperetin-7-O-glucoside	Flavanones	3.9785e+06	9.50793e+06	1.19064	1.25691	up
	Quercetin-3-O-sophoroside (Baimaside)	Flavonols	1.69843e+07	6.30078e+06	1.3458	-1.4306	down
	Biochanin A	Isoflavones	20817	1.92552e+06	1.31549	6.53135	up
	Schaftoside	Flavones	9	4078.65	1.30549	8.82395	up
	Chrysin-7-O-(6''-malonyl)glucoside	Flavones	9250.43	48362	1.01462	2.38628	up
	Kaempferol feruloyl xylosyl malonyl glucoside	Flavonols	1.75059e+07	7.1918e+06	1.3377	-1.28342	down
	Taxifolin(Dihydroquercetin)	Flavanonols	36196	11537.6	1.2205	-1.64949	down
	Kaempferol-3-O-(6''-malonyl)galactoside	Flavonols	2.97058e+06	1.36286e+06	1.23197	-1.12411	down
	4,6-Dimethoxyisoflavone-7-O-glucoside	Isoflavones	6.81188e+06	1.91138e+07	1.06436	1.48849	up
	Quercetin-7-O-(6''-malonyl)glucoside	Flavonols	6.67195e+06	3.22777e+06	1.33232	-1.04757	down
	1,2,4,5,8-pentahydroxy-6-methylanthracene-9,10-dione	Other Flavonoids	323421	40151	1.30116	-3.00991	down
	Kaempferol-3-O-sophorotrioside	Flavonols	65146.2	30104.1	1.18216	-1.11372	down
	Dihydrobaicalein	Flavanones	5869.84	2064.23	1.05309	-1.50772	down
	Tricin-7-O-saccharic acid	Flavones	1.60874e+06	743949	1.33563	-1.11265	down
	Kaempferol-3-O-(6''-malonyl)glucoside	Flavonols	2.68151e+06	1.28662e+06	1.30284	-1.05946	down
	Oroxin B	Flavones	9	7866.95	1.36861	9.77166	up
	Aromadendrin-7-O-glucoside	Flavanonols	894794	2.66283e+06	1.1923	1.57333	up
	Apigenin-6-C-(2''-glucosyl)arabinoside	Flavones	9305.75	3746.05	1.00372	-1.31275	down
	Chrysoeriol-7-O-(6''-malonyl)glucoside	Flavones	6.86623e+06	2.94644e+06	1.34004	-1.22054	down
	5,2',5'-Trihydroxy-3,7,4'-trimethoxyflavone-2'-O-β-D-glucoside	Flavones	14138.7	47321.1	1.29584	1.74284	up
	Luteolin-7,3'-di-O-glucoside	Flavones	134405	42714.8	1.35622	-1.65377	down
	Eriodictyol-7-O-(6''-O-p-coumaroyl)glucoside	Flavanones	10137.2	4262.47	1.30342	-1.24989	down
	Formononetin (7-Hydroxy-4'-methoxyisoflavone)	Isoflavones	108182	1.79226e+07	1.35035	7.37218	up
	Acacetin	Flavones	31314.2	3.38163e+06	1.308	6.75476	up
	Gnetifolin B	Flavones	988909	5.68165e+06	1.2628	2.5224	up
	2',4'-Dihydroxy-2,3',6'-Trimethoxychalcone	Chalcones	3714.26	17121.8	1.10346	2.20469	up
	Chrysoeriol-7-O-gentiobioside	Flavones	9	79996.3	1.36865	13.1177	up
	Malonyl Wistin	Isoflavones	7.28108e+06	1.93747e+07	1.02885	1.41195	up
	Monohydroxy-trimethoxyflavone	Flavones	9	4427.52	1.36287	8.94236	up
	Monohydroxy-trimethoxyflavone-O-(6''-malonyl)glucoside	Flavones	520993	162826	1.27148	-1.67793	down
	5,6,7,8,3',4'-Hexamethoxyflavanone	Flavanones	9	4609.69	1.36682	9.00053	up
	Pelargonidin-3-O-glucoside	Anthocyanidins	13804.9	9	1.36506	-10.583	down
	6-Hydroxykaempferol-3,6-O-Diglucoside	Flavonols	1.51538e+07	6.05908e+06	1.28457	-1.32251	down
	6,7-Dimethoxy-4-chromanone	Other Flavonoids	319495	123849	1.31557	-1.36721	down
	Pterocarpine	Isoflavones	29804.2	904755	1.26701	4.92394	up
	5,7,4'-Tri-O-Methylcatechin	Other Flavonoids	110855	813311	1.00839	2.87513	up
	Diosmetin (5,7,3'-Trihydroxy-4'-methoxyflavone)	Flavones	988627	5.51154e+06	1.2458	2.47896	up
	Medicarpin 3-O-glucoside-6'-malonate	Other Flavonoids	52998.5	351130	1.2395	2.72798	up
	Calycosin-7-O-glucoside	Isoflavones	1.43885e+07	5.70397e+07	1.31534	1.98705	up
	Apigenin-6-C-rhamnoside	Flavones	7998.26	9	1.36655	-9.79555	down
	Formononetin-7-O-(6''-Malonyl)glucoside	Isoflavones	1.11758e+07	7.24951e+07	1.33663	2.69751	up
	Chrysoeriol-8-C-glucoside (Scoparin)	Flavones	9273.04	9	1.36945	-10.0089	down
	Rivularin	Flavones	24576.2	7055.43	1.08235	-1.80046	down
	8-Methoxyvestitol	Other Flavonoids	1.15124e+06	5.84891e+06	1.22899	2.34498	up
	Isorhamnetin-3-O-(6''-malonyl)glucoside	Flavonols	9.39386e+06	4.50163e+06	1.33872	-1.06127	down
	Phloretin-4'-O-glucoside (Trilobatin)	Chalcones	138867	53297.3	1.25358	-1.38157	down
	Astrapterocarpan	Other Flavonoids	1.01582e+06	3.3346e+06	1.21893	1.71486	up
	Aracarpene 1	Isoflavones	933461	5.38968e+06	1.25424	2.52954	up
	Isorhamnetin-3-O-(6''-malonyl)glucoside-7-O-rhamnoside	Flavonols	2.01074e+07	7.24015e+06	1.22543	-1.47364	down
	Kaempferol-3-O-galactoside-4'-O-glucoside	Flavonols	9	26515	1.36819	11.5246	up
	5,7,3',4'-Tetrahydroxy-6,8-dimethoxyflavone	Flavones	9	2398.84	1.33574	8.0582	up
	Protogenkwanone	Other Flavonoids	923172	5.46624e+06	1.25255	2.56588	up
	Texasin	Isoflavones	411757	2.55273e+06	1.24107	2.63218	up
	Acacetin feruloyl xylosyl malonyl glucoside	Flavones	324299	89841.2	1.31012	-1.85187	down
	5,7,2'-Trhiyroxy-8-methoxyflavone	Flavones	981919	5.50566e+06	1.25996	2.48724	up
	7-O-Methylluteolin	Flavones	2.04954e+06	175177	1.27627	-3.54842	down
	3,2',4'-Trihydroxy-4,3',5',6'-Tetramethoxychalcone	Chalcones	6258.82	14147.9	1.34199	1.17662	up
	Kaempferol-3,7-O-diglucoside	Flavonols	130479	43086.4	1.29427	-1.59851	down
	Kaempferol-3-O-(6''-Malonyl)glucoside-7-O-Glucoside	Flavonols	3.44637e+06	1.46354e+06	1.26169	-1.23562	down
	5,7,8,3',4'-Pentamethoxyflavanone	Flavones	2187.11	9	1.33518	-7.92489	down
	Epiafzelechin	Flavanols	32399.7	689659	1.34678	4.41183	up
	3'-Methoxydaidzein	Isoflavones	28932.3	2.62818e+06	1.30327	6.50524	up
	2'-Hydoxy-5-methoxyGenistein-4',7-O-diglucoside	Isoflavones	776754	249563	1.12742	-1.63805	down
	Acacetin glucosyl malonyl glucoside	Flavones	120105	1.01383e+06	1.25417	3.07745	up
	Cirsimaritin (4',5-dihydroxy-6,7-dimethoxyflavone)	Flavones	16466.6	144281	1.1816	3.13127	up
	6-Hydroxykaempferol-7,6-O-Diglucoside	Flavonols	1.28872e+07	6.00502e+06	1.32143	-1.10169	down
	Isosaponarin(Isovitexin-4'-O-glucoside)	Flavones	3237	12238.5	1.17042	1.9187	up
	6''-O-Malonyldaidzin	Isoflavones	205389	1.26824e+06	1.3357	2.62639	up
	Aracarpene 2	Isoflavones	976143	5.36614e+06	1.25447	2.45872	up
	6''-O-Acetylglycitin	Isoflavones	119978	423619	1.1585	1.82	up
	5,7,4'-Trihydroxy-6,8-dimethoxyisoflavone-7-O-galactoside-rhamnose	Isoflavones	2946.74	9	1.33803	-8.35498	down
	irilinB-7-glucoside-O-malonate	Isoflavones	7.83535e+06	1.907e+07	1.15806	1.28324	up
	Isovitexin-7-O-(6''-feruloyl)glucoside	Flavones	43318.1	88698	1.20023	1.03393	up
	3'-Hydroxy-4'-O-β-D-glucosylpuerarin	Isoflavones	78687.8	224150	1.19151	1.51025	up
	Pinocembrin (Dihydrochrysin)	Flavanones	222232	48369.2	1.35185	-2.19991	down
	Quercetin-3-O-(6''-O-feruloyl)glucoside-7-O-(6''-malonyl)glucoside	Flavonols	1.58998e+06	624224	1.34944	-1.34888	down
	Tenaxin I	Flavones	25945.8	5505.72	1.0861	-2.2365	down
	Hesperetin-7-O-rutinoside (Hesperidin)	Flavanones	46073.7	108177	1.05119	1.23138	up
	Flavoyadorinin B	Flavones	78145.1	37243.3	1.21504	-1.06917	down
	Luteolin-7-O-gentiobioside	Flavones	152762	44544.3	1.29015	-1.77797	down
	Luteolin-7-O-(6''-sinapoyl)glucoside	Flavones	20862.5	53443	1.1399	1.35709	up
	Hirsutissimiside C	Isoflavones	36530.6	332255	1.21527	3.18511	up
	rhamnazin-3-O-β-D-apiosyl-(1→2)-O-β-D-glucoside	Flavonols	270987	1.8222e+06	1.33702	2.74939	up
	Kaempferol-3-O-sophoroside-7-O-rhamnoside	Flavonols	215509	76881.4	1.23306	-1.48704	down
	Quercetin-3-O-(6''-O-malonyl)glucosyl-5-O-glucoside	Flavonols	4.52978e+06	1.57033e+06	1.26764	-1.52837	down
	Tricin-7-O-(2''-feruloyl)glucoside	Flavones	97609.3	18305	1.0236	-2.41478	down
	Quercetin-3-O-(2''-O-acetyl)glucuronide	Flavonols	2.23956e+07	1.05156e+07	1.2887	-1.09069	down
	Calycosin	Isoflavones	1.02368e+06	1.65752e+07	1.29476	4.01719	up
	3',7-dihydroxy-4'-methoxyflavone	Flavones	1.02368e+06	1.65752e+07	1.29476	4.01719	up
	Quercetin-3-O-sophoroside-7-O-rhamnoside	Flavonols	358647	145468	1.29138	-1.30186	down
	Laricitrin-3-O-(6''-acetyl)glucoside	Flavonols	415845	20829.3	1.25221	-4.31936	down
	Acacetin-7-O-rutinoside (Linarin)	Flavones	708988	268213	1.29076	-1.40238	down
	Viscidulin III	Flavones	870917	220368	1.21998	-1.98262	down
	Phloretin-2'-O-glucoside (Phlorizin)	Chalcones	453736	177101	1.31252	-1.35728	down
	7,4'-Dihydroxy-8,2',3'-trimethoxyisoflavan	Other Flavonoids	28265.5	224434	1.07453	2.98918	up
	Daidzein-7-O-glucoside(Daidzin)	Isoflavones	41868.1	9	1.35783	-12.1836	down
	Isosakuranetin (5,7-Dihydroxy-4'-methoxyflavanone)	Flavanones	45453.7	14694	1.1976	-1.62917	down
	Hesperetin-7-O-neohesperidoside(Neohesperidin)	Flavanones	155714	536782	1.07851	1.78543	up
	2-(3,4-dihydroxyphenyl)-4h-chromene-3,5,7-triol-glucoside	Flavanols	220796	672606	1.19153	1.60705	up
	Chrysoeriol-7-O-(2''-O-glucuronyl)glucuronide	Flavones	9	6308	1.34309	9.45304	up
	Robinson-7-O-Neohesperidin	Flavonols	736471	306513	1.297	-1.26468	down
	Quercetin-3-O-(6''-O-acetyl)glucosyl-(1→3)-Galactoside	Flavonols	150518	38959.7	1.34021	-1.94988	down
	Butesuperin B glucoside	Isoflavones	9	5551.23	1.36098	9.26867	up
	Cyanidin-3-O-galactoside	Anthocyanidins	9	146746	1.36394	13.993	up
	Isohemiphloin	Flavanones	66967.3	25144.8	1.23333	-1.4132	down
	Isorhamnetin-3-O-(6''-acetylglucoside)	Flavonols	4.23128e+07	1.91083e+07	1.20214	-1.14689	down
	Gossypetin-3-O-(6''-malonyl)glucoside	Flavonols	3.90473e+06	9	1.33182	-18.7269	down
	Limocitrin-3-O-glucoside	Flavonols	7637.22	9	1.36373	-9.72891	down
FB vs W	Kaempferol-3-O-neohesperidoside	Flavonols	8.54545e+06	2.64261e+06	1.17668	-1.69319	down
	Quercetin	Flavonols	393256	127037	1.20011	-1.63023	down
	astragaisoflavan D	Other Flavonoids	12797.2	1.05471e+06	1.30327	6.36487	up
	Dihydroxy-dimethoxyflavone	Flavones	27722.9	184213	1.26138	2.73223	up
	Odoratin 7-Glucoside	Isoflavones	948463	1.55143e+07	1.30983	4.03187	up
	Quercetin-3-O-(2''-O-malonyl)glucoside-7-O-arabinoside	Flavonols	5.98334e+07	2.65478e+07	1.26666	-1.17236	down
	Kaempferol-3-O-rutinoside(Nicotiflorin)	Flavonols	8.99068e+06	2.68462e+06	1.115	-1.74371	down
	6-Hydroxy-5,7,4'-trimethoxyflavone	Flavones	53145.6	12860.7	1.1091	-2.04699	down
	5-Hydroxy-4',6,7-trimethoxyflavone (Salvigenin)	Flavones	8411.34	1881.94	1.13029	-2.16012	down
	Luteolin-7-O-rutinoside	Flavones	6.16365e+06	2.03754e+06	1.17981	-1.59696	down
	Gallocatechin	Flavanols	189243	34732.4	1.13287	-2.44589	down
	Naringenin (5,7,4'-Trihydroxyflavanone)	Flavanones	49744.8	193685	1.22936	1.9611	up
	myricetin-3-O-β-D-xylopyranosyl-(1→2)-β-D-glucopyranoside	Flavonols	1.00541e+06	131299	1.00036	-2.93686	down
	Epigallocatechin	Flavanols	21166.3	4113.79	1.16803	-2.36323	down
	5-Hydroxy-3,7,3',4'-tetramethoxyflavone (Retusin)	Flavones	13626.8	3247.39	1.00565	-2.06909	down
	6,4'-Dimethoxyisoflavone-7-O-glucoside (Wistin)	Isoflavones	897842	3.75374e+06	1.29327	2.0638	up
	Rhamnetin-3-O-Glucoside	Flavonols	8.57722e+07	1.42788e+07	1.30343	-2.58664	down
	3,9-Dihydroxypterocarpan	Isoflavones	27755.6	341929	1.28716	3.62284	up
	5,7,4',5'-Tetrahydro-3',6-dimethoxyflavone	Flavones	9	1676.34	1.30779	7.54117	up
	Genistein glucosyl malonyl glucoside	Isoflavones	1.73261e+06	5.48045e+06	1.30433	1.66135	up
	Prunitrin	Isoflavones	2.538e+06	1.11155e+07	1.31157	2.13082	up
	7-Hydroxy-2',5,8-Trimethoxyflavanone	Flavanones	5142.94	196424	1.24225	5.25524	up
	Sophoricoside	Isoflavones	71570.1	563988	1.30267	2.97823	up
	5,7-Dihydroxy-6,3',4',5'-tetramethoxyflavone (Arteanoflavone)	Flavones	4598	9	1.30916	-8.99686	down
	5,7-Dihydroxy-3,4',6,8-tetramethoxyflavone	Flavones	4598	9	1.30916	-8.99686	down
	Chrysosplenetin (5,4'-Dihydroxy-3,6,7,3'-tetramethoxyflavone)	Flavones	19236.7	9473.2	1.11403	-1.02194	down
	Afrormosin (6,4'-Dimethoxy-7-Hydroxyisoflavone)	Isoflavones	309084	2.80659e+06	1.26772	3.18275	up
	Swertianolin	Other Flavonoids	35193.4	9	1.30071	-11.9331	down
	8-Methoxy malonyl ononin	Isoflavones	7.53779e+06	1.85933e+07	1.27498	1.30257	up
	Isomedicarpin	Isoflavones	37802.6	5593.71	1.14712	-2.75661	down
	3,3',4',5,6,7,8-Heptahydroxyflavan	Flavanols	4121.21	9	1.30733	-8.83893	down
	Kaempferol triglucoside	Flavonols	72024.8	31513.1	1.26618	-1.19254	down
	Oroxin A	Flavones	91232.1	616587	1.30647	2.75669	up
	Luteolin-7-O-(6''-malonyl)glucoside-5-O-rhamnoside	Flavones	1.32115e+07	3.23172e+06	1.23924	-2.03143	down
	Luteolin-6-C-glucoside (Isoorientin)	Flavones	9	11964.5	1.31024	10.3765	up
	Eupatorin-5-methylether (3'-hydroxy-5,6,7,4'-tetramethoxyflavone)	Flavones	5088.05	2394.66	1.00279	-1.08729	down
	Isorhamnetin-3-O-(6''-malonyl)glucoside-7-O-glucoside	Flavonols	1.2699e+07	1.43232e+06	1.31145	-3.14829	down
	Formononetin-7-O-glucoside (Ononin)	Isoflavones	1.66065e+06	2.04657e+07	1.29947	3.62339	up
	5,7,4'-Trihydroxy-6,8-dimethoxyisoflavone-7-O-galactoside	Isoflavones	16180.8	47911.9	1.161	1.56611	up
	4,4'-Dihydroxy-2-methoxychalcone; Echinatin	Chalcones	29569.3	262114	1.20065	3.14802	up
	Norwogonin	Flavones	117102	58458.4	1.17322	-1.00228	down
	Pinostrobin Chalcone	Chalcones	38402.1	3498.53	1.27023	-3.45636	down
	Myricetin-3-O-(6''-malony)glucoside	Flavonols	3.03923e+06	807878	1.07978	-1.9115	down
	3',4',7-Trihydroxyflavone	Flavones	19558.1	61135.3	1.24979	1.64424	up
	Apigenin-7-O-glucoside(Cosmosiin)	Flavones	267519	124231	1.24049	-1.10662	down
	Vitexin-2''-O-galactoside	Flavones	65534.5	325970	1.26924	2.31441	up
	Isorhamnetin; 3'-Methoxy-3,4',5,7-Tetrahydroxyflavone	Flavonols	135905	6164.54	1.28724	-4.46247	down
	Acacetin-7-O-glucuronide	Flavones	9	2002.7	1.29843	7.79781	up
	Quercetin-3-O-sophoroside (Baimaside)	Flavonols	1.69843e+07	5.56593e+06	1.30372	-1.60951	down
	Biochanin A	Isoflavones	20817	110148	1.25139	2.40361	up
	Quercetin-3-O-glucoside-7-O-rhamnoside	Flavonols	1.0256e+07	832665	1.30227	-3.62259	down
	Wogonin-7-O-Glucuronide (Wogonoside)	Flavones	1854.06	9	1.30575	-7.68655	down
	3,4,2',4',6'-Pentahydroxychalcone-4'-O-glucoside	Chalcones	48774.7	189198	1.22454	1.95569	up
	Chrysin-7-O-(6''-malonyl)glucoside	Flavones	9250.43	24094.6	1.09538	1.38112	up
	5-Hydroxy-6,7,3',4'-tetramethoxyflavone	Flavones	14445.5	4690.18	1.06144	-1.62291	down
	5,6,3',4'-Tetrahydroxy-3,7-dimethoxyflavone-6-O-glucoside	Flavones	9	31079	1.31065	11.7537	up
	Dihydroxy-dimethoxyflavone-7-O-glucoside	Flavones	1.48937e+06	6.94955e+06	1.30494	2.22222	up
	Derriscandenoside A	Isoflavones	80137.1	408303	1.31161	2.3491	up
	Taxifolin(Dihydroquercetin)	Flavanonols	36196	13278.2	1.17713	-1.44677	down
	Isobavachalcone glucoside	Chalcones	285731	41029.4	1.26416	-2.79993	down
	Kaempferol-3-O-(6''-malonyl)galactoside	Flavonols	2.97058e+06	1.35334e+06	1.20281	-1.13422	down
	4,6-Dimethoxyisoflavone-7-O-glucoside	Isoflavones	6.81188e+06	1.97531e+07	1.30506	1.53595	up
	Quercetin-7-O-(6''-malonyl)glucoside	Flavonols	6.67195e+06	2.83292e+06	1.28428	-1.23582	down
	1,2,4,5,8-pentahydroxy-6-methylanthracene-9,10-dione	Other Flavonoids	323421	23601.1	1.286	-3.77649	down
	Kaempferol-3-O-(6''-malonyl)glucoside	Flavonols	2.68151e+06	1.20299e+06	1.20027	-1.15642	down
	Oroxin B	Flavones	9	9880.77	1.30716	10.1005	up
	Gossypetin-3-O-glucoside-8-O-xyloside	Flavonols	1.06221e+06	134434	1.11328	-2.9821	down
	Aromadendrin-7-O-glucoside	Flavanonols	894794	2.94075e+06	1.27689	1.71656	up
	Myricetindiglucoside	Flavonols	136650	39066	1.28395	-1.8065	down
	Mearnsetin-3-O-glucoside	Flavones	73077.5	185955	1.29731	1.34745	up
	Luteolin-7,3'-di-O-glucoside	Flavones	134405	36396.4	1.27022	-1.88472	down
	Isorhamnetin-3-O-sophoroside	Flavonols	4.28988e+06	774429	1.29084	-2.46973	down
	Eriodictyol-7-O-(6''-O-p-coumaroyl)glucoside	Flavanones	10137.2	2479.25	1.27604	-2.03168	down
	Formononetin (7-Hydroxy-4'-methoxyisoflavone)	Isoflavones	108182	711218	1.26964	2.71683	up
	Kaempferol-3-O-glucorhamnoside	Flavonols	8.38356e+06	2.71229e+06	1.17098	-1.62805	down
	Acacetin	Flavones	31314.2	172895	1.25813	2.46501	up
	Gnetifolin B	Flavones	988909	3.29857e+06	1.21832	1.73793	up
	2',4'-Dihydroxy-2,3',6'-Trimethoxychalcone	Chalcones	3714.26	221579	1.28393	5.8986	up
	Malonyl Wistin	Isoflavones	7.28108e+06	1.82825e+07	1.2856	1.32824	up
	Monohydroxy-trimethoxyflavone	Flavones	9	4867.59	1.31095	9.07907	up
	Monohydroxy-trimethoxyflavone-O-(6''-malonyl)glucoside	Flavones	520993	213620	1.16024	-1.28622	down
	Pelargonidin-3-O-glucoside	Anthocyanidins	13804.9	79132.5	1.24153	2.51909	up
	6-Hydroxykaempferol-3,6-O-Diglucoside	Flavonols	1.51538e+07	5.55913e+06	1.26253	-1.44675	down
	5-Hydroxy-7,8,4'-Trimethoxyflavanone	Flavanones	81160.9	2.80632e+06	1.30038	5.11175	up
	Pterocarpine	Isoflavones	29804.2	250740	1.29749	3.07261	up
	Isovitexin-7-O-(6''-sinapoyl)glucoside	Flavones	249444	1.37932e+06	1.29101	2.46717	up
	5,7,4'-Tri-O-Methylcatechin	Other Flavonoids	110855	4.49897e+06	1.28416	5.34285	up
	Diosmetin (5,7,3'-Trihydroxy-4'-methoxyflavone)	Flavones	988627	3.40477e+06	1.22264	1.78406	up
	Isorhamnetin-3,7-O-diglucoside	Flavonols	2.27566e+06	509143	1.2904	-2.16014	down
	Quercetin-3-O-apiosyl(1→2)galactoside	Flavonols	4.11046e+06	2.03172e+06	1.1737	-1.0166	down
	Calycosin-7-O-glucoside	Isoflavones	1.43885e+07	6.9167e+07	1.29774	2.26517	up
	Complanatuside	Flavonols	1.14932e+07	5.67456e+06	1.12559	-1.0182	down
	Apigenin-6-C-rhamnoside	Flavones	7998.26	17392.2	1.03612	1.12068	up
	Formononetin-7-O-(6''-Malonyl)glucoside	Isoflavones	1.11758e+07	6.2349e+07	1.29325	2.47999	up
	8-Methoxyvestitol	Other Flavonoids	1.15124e+06	4.92006e+07	1.30552	5.41741	up
	Isorhamnetin-3-O-(6''-malonyl)glucoside	Flavonols	9.39386e+06	951572	1.31056	-3.30333	down
	Eriodictyol-7-O-Rutinoside (Eriocitrin)	Flavanones	206411	63080.1	1.22798	-1.71026	down
	Chrysopsin feruloyl glucosyl malonyl glucoside	Flavones	3.84489e+06	356588	1.28198	-3.43061	down
	Phloretin-4'-O-glucoside (Trilobatin)	Chalcones	138867	40415.6	1.30229	-1.78072	down
	Madreselvin A	Flavones	4.02182e+06	881455	1.28977	-2.18989	down
	Astrapterocarpan	Other Flavonoids	1.01582e+06	2.33369e+07	1.31102	4.52189	up
	Aracarpene 1	Isoflavones	933461	3.2662e+06	1.2261	1.80695	up
	Isorhamnetin-3-O-(6''-malonyl)glucoside-7-O-rhamnoside	Flavonols	2.01074e+07	1.46585e+06	1.25581	-3.77792	down
	Quercetin-3-O-sambubioside	Flavonols	3.91017e+06	1.446e+06	1.23629	-1.43517	down
	Kaempferol-3-O-galactoside-4'-O-glucoside	Flavonols	9	44224.3	1.31205	12.2626	up
	5-Hydroxy-7,8,2',6'-Tetramethoxyflavone (Altisin)	Flavones	7040.63	9	1.28874	-9.61156	down
	5,7,3',4'-Tetrahydroxy-6,8-dimethoxyflavone	Flavones	9	4383.22	1.26978	8.92785	up
	Protogenkwanone	Other Flavonoids	923172	3.24414e+06	1.23285	1.81316	up
	Texasin	Isoflavones	411757	4.40659e+06	1.30385	3.4198	up
	Acacetin feruloyl xylosyl malonyl glucoside	Flavones	324299	1.51919e+06	1.27339	2.22791	up
	5,7,2'-Trhiyroxy-8-methoxyflavone	Flavones	981919	3.22378e+06	1.22265	1.71508	up
	Prunetin (5,4'-Dihydroxy-7-methoxyisoflavone)	Isoflavones	9	3049.05	1.29353	8.40422	up
	Odoratin 7-malonyl glucoside	Isoflavones	7.24061e+06	4.18191e+07	1.28159	2.52998	up
	Chrysoeriol-7,4'-di-O-glucoside	Flavones	777339	298251	1.16325	-1.38202	down
	7-O-Methylluteolin	Flavones	2.04954e+06	126020	1.28803	-4.02358	down
	Apigenin-5-O-glucoside	Flavones	163760	439084	1.18829	1.42291	up
	Kaempferol-3,7-O-diglucoside	Flavonols	130479	35444.8	1.26044	-1.88017	down
	Thymonin	Flavones	3003.96	9	1.31176	-8.38273	down
	Eriodictyol-7-O-glucoside	Flavanones	2.11726e+06	788215	1.30343	-1.42554	down
	5,7,8,3',4'-Pentamethoxyflavanone	Flavones	2187.11	9	1.28104	-7.92489	down
	Chrysoeriol glucosyl malonyl glucoside	Flavones	489352	3.53618e+06	1.3116	2.85325	up
	Epiafzelechin	Flavanols	32399.7	743186	1.30358	4.51967	up
	3'-Methoxydaidzein	Isoflavones	28932.3	144209	1.2857	2.31741	up
	2'-Hydoxy-5-methoxyGenistein-4',7-O-diglucoside	Isoflavones	776754	59235.1	1.27125	-3.71293	down
	Isoscutellarein	Flavones	78509.4	273785	1.1934	1.80211	up
	Acacetin glucosyl malonyl glucoside	Flavones	120105	1.26387e+06	1.29325	3.39548	up
	Kaempferol-3-O-glucoside-7-O-rhamnoside	Flavonols	8.61587e+06	2.51188e+06	1.20124	-1.77823	down
	Cirsimaritin (4',5-dihydroxy-6,7-dimethoxyflavone)	Flavones	16466.6	180030	1.22822	3.45062	up
	Isosaponarin(Isovitexin-4'-O-glucoside)	Flavones	3237	6721.76	1.24376	1.05418	up
	6''-O-Malonyldaidzin	Isoflavones	205389	1.28636e+06	1.28657	2.64687	up
	Aracarpene 2	Isoflavones	976143	3.40671e+06	1.19843	1.80321	up
	6''-O-Acetylglycitin	Isoflavones	119978	1.0014e+06	1.31092	3.06117	up
	Apigenin glucosyl malonyl glucoside	Flavones	2.05803e+06	5.40933e+06	1.30452	1.39419	up
	irilinB-7-glucoside-O-malonate	Isoflavones	7.83535e+06	3.1493e+07	1.30789	2.00696	up
	Kaempferol-3-O-robinobioside(Biorobin)	Flavonols	562892	236932	1.12401	-1.24838	down
	Nepetin-7-O-glucoside(Nepitrin)	Flavones	9.60137e+06	409881	1.30928	-4.54996	down
	Afrormosin-7-O-(6''-malonyl)glucoside	Isoflavones	7.2992e+06	1.82326e+07	1.26615	1.32071	up
	3'-Hydroxy-4'-O-β-D-glucosylpuerarin	Isoflavones	78687.8	317382	1.26522	2.01201	up
	5,2'-Dihydroxy-7,8-dimethoxyflavone glycoside	Flavones	1.10123e+06	5.72069e+06	1.30628	2.37708	up
	Luteolin-7-O-gentiobioside	Flavones	152762	33606.2	1.29468	-2.18448	down
	Luteolin-7-O-(6''-sinapoyl)glucoside	Flavones	20862.5	133939	1.1868	2.68259	up
	Hirsutissimiside C	Isoflavones	36530.6	401872	1.28447	3.45956	up
	rhamnazin-3-O-β-D-apiosyl-(1→2)-O-β-D-glucoside	Flavonols	270987	558297	1.17129	1.04281	up
	Kaempferol-3-O-sophoroside-7-O-rhamnoside	Flavonols	215509	46005.8	1.22127	-2.22786	down
	Odoratin malonyl glucoside	Isoflavones	829021	389017	1.2289	-1.09158	down
	Choerospondin	Flavanones	312686	738359	1.26549	1.23961	up
	Apigenin-7-O-rutinoside (Isorhoifolin)	Flavones	14946.6	9	1.30548	-10.6976	down
	Chrysopsin sinapyl glucosyl malonyl glucoside	Flavones	1.29882e+06	230647	1.30584	-2.49344	down
	Quercetin-3-O-(2''-O-acetyl)glucuronide	Flavonols	2.23956e+07	3.8322e+06	1.2813	-2.54697	down
	Calycosin	Isoflavones	1.02368e+06	1.62646e+07	1.26187	3.9899	up
	3',7-dihydroxy-4'-methoxyflavone	Flavones	1.02368e+06	1.62646e+07	1.26187	3.9899	up
	Quercetin-3-O-sophoroside-7-O-rhamnoside	Flavonols	358647	22952.2	1.28492	-3.96586	down
	Quercetin-3-O-robinobioside	Flavonols	7.41622e+06	539100	1.30127	-3.78206	down
	2'-Hydroxygenistein	Isoflavones	73082.2	245427	1.26216	1.7477	up
	Laricitrin-3-O-(6''-acetyl)glucoside	Flavonols	415845	24577.6	1.20672	-4.08063	down
	Acacetin-7-O-rutinoside (Linarin)	Flavones	708988	2.42011e+06	1.27161	1.77124	up
	Rhamnosyl-rhamnanthin-3-O-β-D-glucoside	Flavonols	463481	208138	1.03771	-1.15497	down
	Viscidulin III	Flavones	870917	83499.1	1.27699	-3.3827	down
	Phloretin-2'-O-glucoside (Phlorizin)	Chalcones	453736	196198	1.2599	-1.20955	down
	7,4'-Dihydroxy-8,2',3'-trimethoxyisoflavan	Other Flavonoids	28265.5	1.24508e+06	1.27305	5.46106	up
	Trifolirhizin (Maackiain-3-O-glucoside)	Isoflavones	103859	743512	1.30086	2.83974	up
	Scandione	Other Flavonoids	577611	30526.1	1.30825	-4.24198	down
	5,6,7,3',4',5'-hexanmethoxyflavone	Flavones	749695	346583	1.15715	-1.1131	down
	Daidzein-7-O-glucoside(Daidzin)	Isoflavones	41868.1	9	1.30132	-12.1836	down
	Hesperetin-7-O-neohesperidoside(Neohesperidin)	Flavanones	155714	2.03447e+06	1.21254	3.70768	up
	2-(3,4-dihydroxyphenyl)-4h-chromene-3,5,7-triol-glucoside	Flavanols	220796	766874	1.24674	1.79628	up
	Chrysoeriol-7-O-(2''-O-glucuronyl)glucuronide	Flavones	9	6710.63	1.31058	9.54231	up
	Kaempferol-3-O-(2''-O-acetyl)glucuronide	Flavonols	6.27426e+06	1.79071e+06	1.28962	-1.80892	down
	Robinson-7-O-Neohesperidin	Flavonols	736471	2.83491e+06	1.29929	1.9446	up
	Quercetin-3-O-rutinoside (Rutin)	Flavonols	430270	55051.1	1.29548	-2.9664	down
	Butesuperin B glucoside	Isoflavones	9	2799.75	1.29212	8.28116	up
	Cyanidin-3-O-galactoside	Anthocyanidins	9	147548	1.29417	14.0009	up
	Naringenin-7-O-Rutinoside(Narirutin)	Flavanones	4963.4	9	1.30794	-9.10719	down
	Isorhamnetin-3-O-(6''-acetylglucoside)	Flavonols	4.23128e+07	6.24925e+06	1.27117	-2.75934	down
	Gossypetin-3-O-(6''-malonyl)glucoside	Flavonols	3.90473e+06	9	1.27767	-18.7269	down
F vs GF	Kaempferol-3-O-neohesperidoside	Flavonols	1.02277e+07	2.67263e+06	1.17349	-1.93615	down
	astragaisoflavan D	Other Flavonoids	11864	63388.8	1.36459	2.41764	up
	Odoratin 7-Glucoside	Isoflavones	427425	2.69952e+06	1.37024	2.65896	up
	Kaempferol-3-O-rutinoside(Nicotiflorin)	Flavonols	8.91781e+06	2.524e+06	1.23293	-1.82098	down
	Luteolin-7-O-rutinoside	Flavones	6.81936e+06	1.80818e+06	1.23002	-1.9151	down
	Kaempferol-3-O-sambubioside	Flavonols	4.78916e+07	2.33118e+07	1.38353	-1.03871	down
	6,4'-Dimethoxyisoflavone-7-O-glucoside (Wistin)	Isoflavones	445524	1.18536e+06	1.29555	1.41176	up
	3,9-Dihydroxypterocarpan	Isoflavones	19770.8	70840.1	1.17851	1.8412	up
	7-Hydroxy-2',5,8-Trimethoxyflavanone	Flavanones	9	5829.06	1.38474	9.33912	up
	Quercetin-7-O-(6''-malonyl)glucosyl-5-O-glucoside	Flavonols	483612	983191	1.27734	1.02362	up
	Baicalin	Flavones	2992.23	9	1.3907	-8.37708	down
	Apigenin-7-O-glucuronide	Flavones	2992.23	9	1.3907	-8.37708	down
	Quercetin-7-O-(2''-malonyl)glucosyl-5-O-glucoside	Flavonols	632144	1.48052e+06	1.26812	1.22778	up
	Afrormosin (6,4'-Dimethoxy-7-Hydroxyisoflavone)	Isoflavones	88318.5	624040	1.35752	2.82085	up
	8-Methoxy malonyl ononin	Isoflavones	3.94496e+06	8.84492e+06	1.27001	1.16484	up
	Luteolin-7-O-(6''-malonyl)glucoside-5-O-rhamnoside	Flavones	1.50014e+07	4.95789e+06	1.16154	-1.5973	down
	Formononetin-7-O-glucoside (Ononin)	Isoflavones	348830	1.13505e+06	1.37766	1.70216	up
	4,4'-Dihydroxy-2-methoxychalcone; Echinatin	Chalcones	14690.3	31327.8	1.11266	1.09258	up
	Amoenin	Flavonols	3.73271e+06	1.55336e+07	1.31502	2.0571	up
	Kaempferol coumaroyl xylosyl malonyl glucoside	Flavonols	6.8191e+06	2.61562e+06	1.36554	-1.38243	down
	Isoluteolin (Orobol)(5,7,3',4'-tetrahydroxyisoflavone)	Isoflavones	196002	61692.4	1.3908	-1.66771	down
	Apigenin-7-O-(6''-acetyl)glucoside	Flavones	6105.32	9	1.39491	-9.40593	down
	Isorhamnetin; 3'-Methoxy-3,4',5,7-Tetrahydroxyflavone	Flavonols	190205	62440.1	1.36207	-1.60701	down
	Cirsiliol-8-C-(2''-glucosyl)glucoside	Flavones	17008.5	9	1.40134	-10.884	down
	Hesperetin-7-O-glucoside	Flavanones	4.49508e+06	1.38444e+07	1.33225	1.62288	up
	Biochanin A	Isoflavones	3609.88	61652.3	1.37123	4.09413	up
	Biochanin A-7-O-glucoside-6''-O-malonate(iso1)	Isoflavones	6.01901e+06	1.39013e+06	1.38852	-2.11431	down
	Schaftoside	Flavones	9	4793.03	1.39784	9.0568	up
	5-Hydroxy-3,3',4',5',7-Pentamethoxyflavone	Flavones	9	1698.04	1.38763	7.55973	up
	5,6,3',4'-Tetrahydroxy-3,7-dimethoxyflavone-6-O-glucoside	Flavones	9	27886.9	1.39912	11.5974	up
	Kaempferol feruloyl xylosyl malonyl glucoside	Flavonols	2.44342e+07	1.06806e+07	1.35653	-1.19391	down
	Genistein-7-O-galactoside	Isoflavones	338814	160824	1.34739	-1.075	down
	Quercetin-7-O-(6''-malonyl)glucoside	Flavonols	3.48878e+06	7.75137e+06	1.3725	1.15173	up
	Quercetin-3-O-(2'''-O-feruloyl)sophoroside	Flavonols	666790	1.59633e+06	1.31808	1.25945	up
	Aromadendrin-7-O-glucoside	Flavanonols	777200	1.94571e+06	1.38409	1.32394	up
	Luteolin-7,3'-di-O-glucoside	Flavones	107535	40960.3	1.39262	-1.39251	down
	Formononetin (7-Hydroxy-4'-methoxyisoflavone)	Isoflavones	44030.2	256104	1.22442	2.54017	up
	Kaempferol-3-O-glucorhamnoside	Flavonols	9.87513e+06	2.3957e+06	1.24944	-2.04335	down
	Andrographidine D aglycone	Flavanones	2170.55	9	1.40318	-7.91392	down
	Acacetin	Flavones	9	172114	1.40309	14.2231	up
	Gnetifolin B	Flavones	942853	2.23708e+06	1.39906	1.24651	up
	5,4'-Dihydroxy-7,2',5'-trimethoxyisoflavone (Derrugenin)	Isoflavones	9	2480.87	1.38183	8.10671	up
	2',4'-Dihydroxy-2,3',6'-Trimethoxychalcone	Chalcones	9	3381.08	1.40314	8.55334	up
	Chrysoeriol-7-O-gentiobioside	Flavones	18279.2	9	1.39637	-10.988	down
	Malonyl Wistin	Isoflavones	3.92919e+06	8.82267e+06	1.34596	1.16698	up
	Chrysoeriol-6-C-glucoside-4'-O-glucoside	Flavones	133078	38066.1	1.0862	-1.8057	down
	Monohydroxy-trimethoxyflavone-O-(6''-malonyl)glucoside	Flavones	772730	212829	1.19387	-1.86027	down
	5,6,7,8,3',4'-Hexamethoxyflavanone	Flavanones	9	19811.1	1.40331	11.1041	up
	Carthamone	Chalcones	7.85044e+06	3.47109e+06	1.36009	-1.17738	down
	5-Hydroxy-7,8,4'-Trimethoxyflavanone	Flavanones	9562.53	64483.6	1.34862	2.75347	up
	Pterocarpine	Isoflavones	10488	57202.1	1.30957	2.44733	up
	Isovitexin-7-O-(6''-sinapoyl)glucoside	Flavones	142111	451763	1.34442	1.66855	up
	5,7,4'-Tri-O-Methylcatechin	Other Flavonoids	18300.9	127588	1.37714	2.80151	up
	Rehderianin I	Flavonols	66574.6	15439.5	1.18934	-2.10835	down
	Diosmetin (5,7,3'-Trihydroxy-4'-methoxyflavone)	Flavones	960323	2.24299e+06	1.38275	1.22383	up
	Calycosin-7-O-glucoside	Isoflavones	3.73988e+06	2.28071e+07	1.35744	2.60842	up
	Complanatuside	Flavonols	592168	1.03043e+07	1.39544	4.1211	up
	Formononetin-7-O-(6''-Malonyl)glucoside	Isoflavones	2.76281e+06	7.10258e+06	1.3898	1.36221	up
	8-Methoxyvestitol	Other Flavonoids	673048	7.15435e+06	1.366	3.41004	up
	Eriodictyol-7-O-Rutinoside (Eriocitrin)	Flavanones	263537	57930.8	1.26436	-2.1856	down
	Chrysopsin feruloyl glucosyl malonyl glucoside	Flavones	328810	6.2156e+06	1.38956	4.24057	up
	Astrapterocarpan	Other Flavonoids	480424	1.6451e+06	1.32643	1.77579	up
	Aracarpene 1	Isoflavones	900111	2.25078e+06	1.38471	1.32225	up
	Genistein-8-C-glucoside	Isoflavones	16442.3	6665.19	1.16203	-1.30269	down
	Isorhamnetin-3-O-(6''-malonyl)glucoside-7-O-rhamnoside	Flavonols	1.64109e+07	7.97105e+06	1.1625	-1.04182	down
	Protogenkwanone	Other Flavonoids	931420	2.16069e+06	1.39672	1.21399	up
	Texasin	Isoflavones	77550.9	456083	1.38287	2.55608	up
	5,7,2'-Trhiyroxy-8-methoxyflavone	Flavones	930867	2.15412e+06	1.37111	1.21045	up
	Prunetin (5,4'-Dihydroxy-7-methoxyisoflavone)	Isoflavones	9	1712.09	1.38391	7.57162	up
	Odoratin 7-malonyl glucoside	Isoflavones	5.9359e+06	1.7029e+07	1.39208	1.52046	up
	Chrysoeriol-7,4'-di-O-glucoside	Flavones	32508.5	734898	1.38888	4.49865	up
	Kaempferol-3,7-O-diglucoside	Flavonols	112568	40776.8	1.38798	-1.46498	down
	5,7,8,3',4'-Pentamethoxyflavanone	Flavones	9	2847.63	1.37512	8.30562	up
	3'-Methoxydaidzein	Isoflavones	6587.79	73039.2	1.37919	3.4708	up
	2'-Hydoxy-5-methoxyGenistein-4',7-O-diglucoside	Isoflavones	9	195616	1.40341	14.4077	up
	Acacetin glucosyl malonyl glucoside	Flavones	31768.8	246921	1.38646	2.95836	up
	Kaempferol-3-O-glucoside-7-O-rhamnoside	Flavonols	1.01956e+07	2.41301e+06	1.19932	-2.07905	down
	Cirsimaritin (4',5-dihydroxy-6,7-dimethoxyflavone)	Flavones	9	47359.4	1.40299	12.3614	up
	Isosaponarin(Isovitexin-4'-O-glucoside)	Flavones	9	4899.32	1.39405	9.08844	up
	Aracarpene 2	Isoflavones	918647	2.18777e+06	1.39064	1.25188	up
	6''-O-Acetylglycitin	Isoflavones	37811.9	126775	1.26252	1.74536	up
	Tricin-7-O-(6''-O-malonyl)glucoside	Flavones	1.4677e+06	9	1.40292	-17.3152	down
	irilinB-7-glucoside-O-malonate	Isoflavones	5.04263e+06	1.93828e+07	1.37114	1.94253	up
	Kaempferol-3-O-robinobioside(Biorobin)	Flavonols	683390	136675	1.25017	-2.32197	down
	Afrormosin-7-O-(6''-malonyl)glucoside	Isoflavones	3.79294e+06	8.28317e+06	1.36519	1.12687	up
	6-Methylflavone	Flavones	11957.5	27759.8	1.28888	1.21508	up
	Luteolin-7-O-gentiobioside	Flavones	109218	51929.4	1.23013	-1.07258	down
	Luteolin-7-O-(6''-sinapoyl)glucoside	Flavones	40100.5	9	1.40212	-12.1214	down
	Hirsutissimiside C	Isoflavones	8789.43	47032	1.32891	2.4198	up
	Kaempferol-3-O-sophoroside-7-O-rhamnoside	Flavonols	106912	37315.4	1.27157	-1.51858	down
	7,3'-Dihydroxyflavone	Flavones	3788.97	1225.91	1.06834	-1.62795	down
	6''-O-Malonylgenistin	Isoflavones	2.74772e+06	454371	1.38337	-2.5963	down
	Odoratin malonyl glucoside	Isoflavones	2.24136e+06	241824	1.38944	-3.21235	down
	Tricin-7-O-(2''-feruloyl)glucoside	Flavones	74252.1	534421	1.38838	2.84747	up
	Chrysopsin sinapyl glucosyl malonyl glucoside	Flavones	69192.5	1.79665e+06	1.38199	4.69855	up
	2'-Hydroxygenistein	Isoflavones	83442.7	40508.7	1.29834	-1.04255	down
	Laricitrin-3-O-(6''-acetyl)glucoside	Flavonols	318972	795919	1.24997	1.31919	up
	Acacetin-7-O-rutinoside (Linarin)	Flavones	156765	1.57611e+06	1.38359	3.32969	up
	4',6-Dihydroxy-5,7-dimethoxyflavanone	Flavanones	13735.4	47083.9	1.24479	1.77733	up
	Tricin (5,7,4'-Trihydroxy-3',5'-dimethoxyflavone)	Flavones	24552.9	3313.81	1.3175	-2.88933	down
	Viscidulin III	Flavones	1.73607e+06	832714	1.14369	-1.05993	down
	7,4'-Dihydroxy-8,2',3'-trimethoxyisoflavan	Other Flavonoids	7668.88	51032.2	1.35402	2.73432	up
	5,6,7,5'-tetramethoxy-3',4'-methylenedioxyflavonoid	Flavones	882914	2.31318e+06	1.38189	1.38953	up
	5,6,7,3',4',5'-hexanmethoxyflavone	Flavones	330346	1.05195e+06	1.37848	1.67102	up
	Acacetin malonyl glucoside	Flavones	5.9625e+06	1.42397e+06	1.36875	-2.066	down
	Isosakuranetin (5,7-Dihydroxy-4'-methoxyflavanone)	Flavanones	5951.29	26686.3	1.12384	2.16482	up
	Hesperetin-7-O-neohesperidoside(Neohesperidin)	Flavanones	419561	190922	1.27982	-1.1359	down
	Quercetin-3-O-(6''-O-sinapoyl)glucoside-7-O-(6''-O-malonyl)glucoside	Flavonols	103393	353694	1.34954	1.77436	up
	2-(3,4-dihydroxyphenyl)-4h-chromene-3,5,7-triol-glucoside	Flavanols	164532	552923	1.34474	1.74871	up
	Kaempferol-3-O-(2''-O-acetyl)glucuronide	Flavonols	7.75807e+06	3.69649e+06	1.37251	-1.06954	down
	Robinson-7-O-Neohesperidin	Flavonols	207123	1.76561e+06	1.39345	3.0916	up
	Puerarin (7,4'-Dihydroxy-8-C-glucosylisoflavone)	Isoflavones	9	6110.72	1.39483	9.4072	up
	Butesuperin B glucoside	Isoflavones	4034.98	9	1.39637	-8.80842	down
	Daidzein-4'-O-glucoside	Isoflavones	17694.4	41668.6	1.24017	1.23567	up
	Cyanidin-3-O-galactoside	Anthocyanidins	101061	282868	1.15568	1.4849	up
	5,7,5'-Trimethoxy-3',4'-methylenedioxyflavonoid	Flavones	794885	5.66078e+06	1.39639	2.83218	up
	Quercetin-3-O-(6''-O-acetyl)galactoside	Flavonols	2.19166e+06	6.92098e+06	1.3392	1.65895	up
	Kaempferol-3-O-sulfonate	Flavonols	3502.73	16716.2	1.15645	2.25469	up
	3'-O-Methyl-epicatechin	Flavanols	11560.2	38196.1	1.1445	1.72426	up
	Kaempferol-3-O-[2-O-(trans-p-coumaroyl)-3-O-ɑ-D-glucopyranosyl]-ɑ-D-glucopyranoside	Flavonols	51343.8	17517.8	1.33016	-1.55136	down
F vs MF	Quercetin	Flavonols	1.04271e+06	445540	1.33858	-1.22671	down
	astragaisoflavan D	Other Flavonoids	11864	116855	1.28927	3.30007	up
	7,3',4'-Trihydroxyquercetin	Flavones	12627.5	9	1.34775	-10.4544	down
	Odoratin 7-Glucoside	Isoflavones	427425	2.60976e+06	1.2443	2.61017	up
	Oroxylin A (5,7-dihydroxy-6-methoxyflavone)	Flavones	5754.02	43921.4	1.17297	2.93228	up
	6-Hydroxy-5,7,4'-trimethoxyflavone	Flavones	58499.7	18623.3	1.11784	-1.65132	down
	5-Hydroxy-4',6,7-trimethoxyflavone (Salvigenin)	Flavones	7327.62	2600.07	1.16649	-1.49479	down
	2-hydroxynaringenin	Flavanones	1683.4	4312.3	1.06622	1.35708	up
	Epigallocatechin	Flavanols	37582.7	12016.8	1.07513	-1.64502	down
	6,4'-Dimethoxyisoflavone-7-O-glucoside (Wistin)	Isoflavones	445524	2.7664e+06	1.14173	2.63443	up
	Gossypetin-3-O-glucoside	Flavonols	2.97071e+06	1.07812e+06	1.19175	-1.46228	down
	3,9-Dihydroxypterocarpan	Isoflavones	19770.8	1.21878e+06	1.26799	5.94592	up
	Genistein glucosyl malonyl glucoside	Isoflavones	677076	3.28351e+06	1.20355	2.27785	up
	7,8-Dihydroxy-5,6,4'-trimethoxyflavone	Flavones	24812.1	10585.8	1.17822	-1.22892	down
	7-Hydroxy-2',5,8-Trimethoxyflavanone	Flavanones	9	20488.2	1.33301	11.1526	up
	Sophoricoside	Isoflavones	65949.8	634961	1.20473	3.26723	up
	Baicalin	Flavones	2992.23	9	1.34059	-8.37708	down
	Apigenin-7-O-glucuronide	Flavones	2992.23	9	1.34059	-8.37708	down
	Afrormosin (6,4'-Dimethoxy-7-Hydroxyisoflavone)	Isoflavones	88318.5	1.10622e+07	1.29481	6.9687	up
	Myricetin-3-O-β-D-glucoside	Flavonols	2.56165e+06	1.01667e+06	1.15211	-1.33322	down
	8-Methoxy malonyl ononin	Isoflavones	3.94496e+06	1.92733e+07	1.16441	2.28852	up
	Kaempferol triglucoside	Flavonols	65868.3	21163	1.23147	-1.63804	down
	Oroxin A	Flavones	90238.3	627563	1.20857	2.79795	up
	1,7-Dihydroxy-3,6-dimethoxyxanthone(iso-1)	Other Flavonoids	15424.6	48906.7	1.14674	1.6648	up
	Apigenin-8-C-(2''-glucosyl)arabinoside	Flavones	16047.3	3775.28	1.0862	-2.08767	down
	Eupatorin-5-methylether (3'-hydroxy-5,6,7,4'-tetramethoxyflavone)	Flavones	8648.22	2333.74	1.22449	-1.88976	down
	Isorhamnetin-3-O-(6''-malonyl)glucoside-7-O-glucoside	Flavonols	1.00144e+07	2.83553e+06	1.31888	-1.82039	down
	Formononetin-7-O-glucoside (Ononin)	Isoflavones	348830	2.14566e+07	1.32876	5.94275	up
	Myricetin	Flavonols	15427.2	34610.2	1.2738	1.16572	up
	5,7,4'-Trihydroxy-6,8-dimethoxyisoflavone-7-O-galactoside	Isoflavones	42130.1	17488.8	1.31111	-1.26842	down
	4,4'-Dihydroxy-2-methoxychalcone; Echinatin	Chalcones	14690.3	212705	1.22996	3.85592	up
	Kaempferol coumaroyl xylosyl malonyl glucoside	Flavonols	6.8191e+06	2.14888e+06	1.34543	-1.666	down
	Chrysin	Flavones	36655.7	14550.9	1.12109	-1.33293	down
	Isoluteolin (Orobol)(5,7,3',4'-tetrahydroxyisoflavone)	Isoflavones	196002	87545.1	1.31557	-1.16277	down
	Myricetin-3-O-(6''-malony)glucoside	Flavonols	4.3227e+06	861717	1.27645	-2.32665	down
	3',4',7-Trihydroxyflavone	Flavones	11653	171386	1.20748	3.87848	up
	Vitexin-2''-O-galactoside	Flavones	54135.3	287009	1.22304	2.40646	up
	Isorhamnetin; 3'-Methoxy-3,4',5,7-Tetrahydroxyflavone	Flavonols	190205	25245.3	1.28411	-2.91347	down
	Cirsiliol-8-C-(2''-glucosyl)glucoside	Flavones	17008.5	9	1.35048	-10.884	down
	5,4'-Dihydroxy-6,7,8,3'-tetramethoxyflavone	Flavones	3742.79	9	1.33405	-8.69997	down
	Hesperetin-7-O-glucoside	Flavanones	4.49508e+06	9.50793e+06	1.20332	1.08078	up
	Biochanin A	Isoflavones	3609.88	1.92552e+06	1.32434	9.05908	up
	Schaftoside	Flavones	9	4078.65	1.29179	8.82395	up
	Luteolin-7-O-(6''-malonyl)glucoside	Flavones	4.44444e+06	2.07851e+06	1.2909	-1.09645	down
	5-Hydroxy-6,7,3',4'-tetramethoxyflavone	Flavones	13035.5	6365.52	1.05921	-1.03409	down
	Kaempferol feruloyl xylosyl malonyl glucoside	Flavonols	2.44342e+07	7.1918e+06	1.33146	-1.76448	down
	Kaempferol-3-O-(6''-p-Coumaroyl)glucoside (Tiliroside)	Flavonols	230595	53479	1.06903	-2.10832	down
	Myricetin-3-O-galactoside	Flavonols	2.74801e+06	1.11673e+06	1.19173	-1.29911	down
	Isobavachalcone glucoside	Chalcones	100261	417470	1.22892	2.05792	up
	4,6-Dimethoxyisoflavone-7-O-glucoside	Isoflavones	4.26802e+06	1.91138e+07	1.18974	2.16297	up
	1,2,4,5,8-pentahydroxy-6-methylanthracene-9,10-dione	Other Flavonoids	301134	40151	1.29847	-2.9069	down
	Kaempferol-3-O-sophorotrioside	Flavonols	65261.5	30104.1	1.23223	-1.11627	down
	Dihydrobaicalein	Flavanones	9374.83	2064.23	1.04375	-2.18319	down
	Oroxin B	Flavones	2450.59	7866.95	1.10618	1.68267	up
	Aromadendrin-7-O-glucoside	Flavanonols	777200	2.66283e+06	1.21063	1.7766	up
	5,2',5'-Trihydroxy-3,7,4'-trimethoxyflavone-2'-O-β-D-glucoside	Flavones	14373.3	47321.1	1.21636	1.7191	up
	Luteolin-7,3'-di-O-glucoside	Flavones	107535	42714.8	1.3319	-1.332	down
	Formononetin (7-Hydroxy-4'-methoxyisoflavone)	Isoflavones	44030.2	1.79226e+07	1.33018	8.66907	up
	Laricitrin-3-O-glucoside	Flavonols	343795	85843.1	1.09088	-2.00177	down
	Acacetin	Flavones	9	3.38163e+06	1.34552	18.5194	up
	Gnetifolin B	Flavones	942853	5.68165e+06	1.25616	2.59121	up
	2',4'-Dihydroxy-2,3',6'-Trimethoxychalcone	Chalcones	9	17121.8	1.342	10.8936	up
	Chrysoeriol-7-O-gentiobioside	Flavones	18279.2	79996.3	1.21198	2.12973	up
	Malonyl Wistin	Isoflavones	3.92919e+06	1.93747e+07	1.20085	2.30187	up
	5-Hydroxy-3,7,8,3',4'-Pentamethoxyflavone	Flavones	1632.47	9	1.34581	-7.50292	down
	Monohydroxy-trimethoxyflavone	Flavones	9	4427.52	1.34686	8.94236	up
	Chrysoeriol-6-C-glucoside-4'-O-glucoside	Flavones	133078	27659	1.20224	-2.26645	down
	Monohydroxy-trimethoxyflavone-O-(6''-malonyl)glucoside	Flavones	772730	162826	1.19415	-2.24663	down
	5,6,7,8,3',4'-Hexamethoxyflavanone	Flavanones	9	4609.69	1.3495	9.00053	up
	Pelargonidin-3-O-glucoside	Anthocyanidins	20208.1	9	1.34992	-11.1327	down
	5-Hydroxy-7,8,4'-Trimethoxyflavanone	Flavanones	9562.53	186966	1.29616	4.28924	up
	Pterocarpine	Isoflavones	10488	904755	1.28884	6.43071	up
	Isovitexin-7-O-(6''-sinapoyl)glucoside	Flavones	142111	526377	1.16177	1.88908	up
	5,7,4'-Tri-O-Methylcatechin	Other Flavonoids	18300.9	813311	1.24907	5.47382	up
	Diosmetin (5,7,3'-Trihydroxy-4'-methoxyflavone)	Flavones	960323	5.51154e+06	1.23794	2.52086	up
	Medicarpin 3-O-glucoside-6'-malonate	Other Flavonoids	50660	351130	1.22842	2.79309	up
	Calycosin-7-O-glucoside	Isoflavones	3.73988e+06	5.70397e+07	1.33592	3.9309	up
	Complanatuside	Flavonols	592168	1.49819e+07	1.34623	4.66107	up
	Isoetin (5,7,2',4',5'-Pentahydroxyflavone)	Flavones	13011.8	6138.48	1.15245	-1.08387	down
	Apigenin-6-C-rhamnoside	Flavones	8619.66	9	1.33816	-9.90349	down
	Formononetin-7-O-(6''-Malonyl)glucoside	Isoflavones	2.76281e+06	7.24951e+07	1.34714	4.71367	up
	Chrysoeriol-8-C-glucoside (Scoparin)	Flavones	6184.97	9	1.3455	-9.42463	down
	Chrysoeriol-7-O-(6''-feruloyl)glucoside	Flavones	1.13861e+06	316168	1.33218	-1.84851	down
	8-Methoxyvestitol	Other Flavonoids	673048	5.84891e+06	1.25739	3.11939	up
	Chrysopsin feruloyl glucosyl malonyl glucoside	Flavones	328810	6.80068e+06	1.321	4.37035	up
	Eupatorin; 3',5-Dihydroxy-4',6,7-Trimethoxyflavone	Flavones	16784.6	7870.33	1.01247	-1.09264	down
	Phloretin-4'-O-glucoside (Trilobatin)	Chalcones	136939	53297.3	1.23251	-1.3614	down
	Astrapterocarpan	Other Flavonoids	480424	3.3346e+06	1.26871	2.79513	up
	Aracarpene 1	Isoflavones	900111	5.38968e+06	1.2463	2.58203	up
	Genistein-8-C-glucoside	Isoflavones	16442.3	5650.58	1.18998	-1.54094	down
	Isorhamnetin-3-O-(6''-malonyl)glucoside-7-O-rhamnoside	Flavonols	1.64109e+07	7.24015e+06	1.30657	-1.18057	down
	Kaempferol-3-O-galactoside-4'-O-glucoside	Flavonols	9	26515	1.35167	11.5246	up
	Protogenkwanone	Other Flavonoids	931420	5.46624e+06	1.24312	2.55305	up
	Texasin	Isoflavones	77550.9	2.55273e+06	1.31594	5.04075	up
	Acacetin feruloyl xylosyl malonyl glucoside	Flavones	318864	89841.2	1.30447	-1.82749	down
	5,7,2'-Trhiyroxy-8-methoxyflavone	Flavones	930867	5.50566e+06	1.25122	2.56427	up
	Odoratin 7-malonyl glucoside	Isoflavones	5.9359e+06	1.35136e+07	1.01257	1.18687	up
	Chrysoeriol-7,4'-di-O-glucoside	Flavones	32508.5	1.07127e+06	1.34124	5.04236	up
	7-O-Methylluteolin	Flavones	1.58296e+06	175177	1.25732	-3.17575	down
	3,2',4'-Trihydroxy-4,3',5',6'-Tetramethoxychalcone	Chalcones	5535.6	14147.9	1.0609	1.35377	up
	Kaempferol-3,7-O-diglucoside	Flavonols	112568	43086.4	1.29566	-1.38549	down
	Eriodictyol-7-O-glucoside	Flavanones	3.18076e+06	1.56636e+06	1.32967	-1.02195	down
	Epiafzelechin	Flavanols	57913.5	689659	1.23478	3.57391	up
	3'-Methoxydaidzein	Isoflavones	6587.79	2.62818e+06	1.31398	8.64005	up
	carlinoside	Flavones	9	2729.99	1.32847	8.24476	up
	2'-Hydoxy-5-methoxyGenistein-4',7-O-diglucoside	Isoflavones	9	249563	1.35176	14.7591	up
	Acacetin glucosyl malonyl glucoside	Flavones	31768.8	1.01383e+06	1.31007	4.99606	up
	Cirsimaritin (4',5-dihydroxy-6,7-dimethoxyflavone)	Flavones	9	144281	1.34592	13.9686	up
	Isosaponarin(Isovitexin-4'-O-glucoside)	Flavones	9	12238.5	1.34631	10.4092	up
	6''-O-Malonyldaidzin	Isoflavones	127657	1.26824e+06	1.3245	3.31249	up
	Aracarpene 2	Isoflavones	918647	5.36614e+06	1.25543	2.5463	up
	6''-O-Acetylglycitin	Isoflavones	37811.9	423619	1.2608	3.48586	up
	Tricin-7-O-(6''-O-malonyl)glucoside	Flavones	1.4677e+06	192119	1.34026	-2.93349	down
	5,7,4'-Trihydroxy-6,8-dimethoxyisoflavone-7-O-galactoside-rhamnose	Isoflavones	4813.32	9	1.35187	-9.06289	down
	Apigenin glucosyl malonyl glucoside	Flavones	816333	3.78704e+06	1.19552	2.21384	up
	irilinB-7-glucoside-O-malonate	Isoflavones	5.04263e+06	1.907e+07	1.23382	1.91906	up
	Isovitexin-7-O-(6''-feruloyl)glucoside	Flavones	20615.9	88698	1.25562	2.10515	up
	Afrormosin-7-O-(6''-malonyl)glucoside	Isoflavones	3.79294e+06	1.88911e+07	1.17948	2.31631	up
	3'-Hydroxy-4'-O-β-D-glucosylpuerarin	Isoflavones	53697.9	224150	1.19776	2.06153	up
	Tenaxin I	Flavones	27111.3	5505.72	1.06814	-2.29989	down
	Luteolin-7-O-gentiobioside	Flavones	109218	44544.3	1.14384	-1.29389	down
	Hirsutissimiside C	Isoflavones	8789.43	332255	1.28655	5.24038	up
	rhamnazin-3-O-β-D-apiosyl-(1→2)-O-β-D-glucoside	Flavonols	409223	1.8222e+06	1.31511	2.15472	up
	6''-O-Malonylgenistin	Isoflavones	2.74772e+06	828828	1.20697	-1.72909	down
	Odoratin malonyl glucoside	Isoflavones	2.24136e+06	926405	1.2758	-1.27466	down
	Chrysopsin sinapyl glucosyl malonyl glucoside	Flavones	69192.5	1.6091e+06	1.34093	4.53949	up
	Quercetin-3-O-(2''-O-acetyl)glucuronide	Flavonols	2.32506e+07	1.05156e+07	1.2307	-1.14473	down
	Calycosin	Isoflavones	530752	1.65752e+07	1.2683	4.96484	up
	3',7-dihydroxy-4'-methoxyflavone	Flavones	530752	1.65752e+07	1.2683	4.96484	up
	Chrysoeriol-5,7-di-O-glucoside	Flavones	96375.2	195866	1.23515	1.02314	up
	Laricitrin-3-O-(6''-acetyl)glucoside	Flavonols	318972	20829.3	1.31881	-3.93674	down
	Rhamnosyl-rhamnanthin-3-O-β-D-glucoside	Flavonols	253881	703266	1.2128	1.46992	up
	Tricin (5,7,4'-Trihydroxy-3',5'-dimethoxyflavone)	Flavones	24552.9	5134.61	1.13199	-2.25756	down
	Viscidulin III	Flavones	1.73607e+06	220368	1.3001	-2.97784	down
	7,4'-Dihydroxy-8,2',3'-trimethoxyisoflavan	Other Flavonoids	7668.88	224434	1.25152	4.87113	up
	5-Hydroxy-6,7,4'-Trimethoxyflavone 5-O-glucoside	Flavones	7634.02	17671.6	1.01496	1.21091	up
	5,6,7,3',4',5'-hexanmethoxyflavone	Flavones	330346	1.36575e+06	1.34268	2.04765	up
	Daidzein-7-O-glucoside(Daidzin)	Isoflavones	21672.9	9	1.34579	-11.2337	down
	Acacetin malonyl glucoside	Flavones	5.9625e+06	2.82177e+06	1.27071	-1.07932	down
	Isosakuranetin (5,7-Dihydroxy-4'-methoxyflavanone)	Flavanones	5951.29	14694	1.00837	1.30395	up
	Sophoraflavanone K	Flavanones	402530	22612.6	1.31789	-4.1539	down
	2-(3,4-dihydroxyphenyl)-4h-chromene-3,5,7-triol-glucoside	Flavanols	164532	672606	1.21758	2.03139	up
	Chrysoeriol-7-O-(2''-O-glucuronyl)glucuronide	Flavones	9	6308	1.32771	9.45304	up
	8,11-dimethoxy-2h-[1,3]dioxolo[4,5-b]xanthen-10-one	Other Flavonoids	649904	168559	1.24393	-1.94697	down
	Puerarin (7,4'-Dihydroxy-8-C-glucosylisoflavone)	Isoflavones	9	6247.3	1.35168	9.43909	up
	5,7,5'-Trimethoxy-3',4'-methylenedioxyflavonoid	Flavones	794885	2.91797e+06	1.32843	1.87615	up
	Kaempferol-3-O-[2-O-(trans-p-coumaroyl)-3-O-ɑ-D-glucopyranosyl]-ɑ-D-glucopyranoside	Flavonols	51343.8	22916.9	1.29366	-1.16378	down
	Gossypetin-3-O-(6''-malonyl)glucoside	Flavonols	6.85537e+06	9	1.34952	-19.5389	down
	Kaempferol-3-O-(6''-O-acetyl)glucoside	Flavonols	1.38112e+07	5.20903e+06	1.33077	-1.40675	down
F vs W	Kaempferol-3-O-neohesperidoside	Flavonols	1.02277e+07	2.64261e+06	1.10064	-1.95245	down
	Quercetin	Flavonols	1.04271e+06	127037	1.27753	-3.03703	down
	astragaisoflavan D	Other Flavonoids	11864	1.05471e+06	1.27885	6.47411	up
	Odoratin 7-Glucoside	Isoflavones	427425	1.55143e+07	1.28115	5.18179	up
	Kaempferol-3-O-rutinoside(Nicotiflorin)	Flavonols	8.91781e+06	2.68462e+06	1.08636	-1.73197	down
	6-Hydroxy-5,7,4'-trimethoxyflavone	Flavones	58499.7	12860.7	1.17188	-2.18546	down
	5-Hydroxy-4',6,7-trimethoxyflavone (Salvigenin)	Flavones	7327.62	1881.94	1.16661	-1.96113	down
	Luteolin-7-O-rutinoside	Flavones	6.81936e+06	2.03754e+06	1.12036	-1.74281	down
	Gallocatechin	Flavanols	193154	34732.4	1.09755	-2.47539	down
	Naringenin (5,7,4'-Trihydroxyflavanone)	Flavanones	35507.6	193685	1.21084	2.44752	up
	myricetin-3-O-β-D-xylopyranosyl-(1→2)-β-D-glucopyranoside	Flavonols	3.28202e+06	131299	1.0945	-4.64366	down
	Epigallocatechin	Flavanols	37582.7	4113.79	1.15269	-3.19153	down
	Kaempferol-3-O-sambubioside	Flavonols	4.78916e+07	1.94278e+07	1.25051	-1.30165	down
	6,4'-Dimethoxyisoflavone-7-O-glucoside (Wistin)	Isoflavones	445524	3.75374e+06	1.25711	3.07476	up
	Rhamnetin-3-O-Glucoside	Flavonols	8.66159e+07	1.42788e+07	1.274	-2.60076	down
	Gossypetin-3-O-glucoside	Flavonols	2.97071e+06	797805	1.22481	-1.8967	down
	3,9-Dihydroxypterocarpan	Isoflavones	19770.8	341929	1.22517	4.11225	up
	5,7,4',5'-Tetrahydro-3',6-dimethoxyflavone	Flavones	9	1676.34	1.27769	7.54117	up
	paratensein-7-O-glucoside	Isoflavones	4.24491e+06	1.95929e+06	1.22622	-1.1154	down
	Genistein glucosyl malonyl glucoside	Isoflavones	677076	5.48045e+06	1.27909	3.01691	up
	Prunitrin	Isoflavones	1.88396e+06	1.11155e+07	1.27542	2.56074	up
	7-Hydroxy-2',5,8-Trimethoxyflavanone	Flavanones	9	196424	1.27743	14.4137	up
	Quercetin-7-O-(6''-malonyl)glucosyl-5-O-glucoside	Flavonols	483612	1.61354e+06	1.25061	1.73831	up
	Sophoricoside	Isoflavones	65949.8	563988	1.2466	3.09622	up
	Quercetin-7-O-(2''-malonyl)glucosyl-5-O-glucoside	Flavonols	632144	2.92696e+06	1.23359	2.21108	up
	5,7-Dihydroxy-6,3',4',5'-tetramethoxyflavone (Arteanoflavone)	Flavones	4660.2	9	1.22145	-9.01625	down
	5,7-Dihydroxy-3,4',6,8-tetramethoxyflavone	Flavones	4660.2	9	1.22145	-9.01625	down
	Afrormosin (6,4'-Dimethoxy-7-Hydroxyisoflavone)	Isoflavones	88318.5	2.80659e+06	1.26795	4.98996	up
	Myricetin-3-O-β-D-glucoside	Flavonols	2.56165e+06	791786	1.21815	-1.69389	down
	Swertianolin	Other Flavonoids	464997	9	1.27084	-15.6569	down
	8-Methoxy malonyl ononin	Isoflavones	3.94496e+06	1.85933e+07	1.24882	2.2367	up
	3,3',4',5,6,7,8-Heptahydroxyflavan	Flavanols	5071.66	9	1.28274	-9.13832	down
	Kaempferol triglucoside	Flavonols	65868.3	31513.1	1.16997	-1.06363	down
	Oroxin A	Flavones	90238.3	616587	1.25262	2.77249	up
	1,7-Dihydroxy-3,6-dimethoxyxanthone(iso-1)	Other Flavonoids	15424.6	48082.9	1.20053	1.64029	up
	Luteolin-7-O-(6''-malonyl)glucoside-5-O-rhamnoside	Flavones	1.50014e+07	3.23172e+06	1.17961	-2.21472	down
	Scutellarein (5,6,7,4'-Tetrahydroxyflavone)	Flavones	52632.3	19412.9	1.01249	-1.43894	down
	Eupatorin-5-methylether (3'-hydroxy-5,6,7,4'-tetramethoxyflavone)	Flavones	8648.22	2394.66	1.1985	-1.85258	down
	Isorhamnetin-3-O-(6''-malonyl)glucoside-7-O-glucoside	Flavonols	1.00144e+07	1.43232e+06	1.27067	-2.80565	down
	Formononetin-7-O-glucoside (Ononin)	Isoflavones	348830	2.04657e+07	1.28137	5.87454	up
	Myricetin	Flavonols	15427.2	37380.4	1.15124	1.27681	up
	4,4'-Dihydroxy-2-methoxychalcone; Echinatin	Chalcones	14690.3	262114	1.2374	4.15726	up
	Amoenin	Flavonols	3.73271e+06	2.07381e+07	1.21688	2.47399	up
	Pinostrobin Chalcone	Chalcones	33133.6	3498.53	1.20212	-3.24347	down
	Myricetin-3-O-(6''-malony)glucoside	Flavonols	4.3227e+06	807878	1.26496	-2.41972	down
	3',4',7-Trihydroxyflavone	Flavones	11653	61135.3	1.16249	2.39131	up
	Apigenin-7-O-glucoside(Cosmosiin)	Flavones	293039	124231	1.1834	-1.23808	down
	Vitexin-2''-O-galactoside	Flavones	54135.3	325970	1.19883	2.5901	up
	Isorhamnetin; 3'-Methoxy-3,4',5,7-Tetrahydroxyflavone	Flavonols	190205	6164.54	1.27807	-4.94742	down
	Hispidulin-7-O-glucoside(Homoplantaginin)	Flavones	4.93717e+06	2.19434e+06	1.17096	-1.1699	down
	5,4'-Dihydroxy-6,7,8,3'-tetramethoxyflavone	Flavones	3742.79	9	1.26415	-8.69997	down
	Biochanin A	Isoflavones	3609.88	110148	1.26599	4.93134	up
	Butesuperin A glucoside	Isoflavones	5989.89	9	1.27393	-9.37839	down
	Butesuperin A-7''-O-β-glucopyranoside	Isoflavones	5989.89	9	1.27393	-9.37839	down
	Quercetin-3-O-glucoside-7-O-rhamnoside	Flavonols	6.31603e+06	832665	1.27418	-2.92321	down
	Wogonin-7-O-Glucuronide (Wogonoside)	Flavones	3813.08	9	1.23857	-8.72682	down
	3,4,2',4',6'-Pentahydroxychalcone-4'-O-glucoside	Chalcones	51787.8	189198	1.21707	1.86921	up
	Luteolin-7-O-(6''-malonyl)glucoside	Flavones	4.44444e+06	2.17251e+06	1.24044	-1.03264	down
	5-Hydroxy-6,7,3',4'-tetramethoxyflavone	Flavones	13035.5	4690.18	1.16606	-1.47473	down
	5,6,3',4'-Tetrahydroxy-3,7-dimethoxyflavone-6-O-glucoside	Flavones	9	31079	1.28039	11.7537	up
	Dihydroxy-dimethoxyflavone-7-O-glucoside	Flavones	1.6099e+06	6.94955e+06	1.27323	2.10995	up
	Derriscandenoside A	Isoflavones	61025.7	408303	1.22286	2.74215	up
	Myricetin-3-O-galactoside	Flavonols	2.74801e+06	727866	1.25704	-1.91664	down
	Isobavachalcone glucoside	Chalcones	100261	41029.4	1.12061	-1.28902	down
	4,6-Dimethoxyisoflavone-7-O-glucoside	Isoflavones	4.26802e+06	1.97531e+07	1.27459	2.21044	up
	1,2,4,5,8-pentahydroxy-6-methylanthracene-9,10-dione	Other Flavonoids	301134	23601.1	1.26492	-3.67348	down
	Kaempferol-3-O-(6''-malonyl)glucoside	Flavonols	2.48011e+06	1.20299e+06	1.18309	-1.04378	down
	Oroxin B	Flavones	2450.59	9880.77	1.02359	2.01149	up
	Gossypetin-3-O-glucoside-8-O-xyloside	Flavonols	3.12001e+06	134434	1.1695	-4.53658	down
	Aromadendrin-7-O-glucoside	Flavanonols	777200	2.94075e+06	1.25385	1.91983	up
	Myricetindiglucoside	Flavonols	158884	39066	1.26765	-2.02399	down
	Luteolin-7,3'-di-O-glucoside	Flavones	107535	36396.4	1.22386	-1.56294	down
	Isorhamnetin-3-O-sophoroside	Flavonols	4.01568e+06	774429	1.23791	-2.37444	down
	Formononetin (7-Hydroxy-4'-methoxyisoflavone)	Isoflavones	44030.2	711218	1.23167	4.01373	up
	Quercetin-3-O-glucuronide	Flavonols	9	13737	1.27111	10.5759	up
	Laricitrin-3-O-glucoside	Flavonols	343795	87247.2	1.17847	-1.97837	down
	Kaempferol-3-O-glucorhamnoside	Flavonols	9.87513e+06	2.71229e+06	1.12017	-1.86429	down
	Andrographidine D aglycone	Flavanones	2170.55	9	1.28244	-7.91392	down
	Acacetin	Flavones	9	172895	1.28255	14.2296	up
	Gnetifolin B	Flavones	942853	3.29857e+06	1.20722	1.80674	up
	2',4'-Dihydroxy-2,3',6'-Trimethoxychalcone	Chalcones	9	221579	1.27924	14.5875	up
	Chrysoeriol-7-O-gentiobioside	Flavones	18279.2	9	1.27719	-10.988	down
	Malonyl Wistin	Isoflavones	3.92919e+06	1.82825e+07	1.26716	2.21816	up
	5-Hydroxy-3,7,8,3',4'-Pentamethoxyflavone	Flavones	1632.47	9	1.27605	-7.50292	down
	Monohydroxy-trimethoxyflavone	Flavones	9	4867.59	1.28071	9.07907	up
	Chrysoeriol-6-C-glucoside-4'-O-glucoside	Flavones	133078	22606.6	1.18157	-2.55746	down
	Monohydroxy-trimethoxyflavone-O-(6''-malonyl)glucoside	Flavones	772730	213620	1.07011	-1.85492	down
	Pelargonidin-3-O-glucoside	Anthocyanidins	20208.1	79132.5	1.19044	1.96934	up
	Quercetin 3-(2-glucosylrhamnoside)	Flavones	247064	569971	1.27165	1.206	up
	Carthamone	Chalcones	7.85044e+06	3.18654e+06	1.26746	-1.30078	down
	5-Hydroxy-7,8,4'-Trimethoxyflavanone	Flavanones	9562.53	2.80632e+06	1.28004	8.19707	up
	6,7-Dimethoxy-4-chromanone	Other Flavonoids	142611	569670	1.25838	1.99804	up
	Pterocarpine	Isoflavones	10488	250740	1.26671	4.57938	up
	Isovitexin-7-O-(6''-sinapoyl)glucoside	Flavones	142111	1.37932e+06	1.27237	3.27887	up
	5,7,4'-Tri-O-Methylcatechin	Other Flavonoids	18300.9	4.49897e+06	1.28189	7.94154	up
	Diosmetin (5,7,3'-Trihydroxy-4'-methoxyflavone)	Flavones	960323	3.40477e+06	1.20953	1.82597	up
	Isorhamnetin-3,7-O-diglucoside	Flavonols	2.22669e+06	509143	1.2314	-2.12876	down
	Calycosin-7-O-glucoside	Isoflavones	3.73988e+06	6.9167e+07	1.27628	4.20902	up
	Complanatuside	Flavonols	592168	5.67456e+06	1.27051	3.26043	up
	Formononetin-7-O-(6''-Malonyl)glucoside	Isoflavones	2.76281e+06	6.2349e+07	1.28211	4.49616	up
	Chrysoeriol-7-O-(6''-feruloyl)glucoside	Flavones	1.13861e+06	214022	1.28156	-2.41145	down
	8-Methoxyvestitol	Other Flavonoids	673048	4.92006e+07	1.27391	6.19182	up
	Isorhamnetin-3-O-(6''-malonyl)glucoside	Flavonols	8.66476e+06	951572	1.27465	-3.18678	down
	Eriodictyol-7-O-Rutinoside (Eriocitrin)	Flavanones	263537	63080.1	1.14795	-2.06275	down
	Phloretin-4'-O-glucoside (Trilobatin)	Chalcones	136939	40415.6	1.26683	-1.76055	down
	Madreselvin A	Flavones	3.93312e+06	881455	1.22882	-2.15771	down
	Astrapterocarpan	Other Flavonoids	480424	2.33369e+07	1.27492	5.60216	up
	Aracarpene 1	Isoflavones	900111	3.2662e+06	1.21224	1.85944	up
	Isorhamnetin-3-O-(6''-malonyl)glucoside-7-O-rhamnoside	Flavonols	1.64109e+07	1.46585e+06	1.2371	-3.48485	down
	Quercetin-3-O-sambubioside	Flavonols	2.93536e+06	1.446e+06	1.17664	-1.02147	down
	Kaempferol-3-O-galactoside-4'-O-glucoside	Flavonols	9	44224.3	1.28177	12.2626	up
	5-Hydroxy-7,8,2',6'-Tetramethoxyflavone (Altisin)	Flavones	4476.33	9	1.27523	-8.95818	down
	Genistein-7-O-(6''-malonyl)glucoside	Isoflavones	610275	2.06143e+06	1.26813	1.75612	up
	Protogenkwanone	Other Flavonoids	931420	3.24414e+06	1.22225	1.80033	up
	Texasin	Isoflavones	77550.9	4.40659e+06	1.27919	5.82837	up
	Acacetin feruloyl xylosyl malonyl glucoside	Flavones	318864	1.51919e+06	1.25447	2.25229	up
	5,7,2'-Trhiyroxy-8-methoxyflavone	Flavones	930867	3.22378e+06	1.2072	1.79211	up
	Prunetin (5,4'-Dihydroxy-7-methoxyisoflavone)	Isoflavones	9	3049.05	1.26379	8.40422	up
	Odoratin 7-malonyl glucoside	Isoflavones	5.9359e+06	4.18191e+07	1.28105	2.81662	up
	Chrysoeriol-7,4'-di-O-glucoside	Flavones	32508.5	298251	1.24984	3.19764	up
	7-O-Methylluteolin	Flavones	1.58296e+06	126020	1.26399	-3.65091	down
	Kaempferol-3,7-O-diglucoside	Flavonols	112568	35444.8	1.24536	-1.66715	down
	Thymonin	Flavones	7738.66	9	1.23465	-9.74794	down
	Eriodictyol-7-O-glucoside	Flavanones	3.18076e+06	788215	1.27727	-2.01271	down
	Kaempferol-3-O-(6''-Malonyl)glucoside-7-O-Glucoside	Flavonols	1.87449e+06	4.14234e+06	1.21907	1.14395	up
	Chrysoeriol glucosyl malonyl glucoside	Flavones	488037	3.53618e+06	1.27881	2.85713	up
	Epiafzelechin	Flavanols	57913.5	743186	1.18963	3.68175	up
	3'-Methoxydaidzein	Isoflavones	6587.79	144209	1.27006	4.45223	up
	Diosmetin-7-O-rutinoside (Diosmin)	Flavones	20060.7	68716.6	1.03811	1.77629	up
	carlinoside	Flavones	9	3025.43	1.27377	8.393	up
	2'-Hydoxy-5-methoxyGenistein-4',7-O-diglucoside	Isoflavones	9	59235.1	1.28257	12.6842	up
	Acacetin glucosyl malonyl glucoside	Flavones	31768.8	1.26387e+06	1.27523	5.31409	up
	Kaempferol-3-O-glucoside-7-O-rhamnoside	Flavonols	1.01956e+07	2.51188e+06	1.10193	-2.02112	down
	Cirsimaritin (4',5-dihydroxy-6,7-dimethoxyflavone)	Flavones	9	180030	1.28111	14.288	up
	Isosaponarin(Isovitexin-4'-O-glucoside)	Flavones	9	6721.76	1.28253	9.5447	up
	6''-O-Malonyldaidzin	Isoflavones	127657	1.28636e+06	1.26005	3.33296	up
	Aracarpene 2	Isoflavones	918647	3.40671e+06	1.19919	1.8908	up
	6''-O-Acetylglycitin	Isoflavones	37811.9	1.0014e+06	1.26313	4.72703	up
	Tricin-7-O-(6''-O-malonyl)glucoside	Flavones	1.4677e+06	210395	1.25964	-2.80239	down
	Apigenin glucosyl malonyl glucoside	Flavones	816333	5.40933e+06	1.27316	2.72822	up
	irilinB-7-glucoside-O-malonate	Isoflavones	5.04263e+06	3.1493e+07	1.26954	2.64278	up
	Kaempferol-3-O-robinobioside(Biorobin)	Flavonols	683390	236932	1.03359	-1.52824	down
	Nepetin-7-O-glucoside(Nepitrin)	Flavones	1.04622e+07	409881	1.27794	-4.67383	down
	Afrormosin-7-O-(6''-malonyl)glucoside	Isoflavones	3.79294e+06	1.82326e+07	1.26861	2.26513	up
	3'-Hydroxy-4'-O-β-D-glucosylpuerarin	Isoflavones	53697.9	317382	1.21397	2.56328	up
	5,2'-Dihydroxy-7,8-dimethoxyflavone glycoside	Flavones	1.26043e+06	5.72069e+06	1.27306	2.18227	up
	Luteolin-7-O-gentiobioside	Flavones	109218	33606.2	1.19994	-1.7004	down
	Luteolin-7-O-(6''-sinapoyl)glucoside	Flavones	40100.5	133939	1.09705	1.73988	up
	Hirsutissimiside C	Isoflavones	8789.43	401872	1.26526	5.51482	up
	Kaempferol-3-O-sophoroside-7-O-rhamnoside	Flavonols	106912	46005.8	1.06076	-1.21654	down
	6''-O-Malonylgenistin	Isoflavones	2.74772e+06	428193	1.25397	-2.6819	down
	Odoratin malonyl glucoside	Isoflavones	2.24136e+06	389017	1.26049	-2.52647	down
	Apigenin-7-O-rutinoside (Isorhoifolin)	Flavones	4277.61	9	1.27645	-8.89266	down
	Chrysopsin sinapyl glucosyl malonyl glucoside	Flavones	69192.5	230647	1.26324	1.737	up
	Quercetin-3-O-(2''-O-acetyl)glucuronide	Flavonols	2.32506e+07	3.8322e+06	1.2435	-2.60102	down
	Calycosin	Isoflavones	530752	1.62646e+07	1.21539	4.93756	up
	3',7-dihydroxy-4'-methoxyflavone	Flavones	530752	1.62646e+07	1.21539	4.93756	up
	Quercetin-3-O-sophoroside-7-O-rhamnoside	Flavonols	246851	22952.2	1.24703	-3.42694	down
	Quercetin-3-O-robinobioside	Flavonols	4.38229e+06	539100	1.26387	-3.02306	down
	2'-Hydroxygenistein	Isoflavones	83442.7	245427	1.21825	1.55644	up
	Laricitrin-3-O-(6''-acetyl)glucoside	Flavonols	318972	24577.6	1.2704	-3.69801	down
	Acacetin-7-O-rutinoside (Linarin)	Flavones	156765	2.42011e+06	1.27065	3.94839	up
	Tricin (5,7,4'-Trihydroxy-3',5'-dimethoxyflavone)	Flavones	24552.9	1942.03	1.19846	-3.66025	down
	Viscidulin III	Flavones	1.73607e+06	83499.1	1.27115	-4.37792	down
	7,4'-Dihydroxy-8,2',3'-trimethoxyisoflavan	Other Flavonoids	7668.88	1.24508e+06	1.28045	7.34301	up
	Trifolirhizin (Maackiain-3-O-glucoside)	Isoflavones	72610.5	743512	1.27598	3.35611	up
	Scandione	Other Flavonoids	876120	30526.1	1.27833	-4.84301	down
	Daidzein-7-O-glucoside(Daidzin)	Isoflavones	21672.9	9	1.27605	-11.2337	down
	Isosakuranetin (5,7-Dihydroxy-4'-methoxyflavanone)	Flavanones	5951.29	35893.6	1.16278	2.59245	up
	Hesperetin-7-O-neohesperidoside(Neohesperidin)	Flavanones	419561	2.03447e+06	1.27742	2.2777	up
	Quercetin-3-O-(6''-O-sinapoyl)glucoside-7-O-(6''-O-malonyl)glucoside	Flavonols	103393	324060	1.22134	1.64812	up
	2-(3,4-dihydroxyphenyl)-4h-chromene-3,5,7-triol-glucoside	Flavanols	164532	766874	1.22312	2.22062	up
	Chrysoeriol-7-O-(2''-O-glucuronyl)glucuronide	Flavones	9	6710.63	1.28035	9.54231	up
	8,11-dimethoxy-2h-[1,3]dioxolo[4,5-b]xanthen-10-one	Other Flavonoids	649904	156914	1.17221	-2.05025	down
	Kaempferol-3-O-(2''-O-acetyl)glucuronide	Flavonols	7.75807e+06	1.79071e+06	1.26779	-2.11517	down
	Robinson-7-O-Neohesperidin	Flavonols	207123	2.83491e+06	1.28047	3.77474	up
	Quercetin-3-O-(6''-O-acetyl)glucosyl-(1→3)-Galactoside	Flavonols	62197.6	136950	1.15796	1.13872	up
	Quercetin-3-O-rutinoside (Rutin)	Flavonols	291503	55051.1	1.22211	-2.40467	down
	Puerarin (7,4'-Dihydroxy-8-C-glucosylisoflavone)	Isoflavones	9	7327.62	1.28058	9.6692	up
	Daidzein-4'-O-glucoside	Isoflavones	17694.4	36784.5	1.13759	1.0558	up
	Naringenin-7-O-Rutinoside(Narirutin)	Flavanones	6639.96	9	1.2727	-9.52703	down
	5,7,5'-Trimethoxy-3',4'-methylenedioxyflavonoid	Flavones	794885	3.17993e+06	1.23485	2.00018	up
	Isorhamnetin-3-O-(6''-acetylglucoside)	Flavonols	3.80861e+07	6.24925e+06	1.23404	-2.60751	down
	Gossypetin-3-O-(6''-malonyl)glucoside	Flavonols	6.85537e+06	9	1.27992	-19.5389	down
	Limocitrin-3-O-glucoside	Flavonols	9	12534.1	1.27932	10.4436	up
GF vs MF	Kaempferol-3-O-neohesperidoside	Flavonols	2.67263e+06	6.24245e+06	1.15792	1.22385	up
	Quercetin	Flavonols	909922	445540	1.22966	-1.03019	down
	7,3',4'-Trihydroxyquercetin	Flavones	11925.8	9	1.40219	-10.3719	down
	Oroxylin A (5,7-dihydroxy-6-methoxyflavone)	Flavones	3821.67	43921.4	1.34349	3.52265	up
	Kaempferol-3-O-rutinoside(Nicotiflorin)	Flavonols	2.524e+06	6.23581e+06	1.20021	1.30487	up
	6-Hydroxy-5,7,4'-trimethoxyflavone	Flavones	44191.2	18623.3	1.0289	-1.24665	down
	5-Hydroxy-4',6,7-trimethoxyflavone (Salvigenin)	Flavones	6484.23	2600.07	1.15948	-1.31839	down
	Luteolin-7-O-rutinoside	Flavones	1.80818e+06	4.31653e+06	1.22363	1.25534	up
	Epigallocatechin	Flavanols	26499.3	12016.8	1.25637	-1.1409	down
	Gossypetin-3-O-glucoside	Flavonols	4.17745e+06	1.07812e+06	1.20364	-1.9541	down
	3,9-Dihydroxypterocarpan	Isoflavones	70840.1	1.21878e+06	1.27269	4.10472	up
	paratensein-7-O-glucoside	Isoflavones	3.46419e+06	8.98576e+06	1.06002	1.37512	up
	Genistein glucosyl malonyl glucoside	Isoflavones	1.03695e+06	3.28351e+06	1.13484	1.6629	up
	Quercetin feruloyl xylosyl malonyl glucoside	Flavonols	3.20956e+07	1.23921e+07	1.40259	-1.37296	down
	Sophoricoside	Isoflavones	75326.6	634961	1.24919	3.07544	up
	Chrysosplenetin (5,4'-Dihydroxy-3,6,7,3'-tetramethoxyflavone)	Flavones	26257.6	10687.9	1.00859	-1.29675	down
	Afrormosin (6,4'-Dimethoxy-7-Hydroxyisoflavone)	Isoflavones	624040	1.10622e+07	1.25114	4.14785	up
	Myricetin-3-O-β-D-glucoside	Flavonols	3.18498e+06	1.01667e+06	1.17504	-1.64744	down
	Diosmetin-7-O-glucoside	Flavones	2.95871e+06	6.52673e+06	1.19737	1.14139	up
	Oroxin A	Flavones	76901.5	627563	1.2326	3.02868	up
	1,7-Dihydroxy-3,6-dimethoxyxanthone(iso-1)	Other Flavonoids	17605.4	48906.7	1.20964	1.47401	up
	Apigenin-8-C-(2''-glucosyl)arabinoside	Flavones	14866.7	3775.28	1.00583	-1.97742	down
	Isorhamnetin-3-O-(6''-malonyl)glucoside-7-O-glucoside	Flavonols	5.72862e+06	2.83553e+06	1.34404	-1.01457	down
	Formononetin-7-O-glucoside (Ononin)	Isoflavones	1.13505e+06	2.14566e+07	1.35589	4.24059	up
	5,7,4'-Trihydroxy-6,8-dimethoxyisoflavone-7-O-galactoside	Isoflavones	42694.2	17488.8	1.33323	-1.28761	down
	4,4'-Dihydroxy-2-methoxychalcone; Echinatin	Chalcones	31327.8	212705	1.17167	2.76334	up
	Amoenin	Flavonols	1.55336e+07	3.68943e+06	1.35397	-2.07393	down
	Myricetin-3-O-(6''-malony)glucoside	Flavonols	6.6994e+06	861717	1.34156	-2.95875	down
	3',4',7-Trihydroxyflavone	Flavones	21410.4	171386	1.21056	3.00086	up
	Apigenin-7-O-(6''-acetyl)glucoside	Flavones	9	12338.2	1.40858	10.4209	up
	6-C-MethylKaempferol-3-glucoside	Flavones	2.84867e+06	6.70675e+06	1.37286	1.23532	up
	Vitexin-2''-O-galactoside	Flavones	85415.1	287009	1.28353	1.74853	up
	Luteolin-8-C-glucoside (Orientin)	Flavones	3190.95	7643.15	1.12434	1.26018	up
	Isorhamnetin; 3'-Methoxy-3,4',5,7-Tetrahydroxyflavone	Flavonols	62440.1	25245.3	1.16429	-1.30646	down
	Hispidulin-7-O-glucoside(Homoplantaginin)	Flavones	3.99977e+06	8.98374e+06	1.21045	1.1674	up
	5,4'-Dihydroxy-6,7,8,3'-tetramethoxyflavone	Flavones	2048.67	9	1.38281	-7.83055	down
	Biochanin A	Isoflavones	61652.3	1.92552e+06	1.30302	4.96495	up
	Biochanin A-7-O-glucoside-6''-O-malonate(iso1)	Isoflavones	1.39013e+06	3.05798e+06	1.36259	1.13736	up
	5-Hydroxy-3,3',4',5',7-Pentamethoxyflavone	Flavones	1698.04	9	1.39538	-7.55973	down
	5-Hydroxy-6,7,3',4'-tetramethoxyflavone	Flavones	14983.5	6365.52	1.03705	-1.23503	down
	5,6,3',4'-Tetrahydroxy-3,7-dimethoxyflavone-6-O-glucoside	Flavones	27886.9	9	1.40627	-11.5974	down
	Myricetin-3-O-galactoside	Flavonols	2.90368e+06	1.11673e+06	1.15978	-1.37861	down
	Isobavachalcone glucoside	Chalcones	159808	417470	1.17419	1.38533	up
	Quercetin-7-O-(6''-malonyl)glucoside	Flavonols	7.75137e+06	3.22777e+06	1.37616	-1.26392	down
	1,2,4,5,8-pentahydroxy-6-methylanthracene-9,10-dione	Other Flavonoids	193510	40151	1.33504	-2.2689	down
	Dihydrobaicalein	Flavanones	8358.59	2064.23	1.16742	-2.01765	down
	Tricin-7-O-saccharic acid	Flavones	1.58017e+06	743949	1.38451	-1.0868	down
	Quercetin-3-O-(2'''-O-feruloyl)sophoroside	Flavonols	1.59633e+06	514131	1.39149	-1.63455	down
	Apigenin-6-C-(2''-glucosyl)arabinoside	Flavones	8611.19	3746.05	1.07648	-1.20084	down
	Chrysoeriol-7-O-(6''-malonyl)glucoside	Flavones	6.83002e+06	2.94644e+06	1.38871	-1.21292	down
	Formononetin (7-Hydroxy-4'-methoxyisoflavone)	Isoflavones	256104	1.79226e+07	1.36723	6.12891	up
	Laricitrin-3-O-glucoside	Flavonols	1.34777e+06	85843.1	1.16204	-3.97273	down
	Kaempferol-3-O-glucorhamnoside	Flavonols	2.3957e+06	6.43979e+06	1.24968	1.42656	up
	Andrographidine D aglycone	Flavanones	9	1580.72	1.37867	7.45644	up
	Acacetin	Flavones	172114	3.38163e+06	1.26414	4.29628	up
	Gnetifolin B	Flavones	2.23708e+06	5.68165e+06	1.09298	1.34469	up
	5,4'-Dihydroxy-7,2',5'-trimethoxyisoflavone (Derrugenin)	Isoflavones	2480.87	9	1.39017	-8.10671	down
	2',4'-Dihydroxy-2,3',6'-Trimethoxychalcone	Chalcones	3381.08	17121.8	1.18146	2.34028	up
	Chrysoeriol-7-O-gentiobioside	Flavones	9	79996.3	1.40856	13.1177	up
	5-Hydroxy-3,7,8,3',4'-Pentamethoxyflavone	Flavones	1324.65	9	1.39907	-7.20147	down
	Monohydroxy-trimethoxyflavone	Flavones	9	4427.52	1.40251	8.94236	up
	5,6,7,8,3',4'-Hexamethoxyflavanone	Flavanones	19811.1	4609.69	1.35519	-2.10357	down
	Pelargonidin-3-O-glucoside	Anthocyanidins	36501.4	9	1.40908	-11.9857	down
	5-Hydroxy-7,8,4'-Trimethoxyflavanone	Flavanones	64483.6	186966	1.0116	1.53577	up
	Pterocarpine	Isoflavones	57202.1	904755	1.24148	3.98339	up
	5,7,4'-Tri-O-Methylcatechin	Other Flavonoids	127588	813311	1.00534	2.67231	up
	Diosmetin (5,7,3'-Trihydroxy-4'-methoxyflavone)	Flavones	2.24299e+06	5.51154e+06	1.04646	1.29703	up
	Medicarpin 3-O-glucoside-6'-malonate	Other Flavonoids	34711.9	351130	1.25767	3.3385	up
	Isoschaftoside	Flavones	33757.7	9408.6	1.21466	-1.84317	down
	Calycosin-7-O-glucoside	Isoflavones	2.28071e+07	5.70397e+07	1.23304	1.32248	up
	Apigenin-6-C-rhamnoside	Flavones	13066.7	9	1.40504	-10.5037	down
	Formononetin-7-O-(6''-Malonyl)glucoside	Isoflavones	7.10258e+06	7.24951e+07	1.39665	3.35147	up
	Chrysoeriol-8-C-glucoside (Scoparin)	Flavones	9281.11	9	1.40356	-10.0102	down
	Rivularin	Flavones	31260.4	7055.43	1.28889	-2.14753	down
	Chrysoeriol-7-O-(6''-feruloyl)glucoside	Flavones	1.00868e+06	316168	1.38329	-1.67371	down
	Eriodictyol-7-O-Rutinoside (Eriocitrin)	Flavanones	57930.8	153160	1.24794	1.40263	up
	Eupatorin; 3',5-Dihydroxy-4',6,7-Trimethoxyflavone	Flavones	28312.6	7870.33	1.22491	-1.84695	down
	Astrapterocarpan	Other Flavonoids	1.6451e+06	3.3346e+06	1.05142	1.01934	up
	Aracarpene 1	Isoflavones	2.25078e+06	5.38968e+06	1.03881	1.25978	up
	Kaempferol-3-O-galactoside-4'-O-glucoside	Flavonols	9	26515	1.40812	11.5246	up
	Protogenkwanone	Other Flavonoids	2.16069e+06	5.46624e+06	1.06378	1.33906	up
	Texasin	Isoflavones	456083	2.55273e+06	1.27146	2.48467	up
	Acacetin feruloyl xylosyl malonyl glucoside	Flavones	377727	89841.2	1.33758	-2.0719	down
	5,7,2'-Trhiyroxy-8-methoxyflavone	Flavones	2.15412e+06	5.50566e+06	1.10162	1.35382	up
	Prunetin (5,4'-Dihydroxy-7-methoxyisoflavone)	Isoflavones	1712.09	9	1.39176	-7.57162	down
	7-O-Methylluteolin	Flavones	1.32269e+06	175177	1.29788	-2.91659	down
	5,7,8,3',4'-Pentamethoxyflavanone	Flavones	2847.63	9	1.3783	-8.30562	down
	Epiafzelechin	Flavanols	106920	689659	1.36021	2.68935	up
	3'-Methoxydaidzein	Isoflavones	73039.2	2.62818e+06	1.30003	5.16925	up
	carlinoside	Flavones	9	2729.99	1.38255	8.24476	up
	Acacetin glucosyl malonyl glucoside	Flavones	246921	1.01383e+06	1.14651	2.03769	up
	Kaempferol-3-O-glucoside-7-O-rhamnoside	Flavonols	2.41301e+06	5.84808e+06	1.21451	1.27713	up
	6-Hydroxykaempferol-7,6-O-Diglucoside	Flavonols	1.38397e+07	6.00502e+06	1.37653	-1.20457	down
	6''-O-Malonyldaidzin	Isoflavones	245503	1.26824e+06	1.37595	2.36901	up
	Aracarpene 2	Isoflavones	2.18777e+06	5.36614e+06	1.08581	1.29442	up
	6''-O-Acetylglycitin	Isoflavones	126775	423619	1.16141	1.7405	up
	Tricin-7-O-(6''-O-malonyl)glucoside	Flavones	9	192119	1.40957	14.3817	up
	5,7,4'-Trihydroxy-6,8-dimethoxyisoflavone-7-O-galactoside-rhamnose	Isoflavones	3842.65	9	1.37819	-8.73796	down
	Apigenin glucosyl malonyl glucoside	Flavones	1.02138e+06	3.78704e+06	1.19566	1.89056	up
	Kaempferol-3-O-robinobioside(Biorobin)	Flavonols	136675	321688	1.15081	1.23492	up
	Isovitexin-7-O-(6''-feruloyl)glucoside	Flavones	28999.3	88698	1.40548	1.61289	up
	6-Methylflavone	Flavones	27759.8	9949.3	1.04644	-1.48033	down
	3'-Hydroxy-4'-O-β-D-glucosylpuerarin	Isoflavones	104518	224150	1.05453	1.10072	up
	Pinocembrin (Dihydrochrysin)	Flavanones	102782	48369.2	1.36735	-1.08742	down
	Eupatilin (5,7-Dihydroxy-3',4',6-Trimethoxyflavone)	Flavones	26755.3	10924	1.29377	-1.29232	down
	Quercetin-3-O-(6''-O-feruloyl)glucoside-7-O-(6''-malonyl)glucoside	Flavonols	1.5027e+06	624224	1.307	-1.26742	down
	Tenaxin I	Flavones	24150.2	5505.72	1.29477	-2.13303	down
	Luteolin-7-O-(6''-sinapoyl)glucoside	Flavones	9	53443	1.40917	12.5358	up
	Hirsutissimiside C	Isoflavones	47032	332255	1.22628	2.82058	up
	rhamnazin-3-O-β-D-apiosyl-(1→2)-O-β-D-glucoside	Flavonols	521368	1.8222e+06	1.35984	1.80531	up
	Kaempferol-3-O-sophoroside-7-O-rhamnoside	Flavonols	37315.4	76881.4	1.28008	1.04287	up
	Quercetin-3-O-(6''-O-malonyl)glucosyl-5-O-glucoside	Flavonols	3.2331e+06	1.57033e+06	1.23319	-1.04185	down
	Odoratin malonyl glucoside	Isoflavones	241824	926405	1.40419	1.93769	up
	Tricin-7-O-(2''-feruloyl)glucoside	Flavones	534421	18305	1.27541	-4.86767	down
	Calycosin	Isoflavones	939126	1.65752e+07	1.32227	4.14156	up
	3',7-dihydroxy-4'-methoxyflavone	Flavones	939126	1.65752e+07	1.32227	4.14156	up
	Laricitrin-3-O-(6''-acetyl)glucoside	Flavonols	795919	20829.3	1.38532	-5.25593	down
	Acacetin-7-O-rutinoside (Linarin)	Flavones	1.57611e+06	268213	1.38264	-2.55492	down
	4',6-Dihydroxy-5,7-dimethoxyflavanone	Flavanones	47083.9	15883.2	1.14665	-1.56773	down
	Viscidulin III	Flavones	832714	220368	1.25333	-1.91791	down
	Daidzein-7-O-glucoside(Daidzin)	Isoflavones	33080.9	9	1.40813	-11.8438	down
	Hesperetin-7-O-neohesperidoside(Neohesperidin)	Flavanones	190922	536782	1.31027	1.49135	up
	Sophoraflavanone K	Flavanones	461615	22612.6	1.40342	-4.35149	down
	Chrysoeriol-7-O-(2''-O-glucuronyl)glucuronide	Flavones	9	6308	1.38261	9.45304	up
	Robinson-7-O-Neohesperidin	Flavonols	1.76561e+06	306513	1.38196	-2.52614	down
	Butesuperin B glucoside	Isoflavones	9	5551.23	1.40064	9.26867	up
	Quercetin-3-O-(6''-O-acetyl)galactoside	Flavonols	6.92098e+06	2.67161e+06	1.26746	-1.37327	down
	Kaempferol-3-O-sulfonate	Flavonols	16716.2	3323.49	1.29584	-2.33047	down
	Gossypetin-3-O-(6''-malonyl)glucoside	Flavonols	1.42083e+07	9	1.39704	-20.5903	down
GF vs W	Quercetin	Flavonols	909922	127037	1.29544	-2.8405	down
	Quercetin-5-O-β-D-glucoside	Flavonols	1.33119e+07	4.80711e+06	1.30045	-1.46948	down
	astragaisoflavan D	Other Flavonoids	63388.8	1.05471e+06	1.31976	4.05647	up
	Dihydroxy-dimethoxyflavone	Flavones	69804.8	184213	1.15638	1.39998	up
	Odoratin 7-Glucoside	Isoflavones	2.69952e+06	1.55143e+07	1.29697	2.52283	up
	Quercetin-3-O-(2''-O-malonyl)glucoside-7-O-arabinoside	Flavonols	6.82277e+07	2.65478e+07	1.28871	-1.36176	down
	6-Hydroxy-5,7,4'-trimethoxyflavone	Flavones	44191.2	12860.7	1.14504	-1.78079	down
	5-Hydroxy-4',6,7-trimethoxyflavone (Salvigenin)	Flavones	6484.23	1881.94	1.17273	-1.78472	down
	Gallocatechin	Flavanols	233142	34732.4	1.15182	-2.74686	down
	Naringenin (5,7,4'-Trihydroxyflavanone)	Flavanones	68538.2	193685	1.25104	1.49873	up
	myricetin-3-O-β-D-xylopyranosyl-(1→2)-β-D-glucopyranoside	Flavonols	2.48236e+06	131299	1.09391	-4.24079	down
	Epigallocatechin	Flavanols	26499.3	4113.79	1.21019	-2.68741	down
	6,4'-Dimethoxyisoflavone-7-O-glucoside (Wistin)	Isoflavones	1.18536e+06	3.75374e+06	1.29233	1.663	up
	Rhamnetin-3-O-Glucoside	Flavonols	8.13049e+07	1.42788e+07	1.3137	-2.50947	down
	Gossypetin-3-O-glucoside	Flavonols	4.17745e+06	797805	1.20914	-2.38851	down
	3,9-Dihydroxypterocarpan	Isoflavones	70840.1	341929	1.28354	2.27106	up
	Genistein glucosyl malonyl glucoside	Isoflavones	1.03695e+06	5.48045e+06	1.31312	2.40196	up
	Chrysanthin coumaroyl xylosyl malonyl glucoside	Flavones	8.55292e+06	1.76635e+07	1.22818	1.04628	up
	Prunitrin	Isoflavones	1.86479e+06	1.11155e+07	1.31495	2.57549	up
	Quercetin feruloyl xylosyl malonyl glucoside	Flavonols	3.20956e+07	1.4839e+07	1.31409	-1.11298	down
	7-Hydroxy-2',5,8-Trimethoxyflavanone	Flavanones	5829.06	196424	1.23785	5.07457	up
	Sophoricoside	Isoflavones	75326.6	563988	1.30401	2.90443	up
	5,7-Dihydroxy-6,3',4',5'-tetramethoxyflavone (Arteanoflavone)	Flavones	6077.4	9	1.31328	-9.39931	down
	5,7-Dihydroxy-3,4',6,8-tetramethoxyflavone	Flavones	6077.4	9	1.31328	-9.39931	down
	Chrysosplenetin (5,4'-Dihydroxy-3,6,7,3'-tetramethoxyflavone)	Flavones	26257.6	9473.2	1.04376	-1.47081	down
	Afrormosin (6,4'-Dimethoxy-7-Hydroxyisoflavone)	Isoflavones	624040	2.80659e+06	1.28474	2.16911	up
	Myricetin-3-O-β-D-glucoside	Flavonols	3.18498e+06	791786	1.20876	-2.0081	down
	Swertianolin	Other Flavonoids	437829	9	1.31748	-15.5701	down
	8-Methoxy malonyl ononin	Isoflavones	8.84492e+06	1.85933e+07	1.25959	1.07186	up
	Isomedicarpin	Isoflavones	22267.8	5593.71	1.07449	-1.99308	down
	3,3',4',5,6,7,8-Heptahydroxyflavan	Flavanols	2144.25	9	1.28732	-7.89633	down
	Oroxin A	Flavones	76901.5	616587	1.24489	3.00322	up
	1,7-Dihydroxy-3,6-dimethoxyxanthone(iso-1)	Other Flavonoids	17605.4	48082.9	1.30475	1.4495	up
	Isorhamnetin-3-O-(6''-malonyl)glucoside-7-O-glucoside	Flavonols	5.72862e+06	1.43232e+06	1.31146	-1.99983	down
	Quercetin 3-xylosyl-(1->6)-glucoside	Flavones	1.42726e+07	6.33226e+06	1.30695	-1.17245	down
	Formononetin-7-O-glucoside (Ononin)	Isoflavones	1.13505e+06	2.04657e+07	1.31808	4.17238	up
	4,4'-Dihydroxy-2-methoxychalcone; Echinatin	Chalcones	31327.8	262114	1.23023	3.06468	up
	Kaempferol coumaroyl xylosyl malonyl glucoside	Flavonols	2.61562e+06	5.47313e+06	1.26121	1.06521	up
	Pinostrobin Chalcone	Chalcones	18237.2	3498.53	1.1868	-2.38206	down
	Myricetin-3-O-(6''-malony)glucoside	Flavonols	6.6994e+06	807878	1.29543	-3.05182	down
	3',4',7-Trihydroxyflavone	Flavones	21410.4	61135.3	1.21148	1.5137	up
	Apigenin-7-O-(6''-acetyl)glucoside	Flavones	9	5268.91	1.30151	9.19336	up
	Vitexin-2''-O-galactoside	Flavones	85415.1	325970	1.27273	1.93218	up
	Isorhamnetin; 3'-Methoxy-3,4',5,7-Tetrahydroxyflavone	Flavonols	62440.1	6164.54	1.31678	-3.34041	down
	5,4'-Dihydroxy-6,7,8,3'-tetramethoxyflavone	Flavones	2048.67	9	1.29681	-7.83055	down
	Butesuperin A glucoside	Isoflavones	5599.52	9	1.306	-9.28116	down
	Butesuperin A-7''-O-β-glucopyranoside	Isoflavones	5599.52	9	1.306	-9.28116	down
	Biochanin A-7-O-glucoside-6''-O-malonate(iso1)	Isoflavones	1.39013e+06	4.14136e+06	1.31133	1.57488	up
	Schaftoside	Flavones	4793.03	9	1.31795	-9.0568	down
	Quercetin-3-O-glucoside-7-O-rhamnoside	Flavonols	6.21661e+06	832665	1.28724	-2.90032	down
	5-Hydroxy-3,3',4',5',7-Pentamethoxyflavone	Flavones	1698.04	9	1.30916	-7.55973	down
	5-Hydroxy-6,7,3',4'-tetramethoxyflavone	Flavones	14983.5	4690.18	1.12347	-1.67566	down
	Dihydroxy-dimethoxyflavone-7-O-glucoside	Flavones	2.2609e+06	6.94955e+06	1.30837	1.62002	up
	Derriscandenoside A	Isoflavones	61306	408303	1.31666	2.73554	up
	6-Hydroxykaempferol-7-O-glucoside	Flavonols	1.3465e+07	4.77109e+06	1.31455	-1.49682	down
	Myricetin-3-O-galactoside	Flavonols	2.90368e+06	727866	1.23951	-1.99614	down
	Isobavachalcone glucoside	Chalcones	159808	41029.4	1.26048	-1.96161	down
	4,6-Dimethoxyisoflavone-7-O-glucoside	Isoflavones	8.50639e+06	1.97531e+07	1.28226	1.21546	up
	Quercetin-7-O-(6''-malonyl)glucoside	Flavonols	7.75137e+06	2.83292e+06	1.29873	-1.45216	down
	1,2,4,5,8-pentahydroxy-6-methylanthracene-9,10-dione	Other Flavonoids	193510	23601.1	1.30522	-3.03548	down
	Gossypetin-3-O-glucoside-8-O-xyloside	Flavonols	2.36275e+06	134434	1.18156	-4.1355	down
	Myricetindiglucoside	Flavonols	137949	39066	1.28609	-1.82015	down
	Mearnsetin-3-O-glucoside	Flavones	63046.5	185955	1.29836	1.56046	up
	Isorhamnetin-3-O-sophoroside	Flavonols	2.77718e+06	774429	1.30635	-1.84241	down
	Formononetin (7-Hydroxy-4'-methoxyisoflavone)	Isoflavones	256104	711218	1.08533	1.47356	up
	Quercetin-3-O-glucuronide	Flavonols	9	13737	1.31156	10.5759	up
	Laricitrin-3-O-glucoside	Flavonols	1.34777e+06	87247.2	1.11783	-3.94932	down
	5,4'-Dihydroxy-7,2',5'-trimethoxyisoflavone (Derrugenin)	Isoflavones	2480.87	9	1.30376	-8.10671	down
	2',4'-Dihydroxy-2,3',6'-Trimethoxychalcone	Chalcones	3381.08	221579	1.30097	6.03419	up
	Malonyl Wistin	Isoflavones	8.82267e+06	1.82825e+07	1.26403	1.05117	up
	5-Hydroxy-3,7,8,3',4'-Pentamethoxyflavone	Flavones	1324.65	9	1.31314	-7.20147	down
	Monohydroxy-trimethoxyflavone	Flavones	9	4867.59	1.32139	9.07907	up
	5,6,7,8,3',4'-Hexamethoxyflavanone	Flavanones	19811.1	9	1.32348	-11.1041	down
	Pelargonidin-3-O-glucoside	Anthocyanidins	36501.4	79132.5	1.23761	1.11632	up
	5-Hydroxy-7,8,4'-Trimethoxyflavanone	Flavanones	64483.6	2.80632e+06	1.3107	5.4436	up
	6,7-Dimethoxy-4-chromanone	Other Flavonoids	161283	569670	1.29816	1.82053	up
	Pterocarpine	Isoflavones	57202.1	250740	1.25671	2.13205	up
	Isovitexin-7-O-(6''-sinapoyl)glucoside	Flavones	451763	1.37932e+06	1.27678	1.61032	up
	5,7,4'-Tri-O-Methylcatechin	Other Flavonoids	127588	4.49897e+06	1.31832	5.14002	up
	Isorhamnetin-3,7-O-diglucoside	Flavonols	1.79019e+06	509143	1.29276	-1.81397	down
	Quercetin3-O-galactoside	Flavonols	1.41753e+07	4.85844e+06	1.31258	-1.54481	down
	Isoschaftoside	Flavones	33757.7	8261.02	1.23839	-2.03083	down
	Quercetin-3-O-apiosyl(1→2)galactoside	Flavonols	4.59906e+06	2.03172e+06	1.21454	-1.17864	down
	Calycosin-7-O-glucoside	Isoflavones	2.28071e+07	6.9167e+07	1.24969	1.6006	up
	Formononetin-7-O-(6''-Malonyl)glucoside	Isoflavones	7.10258e+06	6.2349e+07	1.32224	3.13395	up
	Chrysoeriol-7-O-(6''-feruloyl)glucoside	Flavones	1.00868e+06	214022	1.32136	-2.23664	down
	8-Methoxyvestitol	Other Flavonoids	7.15435e+06	4.92006e+07	1.31541	2.78178	up
	Isorhamnetin-3-O-(6''-malonyl)glucoside	Flavonols	6.60699e+06	951572	1.31997	-2.79561	down
	Chrysopsin feruloyl glucosyl malonyl glucoside	Flavones	6.2156e+06	356588	1.31346	-4.12356	down
	Madreselvin A	Flavones	3.07399e+06	881455	1.2956	-1.80215	down
	Quercetin-3-O-glucoside (Isoquercitrin)	Flavonols	1.24129e+07	5.17924e+06	1.3075	-1.26102	down
	Astrapterocarpan	Other Flavonoids	1.6451e+06	2.33369e+07	1.3218	3.82637	up
	Isorhamnetin-3-O-(6''-malonyl)glucoside-7-O-rhamnoside	Flavonols	7.97105e+06	1.46585e+06	1.18618	-2.44304	down
	Quercetin-3-O-sambubioside	Flavonols	4.83227e+06	1.446e+06	1.28364	-1.74063	down
	Kaempferol-3-O-galactoside-4'-O-glucoside	Flavonols	9	44224.3	1.32266	12.2626	up
	5-Hydroxy-7,8,2',6'-Tetramethoxyflavone (Altisin)	Flavones	3115.02	9	1.32169	-8.4351	down
	Genistein-7-O-(6''-malonyl)glucoside	Isoflavones	989394	2.06143e+06	1.24712	1.05903	up
	Texasin	Isoflavones	456083	4.40659e+06	1.32183	3.27229	up
	Acacetin feruloyl xylosyl malonyl glucoside	Flavones	377727	1.51919e+06	1.2552	2.00789	up
	Odoratin 7-malonyl glucoside	Isoflavones	1.7029e+07	4.18191e+07	1.31517	1.29616	up
	Chrysoeriol-7,4'-di-O-glucoside	Flavones	734898	298251	1.17798	-1.30102	down
	7-O-Methylluteolin	Flavones	1.32269e+06	126020	1.30482	-3.39175	down
	Apigenin-5-O-glucoside	Flavones	214042	439084	1.11515	1.0366	up
	Thymonin	Flavones	3882.82	9	1.32263	-8.75296	down
	Eriodictyol-7-O-glucoside	Flavanones	1.88585e+06	788215	1.30834	-1.25856	down
	5,7,8,3',4'-Pentamethoxyflavanone	Flavones	2847.63	9	1.2966	-8.30562	down
	Chrysoeriol glucosyl malonyl glucoside	Flavones	870768	3.53618e+06	1.32074	2.02183	up
	Epiafzelechin	Flavanols	106920	743186	1.31129	2.79719	up
	carlinoside	Flavones	9	3025.43	1.31476	8.393	up
	2'-Hydoxy-5-methoxyGenistein-4',7-O-diglucoside	Isoflavones	195616	59235.1	1.30844	-1.7235	down
	Isoscutellarein	Flavones	36447	273785	1.20115	2.90917	up
	Acacetin glucosyl malonyl glucoside	Flavones	246921	1.26387e+06	1.27083	2.35573	up
	Astragaisoflavan B malonyl glucoside	Isoflavones	1.17484e+07	4.94194e+06	1.30855	-1.24931	down
	Cirsimaritin (4',5-dihydroxy-6,7-dimethoxyflavone)	Flavones	47359.4	180030	1.21694	1.92652	up
	6''-O-Malonyldaidzin	Isoflavones	245503	1.28636e+06	1.30057	2.38948	up
	6''-O-Acetylglycitin	Isoflavones	126775	1.0014e+06	1.31467	2.98167	up
	Tricin-7-O-(6''-O-malonyl)glucoside	Flavones	9	210395	1.32306	14.5128	up
	Apigenin glucosyl malonyl glucoside	Flavones	1.02138e+06	5.40933e+06	1.31509	2.40494	up
	Nepetin-7-O-glucoside(Nepitrin)	Flavones	7.02221e+06	409881	1.31883	-4.09865	down
	Afrormosin-7-O-(6''-malonyl)glucoside	Isoflavones	8.28317e+06	1.82326e+07	1.28979	1.13826	up
	3'-Hydroxy-4'-O-β-D-glucosylpuerarin	Isoflavones	104518	317382	1.19469	1.60248	up
	3'-O-methylorobol	Isoflavones	577498	1.48212e+06	1.25459	1.35977	up
	5,2'-Dihydroxy-7,8-dimethoxyflavone glycoside	Flavones	1.6514e+06	5.72069e+06	1.31354	1.7925	up
	Luteolin-7-O-(6''-sinapoyl)glucoside	Flavones	9	133939	1.32092	13.8613	up
	Hirsutissimiside C	Isoflavones	47032	401872	1.30833	3.09502	up
	Tricin-7-O-(2''-feruloyl)glucoside	Flavones	534421	81747.3	1.24239	-2.70874	down
	Apigenin-7-O-rutinoside (Isorhoifolin)	Flavones	7858.51	9	1.3225	-9.77011	down
	Chrysopsin sinapyl glucosyl malonyl glucoside	Flavones	1.79665e+06	230647	1.27679	-2.96155	down
	Quercetin-3-O-(2''-O-acetyl)glucuronide	Flavonols	1.70086e+07	3.8322e+06	1.2615	-2.15002	down
	Calycosin	Isoflavones	939126	1.62646e+07	1.2617	4.11428	up
	3',7-dihydroxy-4'-methoxyflavone	Flavones	939126	1.62646e+07	1.2617	4.11428	up
	Quercetin-3-O-sophoroside-7-O-rhamnoside	Flavonols	136491	22952.2	1.2653	-2.5721	down
	Quercetin-3-O-robinobioside	Flavonols	3.93036e+06	539100	1.29676	-2.86603	down
	2'-Hydroxygenistein	Isoflavones	40508.7	245427	1.28707	2.59899	up
	Laricitrin-3-O-(6''-acetyl)glucoside	Flavonols	795919	24577.6	1.31319	-5.01721	down
	4',6-Dihydroxy-5,7-dimethoxyflavanone	Flavanones	47083.9	11441.4	1.17837	-2.04097	down
	Viscidulin III	Flavones	832714	83499.1	1.28942	-3.31799	down
	7,4'-Dihydroxy-8,2',3'-trimethoxyisoflavan	Other Flavonoids	51032.2	1.24508e+06	1.31205	4.60869	up
	Trifolirhizin (Maackiain-3-O-glucoside)	Isoflavones	96794	743512	1.3052	2.94137	up
	Rhodiolgin	Flavonols	4.56772e+07	2.15061e+07	1.12508	-1.08673	down
	Scandione	Other Flavonoids	585188	30526.1	1.31671	-4.26078	down
	5,6,7,3',4',5'-hexanmethoxyflavone	Flavones	1.05195e+06	346583	1.30547	-1.6018	down
	Daidzein-7-O-glucoside(Daidzin)	Isoflavones	33080.9	9	1.32238	-11.8438	down
	Acacetin malonyl glucoside	Flavones	1.42397e+06	4.19069e+06	1.29713	1.55727	up
	Hesperetin-7-O-neohesperidoside(Neohesperidin)	Flavanones	190922	2.03447e+06	1.31004	3.4136	up
	Kaempferol-3-O-neohesperidoside-7-O-(2''-feruloyl)glucoside	Flavonols	109830	52668.6	1.20712	-1.06025	down
	Chrysoeriol-7-O-(2''-O-glucuronyl)glucuronide	Flavones	9	6710.63	1.32128	9.54231	up
	Kaempferol-3-O-(2''-O-acetyl)glucuronide	Flavonols	3.69649e+06	1.79071e+06	1.24036	-1.04563	down
	Quercetin-3-O-rutinoside (Rutin)	Flavonols	282795	55051.1	1.29641	-2.36091	down
	Butesuperin B glucoside	Isoflavones	9	2799.75	1.30187	8.28116	up
	Naringenin-7-O-Rutinoside(Narirutin)	Flavanones	11869.1	9	1.30908	-10.365	down
	Quercetin-3-O-(6''-O-acetyl)galactoside	Flavonols	6.92098e+06	2.44115e+06	1.2601	-1.50342	down
	Isorhamnetin-3-O-(6''-acetylglucoside)	Flavonols	2.68476e+07	6.24925e+06	1.26662	-2.10304	down
	Kaempferol-3-O-[2-O-(trans-p-coumaroyl)-3-O-ɑ-D-glucopyranosyl]-ɑ-D-glucopyranoside	Flavonols	17517.8	35146.2	1.17436	1.00455	up
	Gossypetin-3-O-(6''-malonyl)glucoside	Flavonols	1.42083e+07	9	1.31066	-20.5903	down
	Limocitrin-3-O-glucoside	Flavonols	9	12534.1	1.32022	10.4436	up
MF vs W	Kaempferol-3-O-neohesperidoside	Flavonols	6.24245e+06	2.64261e+06	1.20552	-1.24015	down
	Quercetin	Flavonols	445540	127037	1.37201	-1.81031	down
	astragaisoflavan D	Other Flavonoids	116855	1.05471e+06	1.34147	3.17404	up
	7,3',4'-Trihydroxyquercetin	Flavones	9	7659.63	1.38283	9.73313	up
	Odoratin 7-Glucoside	Isoflavones	2.60976e+06	1.55143e+07	1.30105	2.57162	up
	Oroxylin A (5,7-dihydroxy-6-methoxyflavone)	Flavones	43921.4	4935.5	1.30344	-3.15366	down
	Kaempferol-3-O-rutinoside(Nicotiflorin)	Flavonols	6.23581e+06	2.68462e+06	1.10598	-1.21586	down
	Luteolin-7-O-rutinoside	Flavones	4.31653e+06	2.03754e+06	1.20962	-1.08304	down
	Epigallocatechin	Flavanols	12016.8	4113.79	1.15628	-1.54651	down
	Rhamnetin-3-O-Glucoside	Flavonols	8.32818e+07	1.42788e+07	1.37565	-2.54413	down
	5,7,4',5'-Tetrahydro-3',6-dimethoxyflavone	Flavones	9	1676.34	1.38088	7.54117	up
	paratensein-7-O-glucoside	Isoflavones	8.98576e+06	1.95929e+06	1.24051	-2.19731	down
	7,8-Dihydroxy-5,6,4'-trimethoxyflavone	Flavones	10585.8	31377.8	1.2755	1.56762	up
	Prunitrin	Isoflavones	1.25815e+06	1.11155e+07	1.36064	3.1432	up
	7-Hydroxy-2',5,8-Trimethoxyflavanone	Flavanones	20488.2	196424	1.17562	3.26111	up
	Quercetin-7-O-(6''-malonyl)glucosyl-5-O-glucoside	Flavonols	710569	1.61354e+06	1.34607	1.18318	up
	Quercetin-7-O-(2''-malonyl)glucosyl-5-O-glucoside	Flavonols	1.06679e+06	2.92696e+06	1.33644	1.45613	up
	5,7-Dihydroxy-6,3',4',5'-tetramethoxyflavone (Arteanoflavone)	Flavones	3459.26	9	1.37695	-8.58632	down
	5,7-Dihydroxy-3,4',6,8-tetramethoxyflavone	Flavones	3459.26	9	1.37695	-8.58632	down
	Swertianolin	Other Flavonoids	313869	9	1.37926	-15.0899	down
	Diosmetin-7-O-glucoside	Flavones	6.52673e+06	2.53977e+06	1.20817	-1.36166	down
	3,3',4',5,6,7,8-Heptahydroxyflavan	Flavanols	3946.87	9	1.38179	-8.77657	down
	Luteolin-7-O-(6''-malonyl)glucoside-5-O-rhamnoside	Flavones	7.24067e+06	3.23172e+06	1.288	-1.16382	down
	Luteolin-6-C-glucoside (Isoorientin)	Flavones	5683.25	11964.5	1.04383	1.07397	up
	Quercetin 3-xylosyl-(1->6)-glucoside	Flavones	1.3765e+07	6.33226e+06	1.30908	-1.12022	down
	5,7,4'-Trihydroxy-6,8-dimethoxyisoflavone-7-O-galactoside	Isoflavones	17488.8	47911.9	1.34431	1.45396	up
	Amoenin	Flavonols	3.68943e+06	2.07381e+07	1.33815	2.49082	up
	Kaempferol coumaroyl xylosyl malonyl glucoside	Flavonols	2.14888e+06	5.47313e+06	1.37279	1.34878	up
	Pinostrobin Chalcone	Chalcones	20700.7	3498.53	1.31271	-2.56486	down
	6-C-MethylKaempferol-3-glucoside	Flavones	6.70675e+06	2.12795e+06	1.23742	-1.65615	down
	Isorhamnetin; 3'-Methoxy-3,4',5,7-Tetrahydroxyflavone	Flavonols	25245.3	6164.54	1.22736	-2.03395	down
	Hispidulin-7-O-glucoside(Homoplantaginin)	Flavones	8.98374e+06	2.19434e+06	1.31931	-2.03353	down
	Biochanin A	Isoflavones	1.92552e+06	110148	1.24101	-4.12774	down
	Schaftoside	Flavones	4078.65	9	1.32206	-8.82395	down
	Quercetin-3-O-glucoside-7-O-rhamnoside	Flavonols	5.59297e+06	832665	1.3727	-2.74781	down
	3,4,2',4',6'-Pentahydroxychalcone-4'-O-glucoside	Chalcones	62061.9	189198	1.29977	1.60812	up
	5,6,3',4'-Tetrahydroxy-3,7-dimethoxyflavone-6-O-glucoside	Flavones	9	31079	1.38388	11.7537	up
	Kaempferol feruloyl xylosyl malonyl glucoside	Flavonols	7.1918e+06	1.44298e+07	1.34123	1.00463	up
	Dihydroxy-dimethoxyflavone-7-O-glucoside	Flavones	1.68816e+06	6.94955e+06	1.37157	2.04147	up
	Kaempferol-3-O-(6''-p-Coumaroyl)glucoside (Tiliroside)	Flavonols	53479	271925	1.17253	2.34616	up
	Isobavachalcone glucoside	Chalcones	417470	41029.4	1.32363	-3.34694	down
	Quercetin-3-O-(2'''-O-feruloyl)sophoroside	Flavonols	514131	1.19524e+06	1.3772	1.21709	up
	Myricetindiglucoside	Flavonols	86666.9	39066	1.32145	-1.14957	down
	Mearnsetin-3-O-glucoside	Flavones	89647.6	185955	1.14219	1.05261	up
	Chrysoeriol-7-O-(6''-malonyl)glucoside	Flavones	2.94644e+06	7.85776e+06	1.34202	1.41514	up
	5,2',5'-Trihydroxy-3,7,4'-trimethoxyflavone-2'-O-β-D-glucoside	Flavones	47321.1	12481.4	1.31061	-1.9227	down
	Isorhamnetin-3-O-sophoroside	Flavonols	2.26989e+06	774429	1.34056	-1.55142	down
	Formononetin (7-Hydroxy-4'-methoxyisoflavone)	Isoflavones	1.79226e+07	711218	1.33132	-4.65534	down
	Kaempferol-3-O-glucorhamnoside	Flavonols	6.43979e+06	2.71229e+06	1.191	-1.2475	down
	Andrographidine D aglycone	Flavanones	1580.72	9	1.35467	-7.45644	down
	Acacetin	Flavones	3.38163e+06	172895	1.24135	-4.28975	down
	2',4'-Dihydroxy-2,3',6'-Trimethoxychalcone	Chalcones	17121.8	221579	1.26522	3.69391	up
	Chrysoeriol-7-O-gentiobioside	Flavones	79996.3	9	1.38546	-13.1177	down
	5,6,7,8,3',4'-Hexamethoxyflavanone	Flavanones	4609.69	9	1.38287	-9.00053	down
	Pelargonidin-3-O-glucoside	Anthocyanidins	9	79132.5	1.38594	13.1021	up
	Quercetin 3-(2-glucosylrhamnoside)	Flavones	263766	569971	1.31929	1.11163	up
	5-Hydroxy-7,8,4'-Trimethoxyflavanone	Flavanones	186966	2.80632e+06	1.33225	3.90784	up
	6,7-Dimethoxy-4-chromanone	Other Flavonoids	123849	569670	1.36408	2.20155	up
	Isovitexin-7-O-(6''-sinapoyl)glucoside	Flavones	526377	1.37932e+06	1.16465	1.38979	up
	5,7,4'-Tri-O-Methylcatechin	Other Flavonoids	813311	4.49897e+06	1.16568	2.46772	up
	Isorhamnetin-3,7-O-diglucoside	Flavonols	1.36444e+06	509143	1.33233	-1.42217	down
	Medicarpin 3-O-glucoside-6'-malonate	Other Flavonoids	351130	87001.9	1.11602	-2.01289	down
	Quercetin-3-O-apiosyl(1→2)galactoside	Flavonols	4.13602e+06	2.03172e+06	1.23211	-1.02554	down
	Complanatuside	Flavonols	1.49819e+07	5.67456e+06	1.31882	-1.40064	down
	Apigenin-6-C-rhamnoside	Flavones	9	17392.2	1.38442	10.9162	up
	Chrysoeriol-8-C-glucoside (Scoparin)	Flavones	9	7318.04	1.361	9.66732	up
	Rivularin	Flavones	7055.43	33094.2	1.25492	2.22977	up
	8-Methoxyvestitol	Other Flavonoids	5.84891e+06	4.92006e+07	1.33252	3.07244	up
	Isorhamnetin-3-O-(6''-malonyl)glucoside	Flavonols	4.50163e+06	951572	1.38062	-2.24206	down
	Eriodictyol-7-O-Rutinoside (Eriocitrin)	Flavanones	153160	63080.1	1.21407	-1.27978	down
	Chrysopsin feruloyl glucosyl malonyl glucoside	Flavones	6.80068e+06	356588	1.35349	-4.25335	down
	Eupatorin; 3',5-Dihydroxy-4',6,7-Trimethoxyflavone	Flavones	7870.33	19733.9	1.19883	1.32618	up
	Madreselvin A	Flavones	2.45528e+06	881455	1.34298	-1.47793	down
	Astrapterocarpan	Other Flavonoids	3.3346e+06	2.33369e+07	1.33738	2.80703	up
	Isorhamnetin-3-O-(6''-malonyl)glucoside-7-O-rhamnoside	Flavonols	7.24015e+06	1.46585e+06	1.27534	-2.30429	down
	Quercetin-3-O-sambubioside	Flavonols	3.91705e+06	1.446e+06	1.28916	-1.4377	down
	5-Hydroxy-7,8,2',6'-Tetramethoxyflavone (Altisin)	Flavones	2285.32	9	1.33695	-7.98826	down
	Genistein-7-O-(6''-malonyl)glucoside	Isoflavones	960333	2.06143e+06	1.28985	1.10204	up
	Malonyltrifolirhizin	Other Flavonoids	2.36855e+07	5.03349e+07	1.12575	1.08755	up
	Acacetin feruloyl xylosyl malonyl glucoside	Flavones	89841.2	1.51919e+06	1.36937	4.07979	up
	Prunetin (5,4'-Dihydroxy-7-methoxyisoflavone)	Isoflavones	9	3049.05	1.36556	8.40422	up
	Odoratin 7-malonyl glucoside	Isoflavones	1.35136e+07	4.18191e+07	1.23018	1.62975	up
	Chrysoeriol-7,4'-di-O-glucoside	Flavones	1.07127e+06	298251	1.29783	-1.84472	down
	Apigenin-5-O-glucoside	Flavones	187725	439084	1.0635	1.22587	up
	Thymonin	Flavones	2609.02	9	1.37542	-8.17936	down
	Kaempferol-3-O-(6''-Malonyl)glucoside-7-O-Glucoside	Flavonols	1.46354e+06	4.14234e+06	1.32114	1.50099	up
	Chrysoeriol glucosyl malonyl glucoside	Flavones	753303	3.53618e+06	1.35462	2.23089	up
	3'-Methoxydaidzein	Isoflavones	2.62818e+06	144209	1.22336	-4.18783	down
	2'-Hydoxy-5-methoxyGenistein-4',7-O-diglucoside	Isoflavones	249563	59235.1	1.31783	-2.07488	down
	Isoscutellarein	Flavones	61469.4	273785	1.24461	2.1551	up
	Kaempferol-3-O-glucoside-7-O-rhamnoside	Flavonols	5.84808e+06	2.51188e+06	1.21908	-1.2192	down
	Luteolin-3'-O-glucoside	Flavones	3.49756e+07	1.48351e+07	1.04795	-1.23734	down
[truncated: 35 more rows]
