# Supplementary material for: Metabolomics and Transcriptomics Analyses Explore the Genes Related to the Biosynthesis of Antioxidant Active Ingredient Isoquercetin
Source: Foods. 2026 Jan 8;15(2):218. doi: 10.3390/foods15020218 (PMC12839654; doi:10.3390/foods15020218)
Supplement: Supplementary file 1 [file foods-15-00218-s001.zip › Table S7.xls]

## Sheet: Sheet1
Table S7. Differentially accumulated flavonoid compounds in flavone and flavonol biosynthesis
	FL_vs_FB		FL_vs_F		FL_vs_GF		FL_vs_MF		FL_vs_W		FB_vs_F		FB_vs_GF		FB_vs_MF		FB_vs_W		F_vs_GF		F_vs_MF		F_vs_W		GF_vs_MF		GF_vs_W		MF_vs_W
Compounds	VIP	Log2FC	VIP	Log2FC	VIP	Log2FC	VIP	Log2FC	VIP	Log2FC	VIP	Log2FC	VIP	Log2FC	VIP	Log2FC	VIP	Log2FC	VIP	Log2FC	VIP	Log2FC	VIP	Log2FC	VIP	Log2FC	VIP	Log2FC	VIP	Log2FC
Apigenin-7-O-glucoside(Cosmosiin)	-	-	-	-	1.22406	-1.22321	1.08756	-1.14488	1.15433	-1.50077	-	-	-	-	-	-	1.24049	-1.10662	-	-	-	-	1.1834	-1.23808	-	-	-	-	-	-
Luteolin-7-O-glucuronide	1.38147	-1.43503	-	-	-	-	-	-	1.0993	-2.6657	-	-	-	-	-	-	-	-	-	-	-	-	-	-	-	-	-	-	-	-
Acacetin	-	-	1.40571	-12.3889	1.21087	1.83417	1.25856	6.13045	1.11692	1.8407	1.47603	-11.7646	1.38079	2.45848	1.308	6.75476	1.25813	2.46501	1.40309	14.2231	1.34552	18.5194	1.28255	14.2296	1.26414	4.29628	-	-	1.24135	-4.28975
Luteolin (5,7,3',4'-Tetrahydroxyflavone)	-	-	1.37182	-1.75154	1.08796	-1.28056	-	-	-	-	1.38634	-1.75416	1.0761	-1.28318	-	-	-	-	-	-	-	-	-	-	-	-	-	-	-	-
Quercetin	-	-	1.29346	1.86845	1.21692	1.67192	-	-	-	-	1.35057	1.4068	1.19415	1.21027	-	-	1.20011	-1.63023	-	-	1.33858	-1.22671	1.27753	-3.03703	1.22966	-1.03019	1.29544	-2.8405	1.37201	-1.81031
Kaempferol-3-O-rutinoside(Nicotiflorin)	-	-	-	-	1.23243	-1.56034	-	-	1.07075	-1.47133	-	-	1.27678	-1.83272	-	-	1.115	-1.74371	1.23293	-1.82098	-	-	1.08636	-1.73197	1.20021	1.30487	-	-	1.10598	-1.21586
Kaempferol (3,5,7,4'-Tetrahydroxyflavone)	-	-	-	-	1.07902	-1.06063	1.14459	-1.44734	-	-	-	-	-	-	-	-	-	-	-	-	-	-	-	-	-	-	-	-	-	-
Myricetin	-	-	-	-	-	-	-	-	-	-	-	-	-	-	-	-	-	-	-	-	1.2738	1.16572	1.15124	1.27681	-	-	-	-	-	-
Quercetin-3-O-sophoroside (Baimaside)	-	-	-	-	-	-	1.31486	-1.3207	1.27587	-1.4996	-	-	-	-	1.3458	-1.4306	1.30372	-1.60951	-	-	-	-	-	-	-	-	-	-	-	-
Kaempferol-3-O-sophorotrioside	-	-	-	-	-	-	1.23731	-1.05875	-	-	-	-	-	-	1.18216	-1.11372	-	-	-	-	1.23223	-1.11627	-	-	-	-	-	-	-	-
Quercetin-3-O-glucoside (Isoquercitrin)	-	-	-	-	-	-	-	-	1.25936	-1.04758	-	-	-	-	-	-	-	-	-	-	-	-	-	-	-	-	1.3075	-1.26102	-	-
Quercetin-3-O-sambubioside	-	-	-	-	-	-	-	-	-	-	-	-	-	-	-	-	1.23629	-1.43517	-	-	-	-	1.17664	-1.02147	-	-	1.28364	-1.74063	1.28916	-1.4377
Quercetin-3-O-rutinoside (Rutin)	-	-	-	-	-	-	-	-	1.26824	-3.18591	-	-	-	-	-	-	1.29548	-2.9664	-	-	-	-	1.22211	-2.40467	-	-	1.29641	-2.36091	1.35785	-2.47568
